# Supplementary material for: Amniotic Fluid Cathelicidin in PPROM Pregnancies: From Proteomic Discovery to Assessing Its Potential in Inflammatory Complications Diagnosis
Source: PLoS One. 2012 Jul 18;7(7):e41164. doi: 10.1371/journal.pone.0041164 (PMC3399859; doi:10.1371/journal.pone.0041164)
Supplement: Table S1 — Proteins identified in the exploratory proteomic phase of the study. All identified proteins were exported from the ProteinPilot software and listed in spreadsheet Raw Protein Data, including all characteristics related to their identification and quantification. From these proteins, only those identified with FDR below 5% are presented in spreadsheet Proteins below FDR 5%. In spreadsheet Protein Groups below FDR 5% only names of detected protein groups were kept. Proteins found to be significantly changed in the exploratory phase are listed in spreadsheet Protein Groups ( p <0.01). Here, proteins are sorted according to the absolute extremity of the change. (XLSX) [file pone.0041164.s004.xlsx]

## Sheet: 1) Raw Protein Data
FDR(%)	N	Unused	Total	%Cov	%Cov(50)	%Cov(95)	Accession #	Accession Name	Name	Peptides(95%)	115:114	PVal 115:114	117:116	PVal 117:116
< 1	1	318.01	318.01	68.5666	60.4778	59.4719	P02751	FINC_HUMAN	Fibronectin	305	0.899244	2.34928e-09	0.762524	4.70295e-13
< 1	2	229.58	229.58	78.5915	70.0469	69.0141	P00450	CERU_HUMAN	Ceruloplasmin	239	0.838502	4.8168e-15	0.829964	0.000618317
< 1	3	226.27	226.27	84.8101	83.7553	81.2236	P02774	VTDB_HUMAN	Vitamin D-binding protein	253	0.826441	1.87581e-27	0.889712	0.0150986
< 1	4	163.81	163.81	84.689	83.2536	82.0574	P01009	A1AT_HUMAN	Alpha-1-antitrypsin	183	0.616093	9.43624e-40	0.674527	8.14008e-13
< 1	5	161.48	161.48	60.0917	49.1399	46.445	P0C0L4	CO4A_HUMAN	Complement C4-A	102	0.988026		0.736589
< 1	6	133.23	133.28	67.037	63.4568	61.8519	P00747	PLMN_HUMAN	Plasminogen	113	0.697897	1.6242e-20	0.770953	0.000159931
< 1	7	133.17	133.17	69.341	65.4728	64.8997	P02787	TRFE_HUMAN	Serotransferrin	116	1.0751	0.0103244	1.24986	0.000750173
< 1	8	127.59	127.59	77.4892	72.0779	66.4502	P02790	HEMO_HUMAN	Hemopexin	159	0.768097	2.27125e-24	0.767598	4.03743e-05
< 1	9	126.32	126.32	76.0929	48.5656	44.3989	P02452	CO1A1_HUMAN	Collagen alpha-1(I) chain	85	0.778263	4.09848e-08	0.931675	0.305995
< 1	10	122.96	122.99	76.603	49.5907	42.3602	P02461	CO3A1_HUMAN	Collagen alpha-1(III) chain	105	0.740831	1.04896e-10	0.784732	0.000300619
< 1	11	119.44	119.44	81.4714	80.654	79.0191	P02765	FETUA_HUMAN	Alpha-2-HS-glycoprotein	137	0.93668	0.0243892	0.993885	0.885455
< 1	12	108.28	108.28	54.5898	48.5784	46.6288	P08603	CFAH_HUMAN	Complement factor H	71	1.00817	0.791168	1.05404	0.46083
< 1	13	107.1	107.1	75.2841	74.1477	72.7273	P02760	AMBP_HUMAN	Protein AMBP	162	0.921316	0.000361587	0.936532	0.101432
< 1	14	106.19	106.19	57.199	50	49.2147	P00751	CFAB_HUMAN	Complement factor B	97	0.918873	0.00791657	1.00773	0.891943
< 1	15	93.4	93.4	41.7919	30.0661	29.0439	P01024	CO3_HUMAN	Complement C3	52	1.54127	3.8556e-12	1.61645	1.26303e-05
< 1	16	89.8	89.8	27.6475	13.0266	13.0266	P98160	PGBM_HUMAN	Basement membrane-specific heparan sulfate proteoglycan core protein	59	1.00706	0.826411	1	1
< 1	17	88.14	90.3	72.8169	65.7746	57.8873	P02788	TRFL_HUMAN	Lactotransferrin	62	2.46482	9.43624e-38	2.27818	3.37151e-21
< 1	18	84.22	85.47	68.8141	43.7775	37.9941	P08123	CO1A2_HUMAN	Collagen alpha-2(I) chain	52	0.794058	8.59482e-07	1.07577	0.602738
< 1	19	83.39	83.39	81.8533	76.4479	76.0618	P08833	IBP1_HUMAN	Insulin-like growth factor-binding protein 1	111	0.834952	6.43727e-09	0.986758	0.769215
< 1	20	83.28	83.28	71.5517	60.1293	57.1121	P01008	ANT3_HUMAN	Antithrombin-III	88	0.944947	0.0436404	0.841942	0.00421536
< 1	21	78.57	78.6	61.6368	46.4194	45.1407	P06396	GELS_HUMAN	Gelsolin	49	1.03109	0.293265	1.05093	0.727705
< 1	22	78.41	78.41	64.0394	58.6207	58.2923	P02768	ALBU_HUMAN	Serum albumin	53	1.44519	1.91472e-12	1.46009	0.000643854
< 1	23	76.92	76.92	57.717	54.0193	54.0193	P00734	THRB_HUMAN	Prothrombin	69	0.711077	1.78751e-19	0.708574	1.88074e-06
< 1	24	75.24	75.24	19.4459	8.92513	8.1536	Q9HC84	MUC5B_HUMAN	Mucin-5B	44	0.861181	7.81062e-07	0.816746	0.000477773
< 1	25	73.64	75.33	57.429	51.419	51.419	P43652	AFAM_HUMAN	Afamin	72	0.902819	8.29185e-05	0.898651	0.10979
< 1	26	70.9	70.9	57.3118	46.4516	42.7957	Q14624	ITIH4_HUMAN	Inter-alpha-trypsin inhibitor heavy chain H4	58	0.849718	0.000364023	0.876783	0.0809617
< 1	27	70.63	70.63	46.118	38.8199	35.559	P01042	KNG1_HUMAN	Kininogen-1	76	0.912268	0.0105724	1.08511	0.388716
< 1	28	68.12	69.69	28.1083	13.9754	12.1184	P12111	CO6A3_HUMAN	Collagen alpha-3(VI) chain	42	1.02788	0.474465	1.14583	0.266423
< 1	29	67.48	67.48	54.2268	53.6082	53.6082	P01019	ANGT_HUMAN	Angiotensinogen	64	1.01344	0.761574	0.93822	0.680378
< 1	30	65.42	65.42	77.8667	75.7333	74.1333	P63261	ACTG_HUMAN	Actin, cytoplasmic 2	64	2.09498	0.00789211	2.11965	0.00356746
< 1	31	61.64	61.67	24.0453	19.6897	19.0334	P01031	CO5_HUMAN	Complement C5	31	0.912357	0.0160918	0.858897	0.0531588
< 1	32	60.85	60.85	73.7374	68.1818	68.1818	P06727	APOA4_HUMAN	Apolipoprotein A-IV	44	0.758321	7.6524e-07	0.795778	0.0107705
< 1	33	60.22	60.22	49.8551	48.1159	48.1159	P02749	APOH_HUMAN	Beta-2-glycoprotein 1	46	1.05495	0.106272	0.935912	0.581498
< 1	34	60.19	60.19	48.4848	47.4747	47.4747	P04217	A1BG_HUMAN	Alpha-1B-glycoprotein	69	0.945009	0.176201	0.912711	0.0612197
< 1	35	57.76	57.76	96.4497	93.4911	93.4911	Q9UBC9	SPRR3_HUMAN	Small proline-rich protein 3	40	1.0395	0.560573	1.16828	0.402519
< 1	36	57.13	57.13	61.563	52.1531	51.0367	P13796	PLSL_HUMAN	Plastin-2	35	4.3866	1.6421e-21	4.1697	2.64727e-15
< 1	37	55.66	55.66	67.1598	57.3964	55.9172	P51884	LUM_HUMAN	Lumican	91	0.947686	0.0242362	1.05338	0.07338
< 1	38	55.45	55.45	25.1989	11.7669	11.2673	Q9Y6R7	FCGBP_HUMAN	IgGFc-binding protein	34	2.31176	1.81052e-16	2.2776	1.63959e-13
< 1	39	54.5	54.51	35.9829	26.8376	24.2735	P07996	TSP1_HUMAN	Thrombospondin-1	30	0.741737	5.35104e-07	0.761098	0.00726117
< 1	40	53.52	53.52	58.9958	48.7448	46.4435	P04004	VTNC_HUMAN	Vitronectin	51	0.735078	1.7482e-11	0.698232	3.41702e-06
< 1	41	52.55	52.55	45.1115	41.5094	37.7358	P05156	CFAI_HUMAN	Complement factor I	32	0.786153	1.23745e-06	0.861971	0.188395
< 1	42	51.44	51.67	67.3759	55.3191	55.0827	P01011	AACT_HUMAN	Alpha-1-antichymotrypsin	44	0.697207	3.23288e-09	0.794103	0.090979
< 1	43	50.83	50.83	21.8872	16.3037	15.187	Q9BXP8	PAPP2_HUMAN	Pappalysin-2	27	0.710272	1.21999e-07	0.690655	0.00104052
< 1	44	50.05	50.05	50.8725	34.4966	34.4966	P05164	PERM_HUMAN	Myeloperoxidase	34	5.10739	3.54454e-16	6.11141	1.45307e-14
< 1	45	49.23	49.23	60.2871	55.2632	52.1531	P36955	PEDF_HUMAN	Pigment epithelium-derived factor	31	0.951262	0.287471	0.947853	0.684194
< 1	46	49.04	49.05	50.2463	47.9475	47.9475	P02771	FETA_HUMAN	Alpha-fetoprotein	31	1.64555	2.17368e-11	1.63507	1.22397e-05
< 1	47	47.5	47.5	48.4293	38.7435	37.0419	P01833	PIGR_HUMAN	Polymeric immunoglobulin receptor	33	1.08831	0.0224698	1.0574	0.564705
< 1	48	46.21	46.21	23.2794	18.9609	18.9609	P20742	PZP_HUMAN	Pregnancy zone protein	24	1.00614	0.920198	0.832574	0.0788337
< 1	49	45.52	45.52	38.2217	25.4042	24.5958	P02671	FIBA_HUMAN	Fibrinogen alpha chain	29	1.04498	0.750229	1.01949	0.916802
< 1	50	44.76	44.76	58.6762	44.9016	43.8283	P02748	CO9_HUMAN	Complement component C9	28	0.808416	0.000673869	0.8	0.0688053
< 1	51	43.47	43.47	62.8866	60.1375	56.0137	P17936	IBP3_HUMAN	Insulin-like growth factor-binding protein 3	31	0.886488	0.0184679	0.817645	0.0158125
< 1	52	42.57	42.57	80.2817	71.831	66.9014	P69905	HBA_HUMAN	Hemoglobin subunit alpha	51	0.74526	6.68001e-06	0.574892	5.46104e-07
< 1	53	42.19	42.19	51.5447	42.1138	37.7236	P00748	FA12_HUMAN	Coagulation factor XII	26	0.848565	0.00748437	0.795884	0.0775523
< 1	54	42.14	42.14	38.0826	32.49	32.49	P19801	ABP1_HUMAN	Amiloride-sensitive amine oxidase [copper-containing]	30	0.670325	1.6415e-11	0.73998	0.000309392
< 1	55	41.99	41.99	63.0872	55.3691	51.6779	P25311	ZA2G_HUMAN	Zinc-alpha-2-glycoprotein	36	0.79287	5.19964e-07	0.71312	0.00249152
< 1	56	41.14	47.14	25.2684	10.7952	9.02584	P98088	MUC5A_HUMAN	Mucin-5AC (Fragments)	22	0.799525	6.91135e-09	0.770841	0.00100584
< 1	57	40.9	41.94	38.1649	31.25	31.25	P06681	CO2_HUMAN	Complement C2	23	0.936471	0.252942	0.986114	0.880672
< 1	58	40.83	40.83	24.29	16.7414	16.2182	P17948	VGFR1_HUMAN	Vascular endothelial growth factor receptor 1	23	0.651912	1.24386e-08	0.69665	0.0236723
< 1	59	40.75	40.81	17.0721	6.26781	4.99671	P04114	APOB_HUMAN	Apolipoprotein B-100	18	1.4355	6.75163e-09	0.988748	0.937058
< 1	60	40.35	40.35	49.3333	36.5714	36.5714	P04196	HRG_HUMAN	Histidine-rich glycoprotein	26	0.756535	6.38982e-08	0.834205	0.242537
< 1	61	38.89	38.89	84.3537	84.3537	84.3537	P68871	HBB_HUMAN	Hemoglobin subunit beta	59	0.821882	0.00277465	0.519884	1.98382e-06
< 1	62	38.81	38.81	35.3053	32.4427	28.8168	P07602	SAP_HUMAN	Proactivator polypeptide	20	1.56653	2.26433e-08	2.03828	1.53649e-07
< 1	63	38.22	38.22	62.069	49.6957	47.0588	Q12805	FBLN3_HUMAN	EGF-containing fibulin-like extracellular matrix protein 1	25	0.872206	0.0106994	0.914872	0.319916
< 1	64	38.07	38.07	33.0717	27.0179	26.3453	P12814	ACTN1_HUMAN	Alpha-actinin-1	19	3.13136	0.000481542	2.87341	0.00237252
< 1	65	37.76	37.76	44.5434	36.0802	35.8575	P10909	CLUS_HUMAN	Clusterin	29	0.727521	4.30972e-07	0.81575	0.0573938
< 1	66	37.65	37.65	58.5165	52.4725	48.9011	P04075	ALDOA_HUMAN	Fructose-bisphosphate aldolase A	24	2.10524	4.133e-12	2.07583	5.36578e-06
< 1	67	37.19	37.19	36.8146	31.5927	31.3316	P80370	DLK1_HUMAN	Protein delta homolog 1	27	0.733115	1.90034e-06	0.785006	0.00290329
< 1	68	37.16	37.16	61.0526	60	59.4737	P41222	PTGDS_HUMAN	Prostaglandin-H2 D-isomerase	37	0.916942	0.00130084	1.03547	0.486203
< 1	69	37.08	37.08	26.8737	22.0557	22.0557	P13671	CO6_HUMAN	Complement component C6	23	0.865039	0.00168507	0.868409	0.2
< 1	70	37.03	37.03	37.2727	35.4545	34.3939	P08253	MMP2_HUMAN	72 kDa type IV collagenase	20	1.03169	0.415505	1.02094	0.842663
< 1	71	36.65	36.65	44.6894	40.6814	39.2786	P05546	HEP2_HUMAN	Heparin cofactor 2	22	0.859717	0.0196633	0.691416	0.0096331
< 1	72	36.19	36.19	72.2689	72.2689	68.0672	P61769	B2MG_HUMAN	Beta-2-microglobulin	37	0.912172	0.144218	1.0535	0.54418
< 1	73	35.99	35.99	60.9231	54.7692	48.9231	P18065	IBP2_HUMAN	Insulin-like growth factor-binding protein 2	24	0.888922	0.0505068	0.830208	0.015421
< 1	74	35.93	35.93	43.9914	35.8369	34.3348	P08670	VIME_HUMAN	Vimentin	27	3.14899	1.74326e-12	3.0934	2.10846e-10
< 1	75	35.79	35.79	41.9261	26.8482	24.0272	P12109	CO6A1_HUMAN	Collagen alpha-1(VI) chain	20	0.892639	0.0405818	1.00633	0.947434
< 1	76	35.44	35.44	53.5537	40.3306	36.8595	P35858	ALS_HUMAN	Insulin-like growth factor-binding protein complex acid labile subunit	21	0.800886	0.000391835	0.90861	0.383589
< 1	77	34.78	34.78	22.8383	18.609	16.9173	Q9NQ38	ISK5_HUMAN	Serine protease inhibitor Kazal-type 5	17	0.781503	0.000371169	0.919872	0.680255
< 1	78	34.64	34.64	36.5576	31.2945	30.2987	P23142	FBLN1_HUMAN	Fibulin-1	22	0.948869	0.367533	0.88014	0.374793
< 1	79	34.22	34.22	49.0835	42.9735	36.6599	P08697	A2AP_HUMAN	Alpha-2-antiplasmin	26	0.859458	0.0177515	0.658555	0.00561281
< 1	80	34.11	34.11	47.7387	38.9447	37.4372	P07093	GDN_HUMAN	Glia-derived nexin	21	0.567699	1.48907e-06	0.6388	0.00712017
< 1	81	33.82	33.82	31.3941	25.247	24.8079	P19827	ITIH1_HUMAN	Inter-alpha-trypsin inhibitor heavy chain H1	22	0.763227	0.000431394	0.683533	0.00229357
< 1	82	33.75	33.75	40.4	33.8	31.2	P05155	IC1_HUMAN	Plasma protease C1 inhibitor	24	0.855318	0.000478618	0.895432	0.421926
< 1	83	33.72	34.9	18.1568	12.3109	12.3109	A8K2U0	A2ML1_HUMAN	Alpha-2-macroglobulin-like protein 1	17	0.910649	0.00133969	0.883737	0.377226
< 1	84	33.3	33.34	37.9019	28.2572	28.2572	P07358	CO8B_HUMAN	Complement component C8 beta chain	20	0.727438	1.94156e-05	0.709999	7.66591e-05
< 1	85	33.01	33.02	16.6493	7.24486	5.74713	P35555	FBN1_HUMAN	Fibrillin-1	15	1.02195	0.733535	1.09945	0.299415
< 1	86	32.69	32.69	26.0042	22.5159	19.9789	P19823	ITIH2_HUMAN	Inter-alpha-trypsin inhibitor heavy chain H2	26	0.766648	6.99896e-05	0.811572	0.000240961
< 1	87	32.43	32.44	41.4211	28.2496	27.2097	P26038	MOES_HUMAN	Moesin	17	3.96855	2.57992e-05	3.27205	1.3671e-06
< 1	88	32.16	32.16	90.3509	90.3509	82.4561	P06702	S10A9_HUMAN	Protein S100-A9	44	3.85832	7.46854e-33	3.14416	1.50773e-27
< 1	89	32	32	41.8519	29.8148	29.8148	Q16610	ECM1_HUMAN	Extracellular matrix protein 1	18	0.962583	0.579223	0.99516	0.973558
< 1	90	32	32	32.0644	31.3324	31.3324	Q15582	BGH3_HUMAN	Transforming growth factor-beta-induced protein ig-h3	20	1.14755	0.000610192	1.26466	0.0532192
< 1	91	31.67	31.67	43.0159	31.2698	30.1587	Q13421	MSLN_HUMAN	Mesothelin	19	1.05842	0.500517	0.935362	0.834756
< 1	92	31.6	31.6	37.2079	13.6098	8.64486	P08572	CO4A2_HUMAN	Collagen alpha-2(IV) chain	13	0.744819	0.000214597	0.790531	0.0820728
< 1	93	30.9	30.9	39.3701	31.869	31.206	Q9UGM3	DMBT1_HUMAN	Deleted in malignant brain tumors 1 protein	24	1.52926	8.75223e-06	1.38801	0.0107101
< 1	94	30.77	30.77	46.2046	46.2046	46.2046	P09486	SPRC_HUMAN	SPARC	21	0.610822	1.9353e-10	0.707499	0.0545576
< 1	95	30.75	30.75	40.4284	29.7189	25.4351	O00391	QSOX1_HUMAN	Sulfhydryl oxidase 1	18	0.837215	0.00495631	0.811415	0.119537
< 1	96	30.05	30.05	34.1637	23.7248	23.7248	P10643	CO7_HUMAN	Complement component C7	17	0.85851	0.0166299	0.743003	0.00103357
< 1	97	29.61	29.61	68.1818	66.6667	63.6364	P80188	NGAL_HUMAN	Neutrophil gelatinase-associated lipocalin	20	4.54308	3.8091e-18	5.28009	9.33808e-13
< 1	98	29.55	29.55	48.1567	40.0922	40.0922	P06733	ENOA_HUMAN	Alpha-enolase	20	3.13594	1.6142e-07	3.03168	3.0653e-06
< 1	99	29.35	29.35	66.6667	50.9009	50.9009	P13727	PRG2_HUMAN	Bone marrow proteoglycan	37	0.662944	7.3642e-12	0.610175	4.05399e-17
< 1	100	28.77	28.77	40.5128	30.0855	26.4957	Q08380	LG3BP_HUMAN	Galectin-3-binding protein	17	0.891789	0.384256	0.999111	0.99362
< 1	101	28.51	28.51	22.3129	7.85731	7.01795	P22105	TENX_HUMAN	Tenascin-X	14	1.16591	0.0668799	1.06757	0.468824
< 1	102	28.47	28.47	43.9141	26.0143	26.0143	P11464	PSG1_HUMAN	Pregnancy-specific beta-1-glycoprotein 1	18	0.668915	0.0298543	0.821449	0.264036
< 1	103	28.28	28.28	85.7143	85.7143	79.5918	P04080	CYTB_HUMAN	Cystatin-B	30	0.880902	0.0455368	0.925773	0.367003
< 1	104	28.22	28.22	40.3419	36.9231	36.9231	P07476	INVO_HUMAN	Involucrin	21	0.967573	0.0801737	0.984442	0.789004
< 1	105	28.1	28.1	38.4113	12.1872	10.8814	P20908	CO5A1_HUMAN	Collagen alpha-1(V) chain	16	0.886027	0.0640546	1.02919	0.903213
< 1	106	28.08	28.08	50.9333	50.9333	50.6667	P08571	CD14_HUMAN	Monocyte differentiation antigen CD14	18	1.15098	0.0428877	1.11552	0.470803
< 1	107	28.07	28.07	70.1493	56.7164	55.2239	P02753	RET4_HUMAN	Retinol-binding protein 4	27	0.987783	0.89992	1.10712	0.367775
< 1	108	27.53	27.53	54.6763	43.6451	40.5276	P00558	PGK1_HUMAN	Phosphoglycerate kinase 1	14	2.31946	2.96009e-08	2.38749	0.00023195
< 1	109	27.39	27.39	78.4946	64.5161	55.914	P05109	S10A8_HUMAN	Protein S100-A8	25	3.16743	1.13838e-18	2.88713	1.68819e-09
< 1	110	27.18	27.18	40.1697	24.8939	23.7624	P14780	MMP9_HUMAN	Matrix metalloproteinase-9	14	4.59812	2.413e-06	4.75473	1.17425e-05
< 1	111	27.14	27.14	48.7032	42.3631	42.3631	P02750	A2GL_HUMAN	Leucine-rich alpha-2-glycoprotein	19	1.00471	0.924937	0.997325	0.968105
< 1	112	26.85	26.85	44.9782	29.6943	26.2009	P13646	K1C13_HUMAN	Keratin, type I cytoskeletal 13	15	1.24158	0.00874311	1.23339	0.210624
< 1	113	26.8	26.8	33.4646	30.5118	28.937	P07237	PDIA1_HUMAN	Protein disulfide-isomerase	13	1.33179	0.00536807	1.37747	0.137451
< 1	114	26.65	26.65	73.5683	66.5198	63.8767	P01236	PRL_HUMAN	Prolactin	21	1.05822	0.580422	0.91626	0.383269
< 1	115	26.56	26.56	38.5572	31.8408	31.8408	P05121	PAI1_HUMAN	Plasminogen activator inhibitor 1	17	0.865397	0.0444389	0.834817	0.274837
< 1	116	26.34	26.4	21.9235	16.546	13.4436	P15144	AMPN_HUMAN	Aminopeptidase N	14	2.48371	6.83684e-09	2.2887	0.00104427
< 1	117	26.25	26.32	28.0417	19.0035	18.3082	Q13822	ENPP2_HUMAN	Ectonucleotide pyrophosphatase/phosphodiesterase family member 2	13	1.08004	0.20533	1.00356	0.987811
< 1	118	25.74	25.74	33.6856	24.5707	24.5707	P49747	COMP_HUMAN	Cartilage oligomeric matrix protein	13	0.892502	0.0202495	0.888919	0.48202
< 1	119	25.4	25.4	37.5969	37.2093	37.2093	P22692	IBP4_HUMAN	Insulin-like growth factor-binding protein 4	26	0.81646	0.00225693	0.83332	0.0796798
< 1	120	25.12	25.12	38.0208	31.25	30.9028	Q96PD5	PGRP2_HUMAN	N-acetylmuramoyl-L-alanine amidase	14	0.846237	0.14373	0.847657	0.355956
< 1	121	25.03	27.03	40.4819	38.3133	34.9398	P05543	THBG_HUMAN	Thyroxine-binding globulin	19	0.948709	0.506713	0.786625	0.025399
< 1	122	24.79	34.82	43.9139	15.1984	12.0377	P02458	CO2A1_HUMAN	Collagen alpha-1(II) chain	20	0.832439	0.030486	0.895938	0.334049
< 1	123	24.64	24.64	21.0208	12.9758	12.0242	Q86VB7	C163A_HUMAN	Scavenger receptor cysteine-rich type 1 protein M130	12	1.24357	0.000906134	1.4872	0.0616844
< 1	124	24.13	24.13	31.9549	27.4436	25.7519	P05362	ICAM1_HUMAN	Intercellular adhesion molecule 1	12	0.831228	6.68827e-06	0.853021	0.169338
< 1	125	24.11	24.13	41.2178	35.8314	35.8314	P29622	KAIN_HUMAN	Kallistatin	14	0.845052	0.00738087	0.718092	0.00302488
< 1	126	24.1	24.23	18.1122	6.58163	6.58163	P35579	MYH9_HUMAN	Myosin-9	12	2.25997	0.000325057	2.01487	0.000338335
< 1	127	23.61	23.61	44.9086	42.5587	38.1201	P36222	CH3L1_HUMAN	Chitinase-3-like protein 1	13	3.46015	1.04755e-10	3.28331	6.77774e-07
< 1	128	23.52	23.52	38.9381	33.9233	33.9233	P07355	ANXA2_HUMAN	Annexin A2	12	0.930917	0.54311	0.932982	0.650766
< 1	129	23.36	23.36	29.2808	23.9726	23.9726	P07357	CO8A_HUMAN	Complement component C8 alpha chain	15	0.729228	0.00035708	0.785917	0.00883032
< 1	130	23.14	23.14	49.6042	37.2032	37.2032	P30740	ILEU_HUMAN	Leukocyte elastase inhibitor	11	2.17756	6.82341e-06	1.69322	0.00111089
< 1	131	22.92	22.92	16.3581	7.36683	6.42236	P21333	FLNA_HUMAN	Filamin-A	11	2.2085	0.000146602	1.99185	0.00291359
< 1	132	22.65	22.65	39.6104	30.8442	27.9221	Q12841	FSTL1_HUMAN	Follistatin-related protein 1	14	0.897262	0.395483	1.11908	0.501861
< 1	133	22.62	22.62	56.3584	43.0636	37.8613	P04083	ANXA1_HUMAN	Annexin A1	11	0.862515	0.0214443	1.0125	0.95432
< 1	134	22.62	22.62	43.6747	35.8434	35.8434	P00338	LDHA_HUMAN	L-lactate dehydrogenase A chain	13	2.16093	7.67954e-08	1.78451	7.98905e-05
< 1	135	22.29	22.29	45.5645	29.8387	29.8387	Q6P988	NOTUM_HUMAN	Protein notum homolog	12	0.736226	5.04327e-06	0.642725	0.0238347
< 1	136	22.07	22.07	69.6296	65.1852	65.1852	Q01469	FABP5_HUMAN	Fatty acid-binding protein, epidermal	13	1.04617	0.182298	0.993043	0.957945
< 1	137	22.03	22.03	56.2249	56.2249	56.2249	P60174	TPIS_HUMAN	Triosephosphate isomerase	12	1.8851	1.74876e-06	2.41731	3.04274e-07
< 1	138	22	22	51.8182	43.6364	43.6364	P81605	DCD_HUMAN	Dermcidin	22	0.243351	3.32139e-12	0.26739	4.9594e-12
< 1	139	21.85	21.85	30.4462	30.4462	27.2966	P07988	PSPB_HUMAN	Pulmonary surfactant-associated protein B	14	1.34355	1.42409e-05	1.18905	0.385989
< 1	140	21.73	21.73	60.4743	54.1502	48.2213	P00746	CFAD_HUMAN	Complement factor D	11	1.14394	0.286513	1.19191	0.592501
< 1	141	21.7	21.7	28.6528	25.2372	25.2372	P04040	CATA_HUMAN	Catalase	12	1.51801	0.00421674	1.39967	0.0119092
< 1	142	21.2	21.23	35.5721	34.0796	34.0796	P04278	SHBG_HUMAN	Sex hormone-binding globulin	13	0.954848	0.726982	0.961752	0.718569
< 1	143	21.09	37.63	37.5412	25.3568	25.3568	O43707	ACTN4_HUMAN	Alpha-actinin-4	19	1.75914	1.12726e-08	1.63153	0.00319377
< 1	144	20.99	20.99	33.1263	30.0207	28.7785	P52209	6PGD_HUMAN	6-phosphogluconate dehydrogenase, decarboxylating	11	3.42984	6.80916e-08	4.13303	1.6474e-06
< 1	145	20.48	24.71	39.0123	34.321	29.3827	P08185	CBG_HUMAN	Corticosteroid-binding globulin	18	0.967969	0.585032	0.771195	0.103591
< 1	146	20.43	20.43	17.8385	6.79837	6.79837	Q14766	LTBP1_HUMAN	Latent-transforming growth factor beta-binding protein 1	11	0.936697	0.437464	1.06534	0.574258
< 1	147	20.41	20.41	35.0263	28.8967	28.021	Q6H9L7	ISM2_HUMAN	Isthmin-2	10	0.727694	0.0069254	0.719738	0.00442708
< 1	148	20.27	20.27	43.1262	29.1902	29.1902	P14618	KPYM_HUMAN	Pyruvate kinase isozymes M1/M2	11	2.27918	3.27235e-06	2.17584	4.0996e-06
< 1	149	20.17	20.17	21.4481	15.4372	14.6175	P07900	HS90A_HUMAN	Heat shock protein HSP 90-alpha	10	2.22715	0.000304263	2.49529	0.000154845
< 1	150	20.11	20.11	44.697	44.697	44.697	P03973	SLPI_HUMAN	Antileukoproteinase	10	0.88789	0.0554174	0.942534	0.774338
< 1	151	19.68	19.68	72.5	67.5	66.25	Q07654	TFF3_HUMAN	Trefoil factor 3	16	0.997521	0.975607	1.01764	0.922479
< 1	152	19.64	20.3	40.4255	17.0213	15.7801	P02538	K2C6A_HUMAN	Keratin, type II cytoskeletal 6A	16	1.8043	0.0489268	1.69332	0.0582886
< 1	153	19.61	19.61	31.9192	24.4444	24.4444	Q9UBG3	CRNN_HUMAN	Cornulin	15	0.996285	0.972055	1.06916	0.385365
< 1	154	19.52	19.52	56.4103	47.4359	47.4359	P07998	RNAS1_HUMAN	Ribonuclease pancreatic	20	0.896836	0.073713	0.988679	0.897217
< 1	155	19.39	19.39	27.6169	23.8307	22.4944	Q15113	PCOC1_HUMAN	Procollagen C-endopeptidase enhancer 1	10	0.852075	0.0345352	0.880266	0.286998
< 1	156	19.38	19.38	42.3567	42.3567	31.8471	P10451	OSTP_HUMAN	Osteopontin	12	1.31067	0.0368748	1.41535	0.309577
< 1	157	19.08	19.08	35.8543	28.0112	26.3305	P48745	NOV_HUMAN	Protein NOV homolog	10	0.824346	0.00194916	0.93615	0.513454
< 1	158	18.84	18.84	20.9677	19.1756	18.1004	P06744	G6PI_HUMAN	Glucose-6-phosphate isomerase	9	4.19674	2.03739e-06	4.29983	3.07758e-05
< 1	159	18.74	18.74	16.1033	8.78918	7.68285	Q13219	PAPP1_HUMAN	Pappalysin-1	9	0.707503	0.0225208	0.793366	0.0104235
< 1	160	18.4	18.4	63	63	58	P02652	APOA2_HUMAN	Apolipoprotein A-II	16	0.939603	0.237715	1.08155	0.790141
< 1	161	18.28	18.28	13.8573	9.10031	9.10031	Q9UHI8	ATS1_HUMAN	A disintegrin and metalloproteinase with thrombospondin motifs 1	11	0.968607	0.687186	0.908757	0.56301
< 1	162	18.21	18.21	25.8917	15.3236	13.8705	Q9HCU0	CD248_HUMAN	Endosialin	11	1.05917	0.574267	1.36438	0.00446518
< 1	163	18.21	18.21	25.1064	16.1702	15.0355	P00736	C1R_HUMAN	Complement C1r subcomponent	9	1.10419	0.039439	1.12617	0.381408
< 1	164	18.05	18.06	34.5324	24.2806	24.2806	Q01638	ILRL1_HUMAN	Interleukin-1 receptor-like 1	14	0.721083	1.40737e-05	0.72628	0.0112044
< 1	165	18.02	18.02	33.0769	25.3846	25.3846	P29508	SPB3_HUMAN	Serpin B3	10	1.02765	0.575955	0.707388	0.0140629
< 1	166	18	18	25.4818	23.5546	23.5546	P22894	MMP8_HUMAN	Neutrophil collagenase	9	4.14482	0.0151607	4.59539	0.013837
< 1	167	18	18	26.4192	26.4192	26.4192	Q8N4F0	BPIL1_HUMAN	Bactericidal/permeability-increasing protein-like 1	9	0.855008	0.0145826	0.498725	0.0106464
< 1	168	18	18	26.1391	24.4604	24.4604	P27797	CALR_HUMAN	Calreticulin	10	1.48669	1.45092e-08	1.57327	1.67662e-05
< 1	169	17.97	19.07	14.563	2.73564	2.06302	Q8WXI7	MUC16_HUMAN	Mucin-16	7	0.975174	0.77181	0.869969	0.122262
< 1	170	17.72	17.72	35.0785	29.8429	29.8429	Q9UGM5	FETUB_HUMAN	Fetuin-B	10	0.76492	0.000498566	0.806166	0.00641088
< 1	171	17.4	17.4	36.2205	33.4646	33.4646	P18669	PGAM1_HUMAN	Phosphoglycerate mutase 1	10	2.43173	0.000146853	2.47586	0.00203033
< 1	172	17	18.05	21.7857	16.4286	14.2857	Q14520	HABP2_HUMAN	Hyaluronan-binding protein 2	8	0.875483	0.00113982	0.657962	0.00100445
< 1	173	17	17.07	39.0909	36.8182	34.0909	P16035	TIMP2_HUMAN	Metalloproteinase inhibitor 2	10	0.763128	0.00889951	1.26815	0.35755
< 1	174	16.83	16.83	52.7273	52.7273	52.7273	P62937	PPIA_HUMAN	Peptidyl-prolyl cis-trans isomerase A	11	2.18932	0.000187979	1.98595	0.0355096
< 1	175	16.78	16.78	50	47.5248	41.5842	P05452	TETN_HUMAN	Tetranectin	9	1.02506	0.809423	0.80149	0.0839778
< 1	176	16.37	16.37	55.7604	47.0046	43.7788	P01243	CSH_HUMAN	Chorionic somatomammotropin hormone	10	0.734091	0.0403874	0.759086	0.219704
< 1	177	16.35	16.35	23.2745	17.6565	14.4462	P29401	TKT_HUMAN	Transketolase	7	3.20785	0.0017523	4.12505	0.00125056
< 1	178	16.34	16.38	17.7956	7.26601	6.58867	Q8N2S1	LTBP4_HUMAN	Latent-transforming growth factor beta-binding protein 4	8	0.878745	0.0807786	0.799121	0.459417
< 1	179	16.25	17.1	36.3296	16.6667	15.3558	P19013	K2C4_HUMAN	Keratin, type II cytoskeletal 4	10	1.02487	0.852563	1.04028	0.703058
< 1	180	16.14	16.14	27.3834	21.7039	21.7039	P55058	PLTP_HUMAN	Phospholipid transfer protein	8	1.29918	1.07842e-05	0.739242	0.125147
< 1	181	16.1	16.12	36.4425	20.1735	20.1735	Q02818	NUCB1_HUMAN	Nucleobindin-1	8	1.18921	0.0146267	1.07422	0.455065
< 1	182	16.06	16.06	16.655	7.06788	7.06788	O75882	ATRN_HUMAN	Attractin	8	0.9025	0.156745	1.00945	0.957231
< 1	183	16.04	18.53	40.7407	36.6667	35.1852	P36980	FHR2_HUMAN	Complement factor H-related protein 2	12	0.920971	0.37704	0.905514	0.000163993
< 1	184	16.03	16.26	33.2512	23.6453	23.6453	P05154	IPSP_HUMAN	Plasma serine protease inhibitor	8	0.847256	0.00206005	0.709226	0.00110107
< 1	185	16.03	16.03	17.9457	11.4522	11.4522	P06737	PYGL_HUMAN	Glycogen phosphorylase, liver form	8	3.48587	1.28735e-05	3.55177	0.000194046
< 1	186	16.01	16.01	23.4009	18.2527	18.2527	P08107	HSP71_HUMAN	Heat shock 70 kDa protein 1A/1B	8	2.14973	2.81218e-06	1.78859	3.47054e-05
< 1	187	16.01	16.01	13.0872	10.962	10.962	P30530	UFO_HUMAN	Tyrosine-protein kinase receptor UFO	9	0.982162	0.817211	0.960913	0.514688
< 1	188	16	16	34.8131	25.2336	25.2336	O14498	ISLR_HUMAN	Immunoglobulin superfamily containing leucine-rich repeat protein	8	0.957572	0.524156	0.803102	0.0783444
< 1	189	16	16	87.6405	87.6405	87.6405	P35321	SPR1A_HUMAN	Cornifin-A	24	0.896608	0.0228781	1.10693	0.0385083
< 1	190	16	16	84.2857	72.1429	72.1429	P07737	PROF1_HUMAN	Profilin-1	11	3.36605	3.31168e-08	3.42795	3.69714e-09
< 1	191	16	16	36.7188	36.7188	36.7188	P13987	CD59_HUMAN	CD59 glycoprotein	17	0.830665	0.000194883	0.879069	0.554297
< 1	192	15.92	15.92	36.8635	25.2546	19.9593	P02675	FIBB_HUMAN	Fibrinogen beta chain	7	1.75329	6.30312e-05	1.76785	0.00239291
< 1	193	15.87	15.87	31.2364	14.5336	14.5336	P31146	COR1A_HUMAN	Coronin-1A	8	3.72098	0.000188187	4.64364	0.000191499
< 1	194	15.83	15.83	9.12839	2.88575	2.88575	P13611	CSPG2_HUMAN	Versican core protein	8	1.28015	0.0319236	1.34158	0.0679116
< 1	195	15.78	15.78	44.1791	31.0448	31.0448	P04406	G3P_HUMAN	Glyceraldehyde-3-phosphate dehydrogenase	9	2.16397	1.24886e-05	2.07037	9.2571e-05
< 1	196	15.76	15.76	40.4082	30.2041	28.1633	P63104	1433Z_HUMAN	14-3-3 protein zeta/delta	14	1.65747	1.75667e-05	1.57878	0.0059716
< 1	197	15.72	15.73	37.3034	28.764	28.764	P50395	GDIB_HUMAN	Rab GDP dissociation inhibitor beta	8	2.34433	4.04325e-05	2.01471	0.0488624
< 1	198	15.71	15.71	31.7862	14.4866	9.42335	P26927	HGFL_HUMAN	Hepatocyte growth factor-like protein	7	0.837142	0.13991	0.901239	0.363047
< 1	199	15.7	16.04	30.8824	26.4706	24.6324	P24593	IBP5_HUMAN	Insulin-like growth factor-binding protein 5	10	1.0748	0.454052	1.08943	0.50705
< 1	200	15.47	15.47	16.5148	5.63781	5.63781	O60437	PEPL_HUMAN	Periplakin	9	0.84966	0.194356	0.768575	0.136456
< 1	201	15.41	15.43	25.3682	13.5843	12.766	P09960	LKHA4_HUMAN	Leukotriene A-4 hydrolase	8	3.70243	1.03358e-05	4.08976	0.000220617
< 1	202	15.3	15.3	53.4247	49.3151	49.3151	P01034	CYTC_HUMAN	Cystatin-C	9	0.799452	0.00728144	1.02678	0.909685
< 1	203	15.24	15.24	45.7143	42.381	42.381	P09211	GSTP1_HUMAN	Glutathione S-transferase P	10	1.55359	8.20226e-05	1.72304	0.0178532
< 1	204	15.16	15.16	36.4829	23.0971	23.0971	P08174	DAF_HUMAN	Complement decay-accelerating factor	9	0.921295	0.234833	0.968207	0.748831
< 1	205	15.05	15.05	22.4532	18.9189	17.2557	P18428	LBP_HUMAN	Lipopolysaccharide-binding protein	7	1.0349	0.52845	0.971382	0.774872
< 1	206	15.02	17.02	18.0433	7.69848	7.69848	P14543	NID1_HUMAN	Nidogen-1	9	0.959734	0.760268	0.904255	0.736087
< 1	207	15	17.05	52.9167	40.8333	40	P24592	IBP6_HUMAN	Insulin-like growth factor-binding protein 6	10	0.949651	0.610524	0.878584	0.0175617
< 1	208	14.95	15.23	22.3315	15.5899	15.5899	P22079	PERL_HUMAN	Lactoperoxidase	8	0.839513	0.00645879	0.886702	0.0603154
< 1	209	14.8	14.8	13.0912	9.7973	7.34797	P98095	FBLN2_HUMAN	Fibulin-2	9	1.08126	0.119655	1.12692	0.371384
< 1	210	14.74	14.74	67.5676	56.7568	51.3514	P61626	LYSC_HUMAN	Lysozyme C	14	1.37763	4.64658e-08	1.26021	0.000961412
< 1	211	14.4	14.4	19.5212	16.7587	14.5488	P43251	BTD_HUMAN	Biotinidase	9	0.899717	0.105586	0.743894	0.134128
< 1	212	14.32	14.32	50.7246	41.0628	36.715	P01033	TIMP1_HUMAN	Metalloproteinase inhibitor 1	13	1.06584	0.231216	1.08663	0.377407
< 1	213	14.28	16.28	20.7483	12.4717	12.4717	P12830	CADH1_HUMAN	Cadherin-1	9	0.985747	0.802794	0.701992	0.0693335
< 1	214	14.21	14.21	16.6307	13.1749	13.1749	Q6UXB8	PI16_HUMAN	Peptidase inhibitor 16	9	0.898283	0.342415	1.15265	0.301546
< 1	215	14.19	14.19	37.3596	25.8427	25.8427	Q12907	LMAN2_HUMAN	Vesicular integral-membrane protein VIP36	9	0.943397	0.190033	0.852238	0.182471
< 1	216	14.05	14.05	44.4795	25.2366	23.3438	P02649	APOE_HUMAN	Apolipoprotein E	7	1.10042	0.265123	1.3358	0.339813
< 1	217	14.02	14.02	38.403	26.9962	26.9962	O95633	FSTL3_HUMAN	Follistatin-related protein 3	8	0.719482	4.27371e-05	0.667631	0.0127983
< 1	218	14	14.01	23.1683	17.8218	17.8218	P30101	PDIA3_HUMAN	Protein disulfide-isomerase A3	7	1.23041	0.0149515	1.17868	0.216172
< 1	219	14	14	21.2632	21.2632	21.2632	Q01518	CAP1_HUMAN	Adenylyl cyclase-associated protein 1	7	4.40751	0.000826326	3.55505	0.0023372
< 1	220	14	14	41.7625	41.7625	41.7625	P00915	CAH1_HUMAN	Carbonic anhydrase 1	9	0.615489	0.00177878	0.572797	0.000222326
< 1	221	13.75	13.75	26.361	17.4785	17.4785	P29279	CTGF_HUMAN	Connective tissue growth factor	8	0.663083	0.000887079	0.824685	0.198502
< 1	222	13.75	13.75	46.1538	36.5385	36.5385	Q96DA0	ZG16B_HUMAN	Zymogen granule protein 16 homolog B	10	1.06804	0.536488	0.665153	0.112081
< 1	223	13.74	13.74	14.1899	10.7263	8.82682	Q14118	DAG1_HUMAN	Dystroglycan	8	0.851479	0.0293783	0.781217	0.0893444
< 1	224	13.71	13.71	32.4484	26.8437	26.8437	P07858	CATB_HUMAN	Cathepsin B	8	1.89	0.000141036	1.79824	0.00102032
< 1	225	13.42	13.42	22.2883	15.6018	12.3328	Q6EMK4	VASN_HUMAN	Vasorin	6	1.08842	0.327962	1.21042	0.142672
< 1	226	13.4	13.4	15.8284	10.6509	10.6509	P07225	PROS_HUMAN	Vitamin K-dependent protein S	8	0.882573	0.107676	0.79562	0.0697879
< 1	227	13.36	13.36	23.7024	7.69896	6.05536	Q8IUL8	CILP2_HUMAN	Cartilage intermediate layer protein 2	6	0.826552	0.00530737	1.01909	0.827557
< 1	228	13.3	13.3	24.1071	17.8571	17.8571	Q9UBX5	FBLN5_HUMAN	Fibulin-5	9	0.796329	0.0696759	0.804876	0.162573
< 1	229	13.3	13.3	45	45	41.1111	P09466	PAEP_HUMAN	Glycodelin	14	1.31486	0.00017271	1.36878	1.55024e-06
< 1	230	13.3	13.3	38.6139	38.6139	38.6139	P07360	CO8G_HUMAN	Complement component C8 gamma chain	7	0.759003	0.000464004	0.70249	0.000523055
< 1	231	13.27	13.27	55.3571	38.8393	35.7143	P30041	PRDX6_HUMAN	Peroxiredoxin-6	6	1.0232	0.538833	1.08282	0.474274
< 1	232	13.19	13.43	25.841	16.5138	14.0673	P11021	GRP78_HUMAN	78 kDa glucose-regulated protein	6	1.40473	0.000752066	1.31405	0.282166
< 1	233	13.11	13.11	42.4	27.2	26.8	P17931	LEG3_HUMAN	Galectin-3	7	1.12212	0.0167101	1.37056	0.0156282
< 1	234	13.03	13.03	32.2515	15.213	12.9817	Q9UKU9	ANGL2_HUMAN	Angiopoietin-related protein 2	6	0.925699	0.298351	0.802427	0.0117501
< 1	235	13.01	13.01	23.9193	5.40346	4.39481	P39059	COFA1_HUMAN	Collagen alpha-1(XV) chain	6	0.896671	0.0801368	0.739731	0.00548985
< 1	236	12.92	12.92	23.0248	15.8014	14.2212	P14384	CBPM_HUMAN	Carboxypeptidase M	7	0.747269	0.000486887	0.779374	0.0205581
< 1	237	12.86	12.86	46.8254	41.2698	41.2698	Q99880	H2B1L_HUMAN	Histone H2B type 1-L	13	7.16012	2.0981e-06	6.88394	2.1851e-05
< 1	237	0	12.86	46.8254	41.2698	41.2698	Q99879	H2B1M_HUMAN	Histone H2B type 1-M	13
< 1	237	0	12.86	46.8254	41.2698	41.2698	Q99877	H2B1N_HUMAN	Histone H2B type 1-N	13
< 1	237	0	12.86	46.8254	41.2698	41.2698	Q93079	H2B1H_HUMAN	Histone H2B type 1-H	13
< 1	237	0	12.86	46.8254	41.2698	41.2698	Q5QNW6	H2B2F_HUMAN	Histone H2B type 2-F	13
< 1	237	0	12.86	46.8254	41.2698	41.2698	P62807	H2B1C_HUMAN	Histone H2B type 1-C/E/F/G/I	13
< 1	237	0	12.86	46.8254	41.2698	41.2698	P58876	H2B1D_HUMAN	Histone H2B type 1-D	13
< 1	237	0	12.86	46.8254	41.2698	41.2698	O60814	H2B1K_HUMAN	Histone H2B type 1-K	13
< 1	237	0	12.86	46.8254	41.2698	41.2698	Q16778	H2B2E_HUMAN	Histone H2B type 2-E	13
< 1	237	0	12.86	46.8254	41.2698	41.2698	P33778	H2B1B_HUMAN	Histone H2B type 1-B	13
< 1	237	0	12.86	46.8254	41.2698	41.2698	P23527	H2B1O_HUMAN	Histone H2B type 1-O	13
< 1	237	0	12.86	46.8254	41.2698	41.2698	P06899	H2B1J_HUMAN	Histone H2B type 1-J	13
< 1	238	12.73	12.73	81.8182	81.8182	77.2727	P62328	TYB4_HUMAN	Thymosin beta-4	9	3.05195	0.00110977	4.63395	0.126089
< 1	238	0	12.73	81.8182	81.8182	77.2727	A8MW06	TMSL3_HUMAN	Thymosin beta-4-like protein 3	9
< 1	239	12.56	12.56	14.2064	10.9878	8.54606	Q02487	DSC2_HUMAN	Desmocollin-2	7	0.996306	0.986495	0.999127	0.995761
< 1	240	12.46	12.46	33.7047	22.2841	20.6128	P07585	PGS2_HUMAN	Decorin	7	0.394535	3.30114e-06	0.357489	7.02265e-05
< 1	241	12.28	12.28	23.3333	14.2424	14.2424	Q6P5S2	CF058_HUMAN	UPF0762 protein C6orf58	7	0.89874	0.0546038	1.27263	0.432396
< 1	242	12.27	12.27	14.1818	5.74545	5.74545	Q14112	NID2_HUMAN	Nidogen-2	6	1.09999	0.207139	1.04219	0.764729
< 1	243	12.26	12.26	24.247	13.8554	11.8976	Q14515	SPRL1_HUMAN	SPARC-like protein 1	6	0.802769	0.00956072	0.73562	0.0348035
< 1	244	12.25	12.25	23.2493	18.4874	18.4874	Q8NFJ5	RAI3_HUMAN	Retinoic acid-induced protein 3	7	0.820822	0.020179	0.544141	0.0134768
< 1	245	12.25	12.25	51.6556	47.6821	47.6821	P61916	NPC2_HUMAN	Epididymal secretory protein E1	6	1.2523	0.128256	1.28351	0.159026
< 1	246	12.14	12.14	27.7154	23.97	18.7266	P02647	APOA1_HUMAN	Apolipoprotein A-I	7	1.03777	0.819916	0.856193	0.443027
< 1	247	12.11	12.11	14.7266	8.37743	8.37743	P18206	VINC_HUMAN	Vinculin	6	1.50177	0.00489121	1.37153	0.193151
< 1	248	12.08	12.08	20.1613	20.1613	20.1613	P67936	TPM4_HUMAN	Tropomyosin alpha-4 chain	6	1.54493	0.232459	2.38611	0.0905093
< 1	248	0	10.08	21.831	12.3239	12.3239	P07951	TPM2_HUMAN	Tropomyosin beta chain	5
< 1	249	12.03	12.03	60.4839	40.7258	40.7258	Q8IWL2	SFTA1_HUMAN	Pulmonary surfactant-associated protein A1	10	1.38849	0.000307737	1.39262	0.00189762
< 1	249	0	12.03	56.8548	40.7258	40.7258	Q8IWL1	SFPA2_HUMAN	Pulmonary surfactant-associated protein A2	10
< 1	250	12.02	12.02	36.1809	34.1709	34.1709	Q06830	PRDX1_HUMAN	Peroxiredoxin-1	6	1.16149	0.025139	1.33728	0.00153541
< 1	251	12.01	12.01	16.7849	15.3664	15.3664	Q96IY4	CBPB2_HUMAN	Carboxypeptidase B2	7	0.716322	0.00866118	0.669118	0.00550439
< 1	252	12.01	12.01	30.8511	26.2411	26.2411	Q16270	IBP7_HUMAN	Insulin-like growth factor-binding protein 7	6	0.837871	0.00607936	0.836763	0.0578417
< 1	253	12	12	52.7473	37.3626	37.3626	P11684	UTER_HUMAN	Uteroglobin	8	0.687395	0.00910354	0.907966	0.7686
< 1	254	12	12	51.4563	51.4563	51.4563	P62805	H4_HUMAN	Histone H4	12	8.42548	2.56396e-09	9.03071	1.19398e-05
< 1	255	11.86	11.86	8.3144	4.13448	2.6806	P24821	TENA_HUMAN	Tenascin	5	1.1215	0.313929	1.02736	0.822394
< 1	256	11.8	11.8	47.7273	35.7955	35.7955	P31025	LCN1_HUMAN	Lipocalin-1	11	0.813143	0.176615	0.526957	0.00209641
< 1	257	11.72	11.72	91.6667	91.6667	91.6667	P35326	SPR2A_HUMAN	Small proline-rich protein 2A	6	1.01103		0.795407
< 1	257	0	9.72	73.6111	73.6111	73.6111	P35325	SPR2B_HUMAN	Small proline-rich protein 2B	5
< 1	257	0	9.72	61.1111	61.1111	61.1111	P22532	SPR2D_HUMAN	Small proline-rich protein 2D	5
< 1	258	11.54	11.54	59.0604	59.0604	59.0604	Q15828	CYTM_HUMAN	Cystatin-M	6	1.1235	0.133234	0.999912	0.999414
< 1	259	11.53	16.19	23.3954	18.8406	17.3913	P05787	K2C8_HUMAN	Keratin, type II cytoskeletal 8	10	1.42259	0.0072176	1.51884	0.00580129
< 1	260	11.36	11.36	24.2661	16.2427	16.2427	P04745	AMY1_HUMAN	Alpha-amylase 1	6	0.792926	0.165166	0.639081	0.0388931
< 1	260	0.03	9.38	23.8748	14.09	14.09	P04746	AMYP_HUMAN	Pancreatic alpha-amylase	5
< 1	260	0	9.36	22.1135	14.09	14.09	P19961	AMY2B_HUMAN	Alpha-amylase 2B	5
< 1	261	11.35	11.35	26.8844	18.8442	18.8442	P27930	IL1R2_HUMAN	Interleukin-1 receptor type 2	6	0.973312	0.743576	1.05489	0.716532
< 1	262	10.96	22.96	29.3427	19.7183	17.3709	Q00887	PSG9_HUMAN	Pregnancy-specific beta-1-glycoprotein 9	12	0.567014	0.00181099	1.08033	0.773894
< 1	263	10.9	10.9	11.8838	2.8077	2.02416	Q99715	COCA1_HUMAN	Collagen alpha-1(XII) chain	5	1.22647	0.0389863	1.1101	0.197696
< 1	264	10.89	10.89	59.8639	59.8639	55.7823	P02766	TTHY_HUMAN	Transthyretin	5	0.938405	0.514537	0.893809	0.425638
< 1	265	10.8	10.8	13.6744	7.53488	5.86047	Q7Z7G0	TARSH_HUMAN	Target of Nesh-SH3	5	0.898862	0.283477	1.12111	0.564646
< 1	266	10.63	16.44	29.2537	26.8657	24.7761	Q9UQ72	PSG11_HUMAN	Pregnancy-specific beta-1-glycoprotein 11	8	0.764406	0.141234	0.648547	0.126992
< 1	267	10.51	10.51	37.8531	37.8531	33.8983	P18510	IL1RA_HUMAN	Interleukin-1 receptor antagonist protein	6	1.085	0.128286	0.943482	0.840089
< 1	268	10.31	10.39	16.9663	6.51685	6.51685	Q06033	ITIH3_HUMAN	Inter-alpha-trypsin inhibitor heavy chain H3	5	0.985988	0.867856	0.858553	0.114457
< 1	269	10.26	10.26	20.4698	14.4295	14.4295	P20774	MIME_HUMAN	Mimecan	5	1.05045	0.737698	1.02436	0.870806
< 1	270	10.24	10.24	23.7172	3.59179	2.10946	P39060	COIA1_HUMAN	Collagen alpha-1(XVIII) chain	4	0.824299	0.455972	0.754751	0.0781872
< 1	271	10.22	10.22	18.5255	10.0189	10.0189	O43278	SPIT1_HUMAN	Kunitz-type protease inhibitor 1	5	0.877889	0.434633	0.935883	0.485756
< 1	272	10.06	10.06	10.4995	6.32008	6.32008	O94985	CSTN1_HUMAN	Calsyntenin-1	6	0.832101	0.0124254	0.864164	0.088772
< 1	273	10.04	10.04	46.1333	25.3333	25.3333	P35247	SFTPD_HUMAN	Pulmonary surfactant-associated protein D	6	0.92766	0.593507	0.771316	0.242016
< 1	274	10.03	10.03	13.9853	3.42298	3.42298	O00468	AGRIN_HUMAN	Agrin	7	0.948467	0.350749	0.931646	0.223498
< 1	275	10.02	10.02	41.7219	33.1126	33.1126	P60660	MYL6_HUMAN	Myosin light polypeptide 6	5	1.92765	0.00639252	1.93616	0.0157015
< 1	276	10.01	10.01	15.4263	8.2544	8.2544	P19320	VCAM1_HUMAN	Vascular cell adhesion protein 1	5	1.00902	0.907404	0.867646	0.38075
< 1	277	10	10.03	11.6116	6.10611	6.10611	Q9NQ36	SCUB2_HUMAN	Signal peptide, CUB and EGF-like domain-containing protein 2	5	0.893967	0.00482979	0.927859	0.442999
< 1	278	10	10	37.037	34.3915	34.3915	Q99497	PARK7_HUMAN	Protein DJ-1	5	1.62567	0.00801716	1.92196	0.144021
< 1	279	10	10	45.6376	45.6376	45.6376	P62158	CALM_HUMAN	Calmodulin	9	1.47094	0.00125875	1.90634	0.00399312
< 1	280	10	10	18.4971	14.4509	14.4509	O95274	LYPD3_HUMAN	Ly6/PLAUR domain-containing protein 3	6	0.797831	0.024499	0.953325	0.911207
< 1	281	10	10	39.1304	39.1304	39.1304	P80511	S10AC_HUMAN	Protein S100-A12	5	2.55088	0.133109	2.0834	0.249878
< 1	282	10	10	30.4813	30.4813	30.4813	P30086	PEBP1_HUMAN	Phosphatidylethanolamine-binding protein 1	5	1.17986	0.163709	1.1543	0.782078
< 1	283	9.82	9.82	14.9123	8.07018	8.07018	Q9NPH3	IL1AP_HUMAN	Interleukin-1 receptor accessory protein	6	0.889164	0.243445	0.767713	0.189901
< 1	284	9.75	9.75	20.2153	8.13397	6.45933	Q15063	POSTN_HUMAN	Periostin	4	1.14223	0.167802	1.18061	0.1068
< 1	285	9.72	9.72	24.0964	13.253	13.253	P05120	PAI2_HUMAN	Plasminogen activator inhibitor 2	5	0.952361	0.816572	0.873533	0.336741
< 1	286	9.7	9.71	20.4767	7.90899	5.6338	P52790	HXK3_HUMAN	Hexokinase-3	4	3.04785	0.00401089	3.37802	0.0083865
< 1	287	9.7	9.7	20.8163	17.551	17.551	P54108	CRIS3_HUMAN	Cysteine-rich secretory protein 3	7	1.07429	0.156876	1.05433	0.766898
< 1	288	9.56	9.73	17.2414	7.83699	7.83699	P03952	KLKB1_HUMAN	Plasma kallikrein	5	0.979101	0.828949	0.892512	0.166057
< 1	289	9.56	9.56	24.9915	5.5348	3.39559	Q09666	AHNK_HUMAN	Neuroblast differentiation-associated protein AHNAK	4	1.06522	0.424399	0.837493	0.0532837
< 1	290	9.53	9.53	19.598	18.0905	18.0905	Q9NS71	GKN1_HUMAN	Gastrokine-1	6	1.05192	0.226396	1.16437	0.0225405
< 1	291	9.53	9.53	31.6062	31.6062	31.6062	P17900	SAP3_HUMAN	Ganglioside GM2 activator	5	1.15399	0.0349182	1.09969	0.636595
< 1	292	9.46	9.46	9.83811	6.84932	5.23039	P14625	ENPL_HUMAN	Endoplasmin	4	1.22853	0.632146	0.851848	0.46196
< 1	293	9.41	9.41	16.2162	7.20721	7.20721	P32926	DSG3_HUMAN	Desmoglein-3	5	0.991966	0.901452	0.983836	0.898638
< 1	294	9.4	9.4	19.6305	15.4734	15.4734	P20061	TCO1_HUMAN	Transcobalamin-1	6	1.00283	0.949222	0.789299	0.384918
< 1	295	9.32	9.32	22.3476	12.4154	12.4154	O95967	FBLN4_HUMAN	EGF-containing fibulin-like extracellular matrix protein 2	5	0.903273	0.517954	0.752392	0.098822
< 1	296	9.22	9.22	23.2365	22.4066	22.4066	P78417	GSTO1_HUMAN	Glutathione S-transferase omega-1	5	1.75616	0.00150603	1.42001	0.220802
< 1	297	9.17	9.17	34.0426	20.2128	20.2128	P59665	DEF1_HUMAN	Neutrophil defensin 1	8	4.27585	1.7599e-08	4.30496	4.90917e-08
< 1	297	0	8.9	26.5957	20.2128	20.2128	P59666	DEF3_HUMAN	Neutrophil defensin 3	8
< 1	298	9.13	9.13	47.0588	24.2647	19.8529	Q71DI3	H32_HUMAN	Histone H3.2	5	8.1696	1.76867e-05	8.25757	2.1966e-06
< 1	298	0	9.13	47.0588	24.2647	19.8529	P68431	H31_HUMAN	Histone H3.1	5
< 1	298	0	9.13	44.1176	24.2647	19.8529	Q16695	H31T_HUMAN	Histone H3.1t	5
< 1	298	0	9.09	34.5588	24.2647	19.8529	P84243	H33_HUMAN	Histone H3.3	5
< 1	299	8.97	8.97	47.9592	35.7143	31.6327	O75594	PGRP1_HUMAN	Peptidoglycan recognition protein 1	5	4.32516	6.71673e-07	4.33528	1.02991e-06
< 1	300	8.96	8.96	38.3562	38.3562	34.2466	P12273	PIP_HUMAN	Prolactin-inducible protein	4	0.736434	0.025506	0.615031	0.062854
< 1	301	8.88	8.88	21.8593	18.0905	12.8141	P15291	B4GT1_HUMAN	Beta-1,4-galactosyltransferase 1	4	0.930433	0.125186	0.7106	0.47239
< 1	302	8.78	12	12.2291	10.3715	10.3715	P11142	HSP7C_HUMAN	Heat shock cognate 71 kDa protein	6	2.15416	0.0265672	2.28892	0.0678141
< 1	303	8.7	8.7	19.0265	19.0265	16.3717	P22352	GPX3_HUMAN	Glutathione peroxidase 3	4	0.812257	0.0704668	1.07651	0.87064
< 1	304	8.64	8.64	15.9533	15.9533	12.4514	P15328	FOLR1_HUMAN	Folate receptor alpha	4	0.893541	0.211864	0.699471	0.138003
< 1	305	8.54	8.54	37.5	16.25	13.75	P0C7M2	RA1L3_HUMAN	Putative heterogeneous nuclear ribonucleoprotein A1-like 3	4	3.96311		2.78722
< 1	305	0	8.52	38.7097	13.9785	11.828	P09651	ROA1_HUMAN	Heterogeneous nuclear ribonucleoprotein A1	4
< 1	306	8.54	8.54	24.4389	11.2219	11.2219	Q8NBJ4	GOLM1_HUMAN	Golgi membrane protein 1	4	0.895366	0.332087	0.858896	0.443377
< 1	307	8.52	8.52	19.7727	15.6818	13.1818	Q15084	PDIA6_HUMAN	Protein disulfide-isomerase A6	4	1.10076	0.417237	1.00931	0.935451
< 1	308	8.46	8.47	12.5754	2.79931	2.32558	Q6UVK1	CSPG4_HUMAN	Chondroitin sulfate proteoglycan 4	4	1.05393	0.824484	1.18238	0.504772
< 1	309	8.42	8.42	16.1034	12.1272	10.9344	P78324	SHPS1_HUMAN	Tyrosine-protein phosphatase non-receptor type substrate 1	4	1.73828	0.0103904	2.02407	0.0052272
< 1	309	0	8.39	18.593	15.3266	13.8191	Q5TFQ8	SIRBL_HUMAN	Signal-regulatory protein beta-1 isoform 3	4
< 1	310	8.38	8.39	40.3509	40.3509	35.0877	P08118	MSMB_HUMAN	Beta-microseminoprotein	5	0.894578	0.519755	1.30765	0.718176
< 1	311	8.34	8.34	16.5768	6.19946	5.39084	Q5KU26	COL12_HUMAN	Collectin-12	4	0.900732	0.223766	0.964146	0.702103
< 1	312	8.34	8.34	20.5011	11.1617	11.1617	Q8N6C8	LIRA3_HUMAN	Leukocyte immunoglobulin-like receptor subfamily A member 3	4	2.76635	0.00270778	3.1414	5.10357e-05
< 1	313	8.34	8.34	11.5625	5.78125	4.6875	P07911	UROM_HUMAN	Uromodulin	4	0.748438	0.0251924	0.752048	0.00181768
< 1	314	8.33	8.33	6.99201	1.31322	1.02928	Q96RW7	HMCN1_HUMAN	Hemicentin-1	4	0.94568	0.495963	1.11125	0.742735
< 1	315	8.24	8.24	23.8095	14.5363	14.5363	Q9Y279	VSIG4_HUMAN	V-set and immunoglobulin domain-containing protein 4	4	0.888615	0.551839	0.984342	0.880195
< 1	316	8.23	8.23	21.2919	10.5263	10.5263	P61158	ARP3_HUMAN	Actin-related protein 3	4	3.78806	0.00016435	3.41977	0.00506584
< 1	317	8.22	8.22	13.1796	2.69083	2.69083	Q14767	LTBP2_HUMAN	Latent-transforming growth factor beta-binding protein 2	5	0.858264	0.226762	1.17968	0.531327
< 1	318	8.19	10.2	8.23604	2.2089	2.2089	Q5SZK8	FREM2_HUMAN	FRAS1-related extracellular matrix protein 2	5	0.979905	0.809227	0.946011	0.493301
< 1	319	8.14	8.14	17.577	7.14995	7.14995	Q8WZ75	ROBO4_HUMAN	Roundabout homolog 4	4	0.930256	0.617621	1.02562	0.787482
< 1	320	8.12	8.12	22.9607	16.3142	16.3142	Q9BUD6	SPON2_HUMAN	Spondin-2	5	0.668857	0.147209	0.700408	0.079755
< 1	321	8.05	8.05	23.1076	17.9283	15.1394	P20160	CAP7_HUMAN	Azurocidin	3	6.56507	0.000552659	6.69539	0.0250322
< 1	322	8.03	8.03	16.5261	7.4199	7.4199	P28799	GRN_HUMAN	Granulins	4	1.4843	0.00958429	1.67065	0.0283439
< 1	323	8.01	15.71	35	20	20	P08727	K1C19_HUMAN	Keratin, type I cytoskeletal 19	10	1.27068	0.136699	1.19379	0.412685
< 1	324	8.01	8.01	20.045	11.036	11.036	P07437	TBB5_HUMAN	Tubulin beta chain	4	1.96918		1.7306
< 1	325	8.01	8.01	13.8138	7.20721	7.20721	O75326	SEM7A_HUMAN	Semaphorin-7A	4	1.03604	0.882347	0.946455	0.783598
< 1	326	8.01	8.01	30.2439	25.8537	25.8537	P04792	HSPB1_HUMAN	Heat shock protein beta-1	5	0.954653	0.145171	0.887539	0.209307
< 1	327	8.01	8.01	21.9917	21.9917	16.1826	O00299	CLIC1_HUMAN	Chloride intracellular channel protein 1	3	1.9296	0.0286199	2.3023	0.00377811
< 1	328	8	18.49	31.5152	30.303	29.0909	Q03591	FHR1_HUMAN	Complement factor H-related protein 1	12	0.905397	0.260883	0.775683	0.000781901
< 1	329	8	10	23.2323	23.2323	23.2323	P32119	PRDX2_HUMAN	Peroxiredoxin-2	5	0.670889	0.0107564	0.712832	0.0315634
< 1	330	8	8.01	5.12111	3.3218	3.3218	Q6YHK3	CD109_HUMAN	CD109 antigen	4	1.03419	0.834711	0.876842	0.670545
< 1	331	8	8	36.6667	20	20	P08294	SODE_HUMAN	Extracellular superoxide dismutase [Cu-Zn]	5	0.817812	0.169941	0.954855	0.720661
< 1	332	8	8	45.2261	24.1206	24.1206	P37802	TAGL2_HUMAN	Transgelin-2	5	2.03954	0.000425511	1.93646	9.09179e-05
< 1	333	8	8	19.0635	12.709	12.709	Q9Y624	JAM1_HUMAN	Junctional adhesion molecule A	4	0.782621	0.0117309	0.790123	0.0653877
< 1	334	8	8	29.1045	22.3881	22.3881	Q16378	PROL4_HUMAN	Proline-rich protein 4	6	0.670541	0.0752506	0.631873	0.0334664
< 1	335	8	8	26.9531	21.0938	21.0938	Q9NP55	PLUNC_HUMAN	Protein Plunc	5	1.332	0.173629	0.286239	0.00297677
< 1	336	8	8	24.4048	21.4286	21.4286	P59998	ARPC4_HUMAN	Actin-related protein 2/3 complex subunit 4	4	3.63935	0.0102878	3.98232	0.000686642
< 1	337	8	8	31.8627	25.4902	25.4902	P52565	GDIR1_HUMAN	Rho GDP-dissociation inhibitor 1	5	2.58476	5.16076e-06	2.71165	1.17408e-05
< 1	338	8	8	6.33423	4.58221	4.58221	P16070	CD44_HUMAN	CD44 antigen	4	1.14986	0.0760466	1.17299	0.633779
< 1	339	8	8	46.6667	39.2593	39.2593	P09382	LEG1_HUMAN	Galectin-1	6	1.29216	0.000264613	1.19824	0.0823402
< 1	340	8	8	42.5532	41.844	41.844	P09228	CYTT_HUMAN	Cystatin-SA	5	1.13101	0.2999	1.10471	0.21353
< 1	341	8	8	16.3793	16.3793	16.3793	P40121	CAPG_HUMAN	Macrophage-capping protein	5	2.63799	0.00139939	2.5566	0.00159739
< 1	342	8	8	34.6535	34.6535	34.6535	P31151	S10A7_HUMAN	Protein S100-A7	4	0.878669	0.219403	0.996455	0.987632
< 1	342	0	6	23.7624	23.7624	23.7624	Q86SG5	S1A7A_HUMAN	Protein S100-A7A	3
< 1	343	7.99	7.99	29.5181	23.494	19.8795	P23528	COF1_HUMAN	Cofilin-1	4	3.49244	0.0115959	3.3131	0.0168861
< 1	344	7.93	7.93	59.1549	45.7746	30.2817	Q14019	COTL1_HUMAN	Coactosin-like protein	3	2.15605	0.0696727	2.01681	0.197979
< 1	345	7.77	7.77	19.1781	16.4384	10.6849	P16188	1A30_HUMAN	HLA class I histocompatibility antigen, A-30 alpha chain	3	0.887538		0.542346
< 1	345	0.03	6.03	19.6133	10.7735	10.7735	P30495	1B56_HUMAN	HLA class I histocompatibility antigen, B-56 alpha chain	3
< 1	345	0.03	6.03	19.6133	10.7735	10.7735	P30493	1B55_HUMAN	HLA class I histocompatibility antigen, B-55 alpha chain	3
< 1	345	0.03	6.03	19.6133	10.7735	10.7735	P30492	1B54_HUMAN	HLA class I histocompatibility antigen, B-54 alpha chain	3
< 1	345	0.03	6.03	13.5359	10.7735	10.7735	Q29940	1B59_HUMAN	HLA class I histocompatibility antigen, B-59 alpha chain	3
< 1	345	0.01	6.01	26.7956	10.7735	10.7735	P30464	1B15_HUMAN	HLA class I histocompatibility antigen, B-15 alpha chain	3
< 1	345	0.01	6.01	22.3757	10.7735	10.7735	P30484	1B46_HUMAN	HLA class I histocompatibility antigen, B-46 alpha chain	3
< 1	345	0.01	6.01	23.4807	10.7735	10.7735	P18465	1B57_HUMAN	HLA class I histocompatibility antigen, B-57 alpha chain	3
< 1	345	0.01	6.01	15.1934	10.7735	10.7735	P30498	1B78_HUMAN	HLA class I histocompatibility antigen, B-78 alpha chain	3
< 1	345	0	7.5	21.6438	16.9863	10.6849	P13746	1A11_HUMAN	HLA class I histocompatibility antigen, A-11 alpha chain	3
< 1	345	0	7.5	21.6438	16.9863	10.6849	P04439	1A03_HUMAN	HLA class I histocompatibility antigen, A-3 alpha chain	3
< 1	345	0	7.5	18.9041	16.9863	10.6849	P30455	1A36_HUMAN	HLA class I histocompatibility antigen, A-36 alpha chain	3
< 1	345	0	7.5	18.9041	16.9863	10.6849	P30443	1A01_HUMAN	HLA class I histocompatibility antigen, A-1 alpha chain	3
< 1	345	0	6	21.8232	10.7735	10.7735	P30685	1B35_HUMAN	HLA class I histocompatibility antigen, B-35 alpha chain	3
< 1	345	0	6	13.8122	10.7735	10.7735	P30491	1B53_HUMAN	HLA class I histocompatibility antigen, B-53 alpha chain	3
< 1	345	0	6	16.4384	10.6849	10.6849	P30447	1A23_HUMAN	HLA class I histocompatibility antigen, A-23 alpha chain	3
< 1	345	0	6	13.8122	10.7735	10.7735	P10319	1B58_HUMAN	HLA class I histocompatibility antigen, B-58 alpha chain	3
< 1	345	0	6	10.7735	10.7735	10.7735	P30490	1B52_HUMAN	HLA class I histocompatibility antigen, B-52 alpha chain	3
< 1	345	0	6	10.7735	10.7735	10.7735	P18464	1B51_HUMAN	HLA class I histocompatibility antigen, B-51 alpha chain	3
< 1	346	7.74	7.74	20.1592	11.6711	7.69231	Q8TAX7	MUC7_HUMAN	Mucin-7	4	0.918748	0.550462	0.941833	0.95035
< 1	347	7.7	7.7	12.1212	8.14394	8.14394	P14314	GLU2B_HUMAN	Glucosidase 2 subunit beta	4	1.34638	0.0459883	1.22627	0.47395
< 1	348	7.7	7.7	12.2951	9.63115	9.63115	P00742	FA10_HUMAN	Coagulation factor X	4	0.831619	0.0593623	0.807948	0.46752
< 1	349	7.6	7.61	40.261	2.75794	2.26545	P20930	FILA_HUMAN	Filaggrin	3	0.61579	0.211887	0.49092	0.00292273
< 1	350	7.48	7.48	19.9697	7.26172	4.68986	P05160	F13B_HUMAN	Coagulation factor XIII B chain	3	0.983601	0.910413	1.03435	0.882741
< 1	351	7.4	8	14.5791	10.4723	10.4723	Q9NZP8	C1RL_HUMAN	Complement C1r subcomponent-like protein	5	1.01635	0.944571	1.46064	0.659537
< 1	352	7.29	7.34	17.4972	3.37763	2.93466	P12107	COBA1_HUMAN	Collagen alpha-1(XI) chain	3	0.671671	0.0994937	0.637514	0.04739
< 1	353	7.22	7.22	40	26.4706	21.7647	P49913	CAMP_HUMAN	Cathelicidin antimicrobial peptide	4	5.92508	0.002019	6.9634	0.00396569
< 1	354	7.18	7.18	10.863	4.4659	2.71575	P46940	IQGA1_HUMAN	Ras GTPase-activating-like protein IQGAP1	3	3.04849	0.0373775	1.97566	0.0982751
< 1	355	7.17	7.17	10.3939	6.12691	4.26696	A8K7I4	CLCA1_HUMAN	Calcium-activated chloride channel regulator 1	3	2.08823	0.150836	2.24106	0.107935
< 1	356	7.1	7.52	17.8042	13.6499	10.3858	P37837	TALDO_HUMAN	Transaldolase	3	3.80858	0.0127447	4.62984	0.00788737
< 1	357	7.08	7.08	11.1751	5.64516	3.80184	Q8WUM4	PDC6I_HUMAN	Programmed cell death 6-interacting protein	3	1.10506	0.0962066	1.09841	0.277009
< 1	358	6.99	6.99	45	25.5556	25.5556	P01344	IGF2_HUMAN	Insulin-like growth factor II	4	1.03855	0.915805	0.962633	0.968739
< 1	359	6.89	7.28	13.0346	13.0346	10.5906	P43490	NAMPT_HUMAN	Nicotinamide phosphoribosyltransferase	3	6.9398	0.00599054	4.79555	0.0737367
< 1	360	6.85	8.85	23.913	12.5776	7.76398	P04264	K2C1_HUMAN	Keratin, type II cytoskeletal 1	4	0.907471	0.748555	1.08001	0.665573
< 1	361	6.76	6.76	66.7153	52.5547	44.6715	P0CG48	UBC_HUMAN	Polyubiquitin-C	3	1.05515	0.702517	0.998479	0.996159
< 1	361	0	6.76	65.9389	52.4017	44.5415	P0CG47	UBB_HUMAN	Polyubiquitin-B	3
< 1	361	0	6.75	38.2812	31.25	26.5625	P62987	RL40_HUMAN	Ubiquitin-60S ribosomal protein L40	3
< 1	361	0	6.75	31.4103	25.641	21.7949	P62979	RS27A_HUMAN	Ubiquitin-40S ribosomal protein S27a	3
< 1	362	6.7	8.7	49.6644	39.5973	31.5436	P27482	CALL3_HUMAN	Calmodulin-like protein 3	4	0.946289	0.534878	1.05507	0.745344
< 1	363	6.64	9.3	24.0938	14.0725	9.8081	P08729	K2C7_HUMAN	Keratin, type II cytoskeletal 7	5	1.47793	0.042478	1.54247	0.0534123
< 1	364	6.61	11.91	21.5686	21.5686	19.6078	P62258	1433E_HUMAN	14-3-3 protein epsilon	9	1.56518	6.27168e-05	1.47441	0.0248802
< 1	365	6.59	6.59	26.9896	15.2249	12.4567	P00491	PNPH_HUMAN	Purine nucleoside phosphorylase	4	1.9844	0.000203926	1.46583	0.00846345
< 1	366	6.57	6.59	27.3885	11.2527	7.431	P23381	SYWC_HUMAN	Tryptophanyl-tRNA synthetase, cytoplasmic	3	1.56927	0.0113558	1.56777	0.0911231
< 1	367	6.53	6.53	30.8725	25.8389	17.1141	O00560	SDCB1_HUMAN	Syntenin-1	3	1.00232	0.98121	0.853715	0.0297728
< 1	368	6.51	6.51	7.80744	1.73948	1.33495	Q13813	SPTA2_HUMAN	Spectrin alpha chain, brain	3	1.46188	0.0302743	1.42429	0.281279
< 1	369	6.43	6.43	31.5789	31.5789	20.3947	P22392	NDKB_HUMAN	Nucleoside diphosphate kinase B	3	1.90837	0.00499634	1.61667	0.130966
< 1	369	0	4.43	25	25	13.8158	P15531	NDKA_HUMAN	Nucleoside diphosphate kinase A	2
< 1	369	0	4.43	26.2774	26.2774	13.8686	O60361	NDK8_HUMAN	Putative nucleoside diphosphate kinase	2
< 1	370	6.4	6.4	10.7994	4.48808	4.48808	P55290	CAD13_HUMAN	Cadherin-13	3	0.978525	0.852353	1.00174	0.978188
< 1	371	6.38	6.38	27.3632	20.398	16.4179	Q07507	DERM_HUMAN	Dermatopontin	3	0.747309	0.0415627	0.663703	0.173078
< 1	372	6.33	6.33	17.4579	7.96325	6.89127	P33908	MA1A1_HUMAN	Mannosyl-oligosaccharide 1,2-alpha-mannosidase IA	3	1.01411	0.910666	0.725718	0.171044
< 1	373	6.27	6.31	23.7557	7.23982	7.23982	Q9BRK3	MXRA8_HUMAN	Matrix-remodeling-associated protein 8	3	0.842573	0.101838	1.11244	0.693568
< 1	374	6.19	6.19	35.9649	30.7018	30.7018	O75368	SH3L1_HUMAN	SH3 domain-binding glutamic acid-rich-like protein	3	2.07797	0.0125937	1.87878	0.0143036
< 1	375	6.15	6.15	12.2436	3.41827	2.54817	P11047	LAMC1_HUMAN	Laminin subunit gamma-1	3	1.33589	0.00807519	1.24226	0.0690496
< 1	376	6.12	6.12	19.2	7	7	O94919	ENDD1_HUMAN	Endonuclease domain-containing 1 protein	3	0.840402	0.434318	0.759587	0.202872
< 1	377	6.11	6.11	12.8205	7.90598	7.90598	Q96HE7	ERO1A_HUMAN	ERO1-like protein alpha	4	1.34426	0.00295416	0.918921	0.0725731
< 1	378	6.11	6.11	34.3612	29.5154	29.5154	P80723	BASP1_HUMAN	Brain acid soluble protein 1	3	4.39367	0.00699038	6.76865	0.0166051
< 1	379	6.11	6.11	28.2609	20.1087	20.1087	Q6UWW0	LCN15_HUMAN	Lipocalin-15	3	0.87824	0.332191	0.881775	0.598591
< 1	380	6.1	6.1	18.9076	14.7059	14.7059	Q9UNN8	EPCR_HUMAN	Endothelial protein C receptor	3	0.941661	0.0881952	0.845463	0.288289
< 1	381	6.06	21.39	31.0263	26.0143	24.3437	Q00888	PSG4_HUMAN	Pregnancy-specific beta-1-glycoprotein 4	12	0.480917	0.00937736	0.729954	0.0418292
< 1	382	6.05	6.05	31.3433	15.9204	15.9204	Q01995	TAGL_HUMAN	Transgelin	3	0.577638	0.0273497	0.529004	0.00616704
< 1	383	6.05	6.05	20.8243	11.0629	11.0629	P13489	RINI_HUMAN	Ribonuclease inhibitor	3	1.7318	0.0072188	1.87675	0.0575174
< 1	384	6.04	6.04	19.1748	7.52427	7.52427	P07339	CATD_HUMAN	Cathepsin D	3	2.09555	0.000935113	1.89023	0.170957
< 1	385	6.03	6.04	16.6436	5.82524	5.82524	Q14393	GAS6_HUMAN	Growth arrest-specific protein 6	3	0.715589	0.0336069	0.652311	0.120734
< 1	386	6.03	6.03	24.4357	5.69185	2.84593	P12110	CO6A2_HUMAN	Collagen alpha-2(VI) chain	3	0.871583	0.113677	0.902358	0.31499
< 1	387	6.03	6.03	20.9503	9.28726	9.28726	P53634	CATC_HUMAN	Dipeptidyl peptidase 1	3	1.14547	0.348395	1.30389	0.0260999
< 1	388	6.03	6.03	15.7658	8.78378	8.78378	Q9UK55	ZPI_HUMAN	Protein Z-dependent protease inhibitor	3	0.985264	0.907779	0.78922	0.0273162
< 1	389	6.03	6.03	19.2727	9.81818	9.81818	Q6ZVX7	NCRP1_HUMAN	Non-specific cytotoxic cell receptor protein 1 homolog	3	0.951713	0.689932	0.866189	0.151582
< 1	390	6.03	6.03	6.98925	6.45161	6.45161	P14151	LYAM1_HUMAN	L-selectin	3	1.36044	0.115127	1.50124	0.00569212
< 1	391	6.02	6.05	23.4965	5.59441	5.59441	Q9H6S3	ES8L2_HUMAN	Epidermal growth factor receptor kinase substrate 8-like protein 2	3	1.33642	0.261166	1.54048	0.259296
< 1	392	6.02	6.02	9.07591	4.45545	4.45545	O75083	WDR1_HUMAN	WD repeat-containing protein 1	3	1.67679	0.167462	1.81668	0.105428
< 1	393	6.02	6.02	10.1695	6.77966	6.77966	Q13228	SBP1_HUMAN	Selenium-binding protein 1	3	0.825019	0.212762	0.837346	0.333659
< 1	394	6.01	11.63	28.3401	22.6721	20.6478	P61981	1433G_HUMAN	14-3-3 protein gamma	9	1.70171	0.223258	1.4115	0.246058
< 1	395	6.01	6.01	6.8873	3.9356	3.9356	Q14126	DSG2_HUMAN	Desmoglein-2	3	0.886226	0.11558	1.03494	0.827953
< 1	396	6.01	6.01	21.5569	9.58084	9.58084	P40925	MDHC_HUMAN	Malate dehydrogenase, cytoplasmic	3	1.62105	0.00941234	1.51242	0.129544
< 1	397	6.01	6.01	16.3355	11.2583	11.2583	P02679	FIBG_HUMAN	Fibrinogen gamma chain	3	1.99353	0.00541257	2.29908	0.00850165
< 1	398	6	6.01	32.8063	11.0672	11.0672	P04156	PRIO_HUMAN	Major prion protein	3	0.906487	0.18105	0.744104	0.165196
< 1	399	6	6.01	20.1238	12.3839	12.3839	P12429	ANXA3_HUMAN	Annexin A3	3	1.96345	0.00254629	1.95793	0.0868641
< 1	400	6	6	16.1496	4.56204	4.56204	A1L4H1	SRCRL_HUMAN	Scavenger receptor cysteine-rich domain-containing protein LOC284297	3	0.957536	0.5388	0.969411	0.840618
< 1	401	6	6	15.942	5.97826	5.97826	P15586	GNS_HUMAN	N-acetylglucosamine-6-sulfatase	3	1.32293	0.0777846	1.24343	0.223489
< 1	402	6	6	27.0769	13.8462	13.8462	Q92765	SFRP3_HUMAN	Secreted frizzled-related protein 3	4	0.86901	0.106825	0.946704	0.266832
< 1	403	6	6	11.811	7.87402	7.87402	Q16851	UGPA_HUMAN	UTP--glucose-1-phosphate uridylyltransferase	3	2.12092	0.00491195	2.26326	0.00450494
< 1	404	6	6	54.717	38.6792	38.6792	P35754	GLRX1_HUMAN	Glutaredoxin-1	3	1.3388	0.319177	1.51186	0.156827
< 1	405	6	6	11.4398	6.70611	6.70611	Q96KN2	CNDP1_HUMAN	Beta-Ala-His dipeptidase	3	0.943589	0.173741	0.75438	0.271567
< 1	406	6	6	12.5275	9.89011	9.89011	Q13867	BLMH_HUMAN	Bleomycin hydrolase	3	0.806264	0.064339	0.967498	0.894077
< 1	407	6	6	19.8381	12.5506	12.5506	P52823	STC1_HUMAN	Stanniocalcin-1	3	1.25751	0.169051	1.09266	0.771758
< 1	408	6	6	21.25	14.1667	14.1667	P51858	HDGF_HUMAN	Hepatoma-derived growth factor	3	2.13047	0.0947711	1.46702	0.270394
< 1	409	6	6	25	11.3281	11.3281	P24158	PRTN3_HUMAN	Myeloblastin	3	5.1366	0.0669483	2.80508	0.173704
< 1	410	6	6	9.82906	6.26781	6.26781	P06731	CEAM5_HUMAN	Carcinoembryonic antigen-related cell adhesion molecule 5	3	0.894125	0.16875	0.927501	0.605586
< 1	411	6	6	13.8462	10.2564	10.2564	Q96AP7	ESAM_HUMAN	Endothelial cell-selective adhesion molecule	3	1.1317	0.0270368	1.41305	0.236352
< 1	412	6	6	12.2754	8.08383	8.08383	P07195	LDHB_HUMAN	L-lactate dehydrogenase B chain	3	1.75346	0.0433349	1.07789	0.722528
< 1	413	6	6	37.8882	24.8447	24.8447	P04216	THY1_HUMAN	Thy-1 membrane glycoprotein	3	0.949931	0.519576	0.962996	0.755719
< 1	414	6	6	12.1429	9.7619	9.7619	O96009	NAPSA_HUMAN	Napsin-A	3	1.40971	0.0181896	1.33752	0.318722
< 1	415	6	6	20.2312	20.2312	20.2312	Q969H8	CS010_HUMAN	UPF0556 protein C19orf10	3	1.20828	0.00641974	1.37452	0.0138853
< 1	416	6	6	16.7401	16.7401	16.7401	Q92520	FAM3C_HUMAN	Protein FAM3C	3	0.999425	0.976148	1.10643	0.177359
< 1	417	6	6	10.453	10.453	10.453	Q6GTX8	LAIR1_HUMAN	Leukocyte-associated immunoglobulin-like receptor 1	3	1.0157	0.878532	0.973347	0.7182
< 1	418	6	6	32.2581	32.2581	32.2581	Q14508	WFDC2_HUMAN	WAP four-disulfide core domain protein 2	13	0.91775	0.181513	0.923284	0.465534
< 1	419	6	6	18.3246	18.3246	18.3246	P60953	CDC42_HUMAN	Cell division control protein 42 homolog	3	1.42796	0.100012	1.37919	0.174121
< 1	420	6	6	32.381	32.381	32.381	P10599	THIO_HUMAN	Thioredoxin	6	1.12969	0.634058	1.01825	0.928719
< 1	421	6	6	9.55224	9.55224	9.55224	P09668	CATH_HUMAN	Cathepsin H	4	1.73172	0.00357771	1.87169	0.0821773
< 1	422	6	6	9.83607	9.83607	9.83607	P08138	TNR16_HUMAN	Tumor necrosis factor receptor superfamily member 16	3	0.930912	0.583446	0.866605	0.429072
< 1	423	6	6	53.1646	53.1646	53.1646	P00995	ISK1_HUMAN	Pancreatic secretory trypsin inhibitor	3	0.89087	0.541453	1.09546	0.518192
< 1	424	5.98	5.98	11.2798	6.07375	6.07375	P00740	FA9_HUMAN	Coagulation factor IX	3	0.675663	0.0486296	0.584595	0.0889405
< 1	425	5.84	5.84	6.8314	3.48837	3.48837	P09871	C1S_HUMAN	Complement C1s subcomponent	3	1.00198	0.986684	0.827629	0.261335
< 1	426	5.74	5.74	18.797	10.9023	10.9023	O94907	DKK1_HUMAN	Dickkopf-related protein 1	3	0.969599	0.83721	0.976161	0.837344
< 1	427	5.73	5.73	7.62082	6.13383	6.13383	Q92692	PVRL2_HUMAN	Poliovirus receptor-related protein 2	3	0.890328	0.252258	1.03743	0.90028
< 1	428	5.72	5.72	22.4227	10.3093	10.3093	Q8NFZ8	CADM4_HUMAN	Cell adhesion molecule 4	3	0.802319	0.324256	1.11948	0.498648
< 1	429	5.71	5.71	37.1648	9.1954	9.1954	Q14847	LASP1_HUMAN	LIM and SH3 domain protein 1	3	1.63729	0.3753	1.97575	0.266833
< 1	430	5.7	7.7	45.5782	36.7347	36.7347	P69892	HBG2_HUMAN	Hemoglobin subunit gamma-2	9	0.37961	0.0561263	0.283161	0.0142078
< 1	430	0	6	37.415	28.5714	28.5714	P69891	HBG1_HUMAN	Hemoglobin subunit gamma-1	8
< 1	431	5.7	5.7	17.7019	10.8696	10.8696	Q99645	EPYC_HUMAN	Epiphycan	3	0.869408	0.118878	0.797094	0.137208
< 1	432	5.7	5.7	22.0149	13.4328	13.4328	P04632	CPNS1_HUMAN	Calpain small subunit 1	3	1.86416	0.308646	0.822177	0.334822
< 1	433	5.7	5.7	7.58929	7.58929	7.58929	P02741	CRP_HUMAN	C-reactive protein	3	1.25222	0.0724815	1.80956	0.444884
< 1	434	5.54	5.54	18.2857	12.8571	12.8571	Q9UBP4	DKK3_HUMAN	Dickkopf-related protein 3	3	0.918986	0.451999	0.681443	0.159793
< 1	435	5.52	5.58	18.8755	12.4498	12.4498	Q06323	PSME1_HUMAN	Proteasome activator complex subunit 1	4	2.41164	0.0926362	1.42931	0.467843
< 1	436	5.44	5.45	9.14729	6.51163	3.56589	P13667	PDIA4_HUMAN	Protein disulfide-isomerase A4	2	1.08281	0.647902	1.06089	0.623203
< 1	437	5.4	5.4	10.4987	7.08661	7.08661	P49908	SEPP1_HUMAN	Selenoprotein P	3	0.895242	0.0172355	0.645028	0.35902
< 1	438	5.4	5.4	30.7692	30.7692	30.7692	P19957	ELAF_HUMAN	Elafin	3	1.47184	0.00579687	1.7321	0.346086
< 1	439	5.38	5.38	35.7143	35.7143	27.9221	P00441	SODC_HUMAN	Superoxide dismutase [Cu-Zn]	2	1.091	0.711083	1.15775	0.350303
< 1	440	5.32	7.02	13.1849	7.02055	7.02055	P13645	K1C10_HUMAN	Keratin, type I cytoskeletal 10	4	0.730751	0.20081	0.717591	0.0133082
< 1	441	5.2	5.2	13.245	10.596	6.95364	O76061	STC2_HUMAN	Stanniocalcin-2	2	0.937992	0.402544	0.784925	0.300062
< 1	442	5.19	5.19	18.4103	1.83424	1.42663			REVERSED Collagen alpha-1(VII) chain	2	0.996243	0.989475	2.3696	0.742156
< 1	443	5.17	5.17	12.9386	7.67544	6.14035	P30520	PURA2_HUMAN	Adenylosuccinate synthetase isozyme 2	2	1.56714	0.471255	2.03127	0.0675049
< 1	444	5.1	5.1	9.94898	3.57143	3.57143	P33151	CADH5_HUMAN	Cadherin-5	3	1.16582	0.0261004	1.05685	0.759673
< 1	445	5.09	16.67	27.9661	12.8814	11.6949	P13647	K2C5_HUMAN	Keratin, type II cytoskeletal 5	13	1.70582	0.247649	1.17151	0.799942
< 1	446	5.08	5.08	47.3118	31.1828	20.4301	Q9H299	SH3L3_HUMAN	SH3 domain-binding glutamic acid-rich-like protein 3	2	1.56673	0.0112479	1.51794	0.103429
< 1	447	5.05	5.05	13.5211	6.76056	4.22535	Q14103	HNRPD_HUMAN	Heterogeneous nuclear ribonucleoprotein D0	2	2.74044	0.249637	3.38282	0.297941
< 1	448	5	5	15.4589	9.42029	7.00483	O75874	IDHC_HUMAN	Isocitrate dehydrogenase [NADP] cytoplasmic	2	1.39418	0.291735	1.94096	0.0149223
< 1	449	4.96	4.96	31.694	17.4863	13.6612	P02794	FRIH_HUMAN	Ferritin heavy chain	2	3.2136	0.0183388	2.02496	0.0747939
< 1	450	4.94	4.94	16.9291	14.1732	7.48032	P08637	FCG3A_HUMAN	Low affinity immunoglobulin gamma Fc region receptor III-A	2	3.38387	0.0131189	3.60663	0.000251553
< 1	450	0	2.94	10.7296	10.7296	3.43348	O75015	FCG3B_HUMAN	Low affinity immunoglobulin gamma Fc region receptor III-B	1
< 1	451	4.8	4.8	14.3617	10.1064	6.91489	O95445	APOM_HUMAN	Apolipoprotein M	2	1.28804		1.20223
< 1	452	4.6	4.62	29.6865	2.66845	1.2008	P05997	CO5A2_HUMAN	Collagen alpha-2(V) chain	2	0.919153	0.687869	0.820026	0.442307
< 1	453	4.54	4.54	11.1702	6.91489	5.58511	Q06828	FMOD_HUMAN	Fibromodulin	2	0.903125	0.566333	1.00892	0.925627
< 1	454	4.51	16	87.6405	87.6405	87.6405	P22528	SPR1B_HUMAN	Cornifin-B	15	0.839608	0.615489	1.08712	0.828305
< 1	455	4.39	4.39	18.0371	13.7931	10.6101	P01860	IGHG3_HUMAN	Ig gamma-3 chain C region	2	0.93258	0.681233	1.19126	0.149833
< 1	456	4.39	4.39	27.8607	14.9254	11.4428	P52566	GDIR2_HUMAN	Rho GDP-dissociation inhibitor 2	2	7.44988	0.0108429	8.02189	0.0136784
< 1	457	4.38	4.38	13.4293	7.91367	5.9952	P15151	PVR_HUMAN	Poliovirus receptor	2	0.811318	0.125616	1.10096	0.467561
< 1	458	4.35	4.35	13.8889	7.40741	3.7037	Q8NBS9	TXND5_HUMAN	Thioredoxin domain-containing protein 5	2	1.08569	0.67049	1.18574	0.184487
< 1	459	4.33	4.33	25.0951	12.5475	9.88593	Q96FE7	P3IP1_HUMAN	Phosphoinositide-3-kinase-interacting protein 1	2	0.850625	0.248815	0.460671	0.265277
< 1	460	4.33	4.33	16.6667	9.16667	7.08333	Q96C19	EFHD2_HUMAN	EF-hand domain-containing protein D2	2	8.20063		5.99133
< 1	461	4.24	4.28	10.7843	2.38095	2.38095	P07384	CAN1_HUMAN	Calpain-1 catalytic subunit	2	1.21834	0.375531	0.895408	0.43298
< 1	462	4.22	8.04	31.4448	11.3314	11.3314	P22626	ROA2_HUMAN	Heterogeneous nuclear ribonucleoproteins A2/B1	4	3.47305	0.182166	4.18966	0.162936
< 1	463	4.2	4.2	18.0723	3.31325	3.31325	P02545	LMNA_HUMAN	Lamin-A/C	2	1.31167	0.103188	1.25253	0.103134
< 1	464	4.19	4.19	9.3578	3.11927	3.11927	P22792	CPN2_HUMAN	Carboxypeptidase N subunit 2	2	1.02618	0.613877	1.07468	0.927375
< 1	465	4.17	4.17	10.2079	1.98488	1.98488	P22314	UBA1_HUMAN	Ubiquitin-like modifier-activating enzyme 1	2	2.04617	0.010014	1.64154	0.254978
< 1	466	4.15	4.15	10.0536	3.75335	3.75335	Q16819	MEP1A_HUMAN	Meprin A subunit alpha	2	1.22582	0.859453	1.17614	0.880685
< 1	467	4.12	4.12	8.60327	0.66179	0.66179	P15924	DESP_HUMAN	Desmoplakin	2	0.906479	0.615728	0.941297	0.431942
< 1	468	4.12	4.12	12.9686	2.12766	2.12766	P54760	EPHB4_HUMAN	Ephrin type-B receptor 4	2	0.843902	0.376633	0.862414	0.197211
< 1	469	4.12	4.12	20.8154	6.65236	6.65236	Q13231	CHIT1_HUMAN	Chitotriosidase-1	2	6.626	0.0654502	5.46133	0.0327684
< 1	470	4.11	4.11	7.94224	5.23466	5.23466	P09603	CSF1_HUMAN	Macrophage colony-stimulating factor 1	2	0.838475	0.655957	0.825094	0.375682
< 1	471	4.09	4.09	24.3902	19.5122	19.5122	Q9BRA2	TXD17_HUMAN	Thioredoxin domain-containing protein 17	2	1.31604	0.18749	1.37577	0.0759671
< 1	472	4.08	4.09	18.617	11.1702	11.1702	O75223	GGCT_HUMAN	Gamma-glutamylcyclotransferase	2	1.01829	0.869078	0.932593	0.00854062
< 1	473	4.07	4.12	23.4542	7.03625	7.03625	P27918	PROP_HUMAN	Properdin	2	1.72448	0.518661	1.87008	0.285733
< 1	474	4.05	4.05	5.97015	1.96744	1.96744	O94910	LPHN1_HUMAN	Latrophilin-1	2	0.801551	0.267277	0.517127	0.397762
< 1	475	4.05	4.05	14.7321	6.25	6.25	P68366	TBA4A_HUMAN	Tubulin alpha-4A chain	2	2.74028	0.0457667	2.22361	0.187893
< 1	475	0	4	11.3333	6.22222	6.22222	Q6PEY2	TBA3E_HUMAN	Tubulin alpha-3E chain	2
< 1	475	0	4	9.33333	6.22222	6.22222	Q13748	TBA3C_HUMAN	Tubulin alpha-3C/D chain	2
< 1	475	0	4	7.7951	6.23608	6.23608	Q9BQE3	TBA1C_HUMAN	Tubulin alpha-1C chain	2
< 1	475	0	4	7.76053	6.20843	6.20843	Q71U36	TBA1A_HUMAN	Tubulin alpha-1A chain	2
< 1	475	0	4	7.76053	6.20843	6.20843	P68363	TBA1B_HUMAN	Tubulin alpha-1B chain	2
< 1	476	4.04	4.04	15.1466	4.23453	4.23453	P59827	LPLC4_HUMAN	Long palate, lung and nasal epithelium carcinoma-associated protein 4	2	0.789792	0.210558	0.610668	0.117263
< 1	477	4.03	4.03	9.37951	4.90621	4.90621	Q08188	TGM3_HUMAN	Protein-glutamine gamma-glutamyltransferase E	2	0.795348	0.0503245	0.797937	0.0798106
< 1	478	4.02	32.82	62.8647	33.1565	33.1565	P62736	ACTA_HUMAN	Actin, aortic smooth muscle	33	2.38269	0.141974	2.55286	0.0168383
< 1	478	0	34.9	68.7003	33.1565	33.1565	P68133	ACTS_HUMAN	Actin, alpha skeletal muscle	37
< 1	478	0	34.83	67.6393	33.1565	33.1565	P68032	ACTC_HUMAN	Actin, alpha cardiac muscle 1	37
< 1	478	0	32.82	59.5745	33.2447	33.2447	P63267	ACTH_HUMAN	Actin, gamma-enteric smooth muscle	33
< 1	479	4.02	10.14	20.7746	16.9014	16.9014	P06753	TPM3_HUMAN	Tropomyosin alpha-3 chain	5	3.64604	0.0564049	7.85269	0.063604
< 1	480	4.02	6.04	31.2757	13.1687	13.1687	P41439	FOLR3_HUMAN	Folate receptor gamma	3	3.26089	0.303885	4.19696	0.283779
< 1	481	4.02	4.02	21.6745	2.26917	2.26917	O95428	PPN_HUMAN	Papilin	2	1.16409	0.209299	1.07207	0.727831
< 1	482	4.02	4.02	8.79802	3.22181	3.22181	Q9HCB6	SPON1_HUMAN	Spondin-1	2	1.0229	0.92385	1.02786	0.877337
< 1	483	4.02	4.02	9.60699	3.63901	3.63901	P21980	TGM2_HUMAN	Protein-glutamine gamma-glutamyltransferase 2	2	0.868679	0.27799	1.04088	0.658568
< 1	484	4.02	4.02	14.7727	9.65909	9.65909	Q9UKY0	PRND_HUMAN	Prion-like protein doppel	2	0.833663	0.361131	0.824171	0.38399
< 1	485	4.02	4.02	10.1408	6.47887	6.47887	P27169	PON1_HUMAN	Serum paraoxonase/arylesterase 1	2	0.67515	0.376516	0.693849	0.203527
< 1	486	4.02	4.02	16.9014	11.7371	11.7371	P16403	H12_HUMAN	Histone H1.2	2	4.49234	0.0900853	4.1838	0.019766
< 1	486	0	4.02	19.1781	11.4155	11.4155	P10412	H14_HUMAN	Histone H1.4	2
< 1	486	0	2.02	8.1448	4.0724	4.0724	P16402	H13_HUMAN	Histone H1.3	1
< 1	487	4.02	4.02	41.0526	24.2105	24.2105	P25815	S100P_HUMAN	Protein S100-P	2	3.09002	0.238072	3.47492	0.175035
< 1	488	4.01	20.04	89.1156	61.2245	61.2245	P02042	HBD_HUMAN	Hemoglobin subunit delta	28	1.14729	0.597156	0.676585	0.757475
< 1	489	4.01	4.01	8.18525	1.29241	1.29241	O43451	MGA_HUMAN	Maltase-glucoamylase, intestinal	2	1.04692	0.710027	0.995366	0.980016
< 1	490	4.01	4.01	11.7557	1.9084	1.9084	Q9BYE9	CDHR2_HUMAN	Cadherin-related family member 2	2	2.39443	0.102436	1.46368	0.272973
< 1	491	4.01	4.01	18.4211	10.2632	10.2632	P50552	VASP_HUMAN	Vasodilator-stimulated phosphoprotein	2	5.46386	0.0163331	5.00224	0.0392912
< 1	492	4.01	4.01	26.3566	20.155	20.155	Q9NP84	TNR12_HUMAN	Tumor necrosis factor receptor superfamily member 12A	2	0.843493	0.694051	0.589128	0.144898
< 1	493	4.01	4.01	19.8758	18.6335	18.6335	P10153	RNAS2_HUMAN	Non-secretory ribonuclease	2	1.58137	0.139832	1.55489	0.272442
< 1	494	4.01	4.01	13.8462	10	10	P00918	CAH2_HUMAN	Carbonic anhydrase 2	2	1.11252	0.376974	1.14879	0.425428
< 1	495	4	22.93	30.5489	19.3317	17.6611	Q13046	PSG7_HUMAN	Putative pregnancy-specific beta-1-glycoprotein 7	14	0.720817	0.437511	0.818936	0.853294
< 1	496	4	4.03	19.5489	8.27068	8.27068	Q9Y287	ITM2B_HUMAN	Integral membrane protein 2B	3	0.74851	0.1383	0.721843	0.465406
< 1	497	4	4.01	11.8353	6.00343	6.00343	Q13740	CD166_HUMAN	CD166 antigen	2	0.979443	0.906619	0.668116	0.142101
< 1	498	4	4.01	6.79513	2.73834	2.73834	P13497	BMP1_HUMAN	Bone morphogenetic protein 1	2	0.789064	0.242585	0.964762	0.905194
< 1	499	4	4	12.3732	2.16362	1.69033	Q9UBG0	MRC2_HUMAN	C-type mannose receptor 2	2	1.04135	0.855219	1.23674	0.642475
< 1	500	4	4	7.63441	1.39785	1.39785	Q9UNA0	ATS5_HUMAN	A disintegrin and metalloproteinase with thrombospondin motifs 5	2	0.881378	0.0269715	0.809441	0.0562692
< 1	501	4	4	11.6834	3.01508	3.01508	P55287	CAD11_HUMAN	Cadherin-11	2	0.933931	0.368541	0.927985	0.756406
< 1	502	4	4	14.9515	5.04854	5.04854	P11413	G6PD_HUMAN	Glucose-6-phosphate 1-dehydrogenase	2	3.08936	0.0244272	3.01946	0.0176454
< 1	503	4	4	7.34032	3.43184	3.43184	Q02413	DSG1_HUMAN	Desmoglein-1	2	1.00364	0.992448	1.29246	0.60999
< 1	504	4	4	19.4946	7.94224	7.94224	P47756	CAPZB_HUMAN	F-actin-capping protein subunit beta	2	3.56356		2.03874
< 1	505	4	4	7.54258	4.74453	4.74453	Q9UGT4	SUSD2_HUMAN	Sushi domain-containing protein 2	2	0.657909	0.193845	0.59871	0.331151
< 1	506	4	4	10.7735	5.24862	5.24862	Q9BRK5	CAB45_HUMAN	45 kDa calcium-binding protein	2	0.816438	0.241694	0.785898	0.436916
< 1	507	4	4	24.2991	14.486	14.486	P30044	PRDX5_HUMAN	Peroxiredoxin-5, mitochondrial	2	2.34194	0.0253624	1.72699	0.145546
< 1	508	4	4	11.2033	6.43154	6.43154	P19971	TYPH_HUMAN	Thymidine phosphorylase	2	1.71965	0.156282	1.41226	0.351508
< 1	509	4	4	20.5426	10.0775	10.0775	O95336	6PGL_HUMAN	6-phosphogluconolactonase	2	1.89783	0.117311	1.68023	0.0110628
< 1	510	4	4	26.7606	16.1972	16.1972	O60234	GMFG_HUMAN	Glia maturation factor gamma	2	4.44735	0.229419	5.3129	0.196227
< 1	511	4	4	17.8295	12.4031	12.4031	Q9BTM1	H2AJ_HUMAN	Histone H2A.J	2	6.48895	0.0669183	4.1827	0.219089
< 1	511	0	4	17.9688	12.5	12.5	Q99878	H2A1J_HUMAN	Histone H2A type 1-J	2
< 1	511	0	4	17.5573	12.2137	12.2137	Q96QV6	H2A1A_HUMAN	Histone H2A type 1-A	2
< 1	511	0	4	17.9688	12.5	12.5	Q96KK5	H2A1H_HUMAN	Histone H2A type 1-H	2
< 1	511	0	4	17.6923	12.3077	12.3077	Q93077	H2A1C_HUMAN	Histone H2A type 1-C	2
< 1	511	0	4	17.6923	12.3077	12.3077	Q6FI13	H2A2A_HUMAN	Histone H2A type 2-A	2
< 1	511	0	4	17.8295	12.4031	12.4031	Q16777	H2A2C_HUMAN	Histone H2A type 2-C	2
< 1	511	0	4	17.6923	12.3077	12.3077	P0C0S8	H2A1_HUMAN	Histone H2A type 1	2
< 1	511	0	4	16.7832	11.1888	11.1888	P16104	H2AX_HUMAN	Histone H2A.x	2
< 1	511	0	4	12.3077	12.3077	12.3077	Q7L7L0	H2A3_HUMAN	Histone H2A type 3	2
< 1	511	0	4	12.5	12.5	12.5	Q71UI9	H2AV_HUMAN	Histone H2A.V	2
< 1	511	0	4	12.3077	12.3077	12.3077	P20671	H2A1D_HUMAN	Histone H2A type 1-D	2
< 1	511	0	4	12.5	12.5	12.5	P0C0S5	H2AZ_HUMAN	Histone H2A.Z	2
< 1	511	0	4	12.3077	12.3077	12.3077	P04908	H2A1B_HUMAN	Histone H2A type 1-B/E	2
< 1	511	0	2	12.3077	6.92308	6.92308	Q8IUE6	H2A2B_HUMAN	Histone H2A type 2-B	1
< 1	512	4	4	8.47107	6.19835	6.19835	Q8TDL5	LPLC1_HUMAN	Long palate, lung and nasal epithelium carcinoma-associated protein 1	2	1.2967	0.0659957	1.16024	0.0667908
< 1	513	4	4	28.7037	25	25	P62942	FKB1A_HUMAN	Peptidyl-prolyl cis-trans isomerase FKBP1A	2	1.68938	0.202371	1.45481	0.60384
< 1	514	4	4	41.7323	23.622	23.622	P61970	NTF2_HUMAN	Nuclear transport factor 2	2	1.20019	0.350393	1.34708	0.252188
< 1	515	4	4	28.0822	26.0274	26.0274	P32320	CDD_HUMAN	Cytidine deaminase	2	3.68761	0.00744866	3.14013	0.151335
< 1	516	4	4	4.94881	3.75427	3.75427	P20700	LMNB1_HUMAN	Lamin-B1	2	3.13795		3.14345
< 1	517	4	4	5.6231	3.19149	3.19149	P17813	EGLN_HUMAN	Endoglin	2	0.723451	0.0129616	0.829501	0.413427
< 1	518	4	4	7.07317	4.87805	4.87805	P13473	LAMP2_HUMAN	Lysosome-associated membrane glycoprotein 2	2	1.35412	0.432956	1.12742	0.752579
< 1	519	4	4	14.3498	11.2108	11.2108	P02743	SAMP_HUMAN	Serum amyloid P-component	2	1.56107	0.103174	1.51597	0.418937
< 1	520	4	4	5.71429	5.71429	5.71429	O43852	CALU_HUMAN	Calumenin	2	1.06099		0.826981
< 1	521	4	4	10.8527	4.26357	4.26357	O43692	PI15_HUMAN	Peptidase inhibitor 15	2	0.757975	0.495745	1.40073	0.724787
< 1	522	4	4	13.6585	13.6585	13.6585	Q9Y5Z4	HEBP2_HUMAN	Heme-binding protein 2	2	1.21769	0.46422	1.45092	0.0750122
< 1	523	4	4	12.1339	12.1339	12.1339	Q9UL46	PSME2_HUMAN	Proteasome activator complex subunit 2	2	2.68418	0.00790586	2.08977	0.294424
< 1	524	4	4	21.4876	21.4876	21.4876	Q9UHF0	TKNK_HUMAN	Tachykinin-3	2	0.651694	0.399082	0.873931	0.596829
< 1	525	4	4	21.2963	21.2963	21.2963	Q9HD89	RETN_HUMAN	Resistin	2	5.73475	0.124494	7.98729	0.112264
< 1	526	4	4	12.1495	12.1495	12.1495	Q92882	OSTF1_HUMAN	Osteoclast-stimulating factor 1	2	6.68189	0.0531772	6.99209	0.00901626
< 1	527	4	4	4.34783	4.34783	4.34783	Q15517	CDSN_HUMAN	Corneodesmosin	2	0.947137	0.755717	0.878538	0.485718
< 1	528	4	4	8.27586	8.27586	8.27586	Q01105	SET_HUMAN	Protein SET	2	3.23307	0.0649749	3.48696	0.0921448
< 1	529	4	4	7.66962	7.66962	7.66962	P33241	LSP1_HUMAN	Lymphocyte-specific protein 1	2	3.3799	0.0800942	2.96969	0.199899
< 1	530	4	4	17.4757	17.4757	17.4757	P30043	BLVRB_HUMAN	Flavin reductase	2	0.87837	0.59657	0.732212	0.476606
< 1	531	4	4	7.45614	7.45614	7.45614	P21926	CD9_HUMAN	CD9 antigen	2	0.911444	0.710738	0.899601	0.880637
< 1	532	4	4	1.75299	1.75299	1.75299	P15941	MUC1_HUMAN	Mucin-1	3	1.19558	0.0231155	0.681407	0.142146
< 1	533	4	4	41.3793	41.3793	41.3793	P07108	ACBP_HUMAN	Acyl-CoA-binding protein	2	0.967285	0.791048	1.26903	0.23084
< 1	534	4	4	25	25	25	P04155	TFF1_HUMAN	Trefoil factor 1	2	0.970838	0.853542	1.19452	0.555426
< 1	535	4	4	17.7143	17.7143	17.7143	P02792	FRIL_HUMAN	Ferritin light chain	2	1.35062	0.0942585	0.854858	0.298228
< 1	536	4	4	14.4279	14.4279	14.4279	P02763	A1AG1_HUMAN	Alpha-1-acid glycoprotein 1	2	0.754889	0.177562	0.65485	0.404615
< 1	537	4	4	22.2222	22.2222	22.2222	O95969	SG1D2_HUMAN	Secretoglobin family 1D member 2	3	0.898109	0.46863	0.821813	0.203748
< 1	538	3.97	4.16	17.006	2.21557	2.21557	Q01955	CO4A3_HUMAN	Collagen alpha-3(IV) chain	2	0.768186	0.612673	0.673273	0.242632
< 1	539	3.97	3.99	7.21358	1.30835	0.742574	Q9NR99	MXRA5_HUMAN	Matrix-remodeling-associated protein 5	2	1.65316		1.10776
< 1	540	3.92	6.85	8.4478	1.0989	0.858517	P35556	FBN2_HUMAN	Fibrillin-2	3	1.02481	0.856921	1.14282	0.257005
< 1	541	3.91	3.91	5.78512	1.2987	0.983865	Q9Y490	TLN1_HUMAN	Talin-1	2	1.02997	0.906751	1.04823	0.883144
< 1	542	3.82	4.96	10.8333	7.91667	3.33333	Q8N114	SHSA5_HUMAN	Protein shisa-5	2	0.856032	0.411397	0.930627	0.732647
< 1	543	3.79	11.49	31.0185	11.8056	11.8056	Q04695	K1C17_HUMAN	Keratin, type I cytoskeletal 17	8	1.93674	0.272289	7.37211	0.404365
< 1	543	0	7.98	31.7797	7.62712	7.62712	P02533	K1C14_HUMAN	Keratin, type I cytoskeletal 14	6
< 1	544	3.79	3.79	8.95722	4.81283	3.34225	O14672	ADA10_HUMAN	Disintegrin and metalloproteinase domain-containing protein 10	2	0.742694	0.513175	0.437474	0.158038
< 1	545	3.78	3.78	13.7673	2.99539	1.15207	P13942	COBA2_HUMAN	Collagen alpha-2(XI) chain	1	0.56994	0.0533063	0.678367	0.0996204
< 1	546	3.75	3.75	4.6887	1.42198	0.538048	O75369	FLNB_HUMAN	Filamin-B	1	1.29155	0.505862	1.21039	0.0563373
< 1	547	3.74	4.34	29.5918	29.5918	24.4898	P01040	CYTA_HUMAN	Cystatin-A	2	0.926033	0.300173	0.356663	0.154098
< 1	548	3.73	3.73	7.39514	2.20751	1.3245	Q9P0K1	ADA22_HUMAN	Disintegrin and metalloproteinase domain-containing protein 22	1	0.941977	0.469195	1.37057	0.831378
< 1	549	3.72	3.72	8.03109	4.40415	4.40415	P15309	PPAP_HUMAN	Prostatic acid phosphatase	2	0.918684	0.683609	0.457086	0.121562
< 1	550	3.7	3.71	9.4382	3.59551	3.59551	P26572	MGAT1_HUMAN	Alpha-1,3-mannosyl-glycoprotein 2-beta-N-acetylglucosaminyltransferase	2	0.979425	0.538428	0.927681	0.0995234
< 1	551	3.7	3.7	11.4865	6.08108	6.08108	O75351	VPS4B_HUMAN	Vacuolar protein sorting-associated protein 4B	2	1.08497	0.177533	0.928252	0.567859
< 1	551	0	1.7	11.2128	1.83066	1.83066	Q9UN37	VPS4A_HUMAN	Vacuolar protein sorting-associated protein 4A	1
< 1	552	3.7	3.7	3.80849	2.93798	2.93798	P55786	PSA_HUMAN	Puromycin-sensitive aminopeptidase	2	1.18044	0.0178453	0.79158	0.477955
< 1	552	0	1.7	3.9749	2.30126	2.30126	A6NEC2	PSAL_HUMAN	Puromycin-sensitive aminopeptidase-like protein	1
< 1	553	3.6	3.6	15.0183	2.1978	2.1978	Q13443	ADAM9_HUMAN	Disintegrin and metalloproteinase domain-containing protein 9	2	0.904886	0.405682	1.2804	0.0557048
< 1	554	3.54	3.54	14.7977	3.3526	3.3526	O43490	PROM1_HUMAN	Prominin-1	2	0.989115	0.527107	0.994299	0.990673
< 1	555	3.54	3.54	32.7586	12.069	12.069	P01215	GLHA_HUMAN	Glycoprotein hormones alpha chain	3	0.751284	0.0691548	0.642505	0.025609
< 1	556	3.53	3.53	20.332	8.29876	8.29876	P20618	PSB1_HUMAN	Proteasome subunit beta type-1	2	1.59468	0.306912	1.59997	0.258905
< 1	557	3.44	3.44	20.2899	11.5942	3.18841	P54826	GAS1_HUMAN	Growth arrest-specific protein 1	1	1.18301	0.204937	1.01558	0.532348
< 1	558	3.39	3.39	18.2254	4.31655	2.63789	P28300	LYOX_HUMAN	Protein-lysine 6-oxidase	1	0.775083		0.829219
< 1	559	3.3	7.3	14.3403	4.58891	4.58891	Q8WVV5	BT2A2_HUMAN	Butyrophilin subfamily 2 member A2	4	0.740504	0.260852	0.723815	0.297605
< 1	559	0	3.3	5.6926	2.65655	2.65655	Q7KYR7	BT2A1_HUMAN	Butyrophilin subfamily 2 member A1	2
< 1	559	0	2	1.19454	1.19454	1.19454	Q96KV6	BT2A3_HUMAN	Butyrophilin subfamily 2 member A3	1
< 1	560	3.29	3.29	12.4054	3.32829	3.32829	Q9NQ79	CRAC1_HUMAN	Cartilage acidic protein 1	2	1.15172	0.337562	1.06193	0.671229
< 1	561	3.25	3.68	6.34082	3.56671	1.71731			REVERSED Progesterone-induced-blocking factor 1	1	0.768536	0.439586	0.657363	0.243657
< 1	562	3.19	3.19	7.65125	3.91459	2.84698	P36871	PGM1_HUMAN	Phosphoglucomutase-1	1	2.90209	0.0415238	2.13155	0.00395055
< 1	563	3.17	3.17	13.4694	9.38776	5.30612	P02745	C1QA_HUMAN	Complement C1q subcomponent subunit A	1	1.42431		1.49929
< 1	564	3.1	3.1	7.73333	7.73333	2.66667	Q99733	NP1L4_HUMAN	Nucleosome assembly protein 1-like 4	1	1.83164		1.46616
< 1	564	0	2	6.90537	2.55754	2.55754	P55209	NP1L1_HUMAN	Nucleosome assembly protein 1-like 1	1
< 1	565	3.09	3.09	6.49966	1.01557	1.01557	Q9ULB1	NRX1A_HUMAN	Neurexin-1-alpha	2	0.876849	0.140959	0.610126	0.217721
< 1	565	0	3	6.78733	3.39367	3.39367	P58400	NRX1B_HUMAN	Neurexin-1-beta	2
< 1	566	2.95	2.95	27.2727	12.5	7.95455	Q9BW30	TPPP3_HUMAN	Tubulin polymerization-promoting protein family member 3	1	1.1162		1.26559
< 1	567	2.93	19.92	52.1277	32.9787	28.7234	Q562R1	ACTBL_HUMAN	Beta-actin-like protein 2	19	2.54099		3.31205
< 1	568	2.92	2.92	9.12281	5.61404	2.45614	O95865	DDAH2_HUMAN	N(G),N(G)-dimethylarginine dimethylaminohydrolase 2	1	0.852949	0.172947	1.3655	0.158217
< 1	569	2.92	2.92	19.1011	19.1011	12.3596	Q96FJ2	DYL2_HUMAN	Dynein light chain 2, cytoplasmic	1	1.05432		1.29473
< 1	569	0	2.92	19.1011	19.1011	12.3596	P63167	DYL1_HUMAN	Dynein light chain 1, cytoplasmic	1
< 1	570	2.92	2.92	3.67776	3.67776	1.92644	Q10471	GALT2_HUMAN	Polypeptide N-acetylgalactosaminyltransferase 2	1	1.05802		0.871779
< 1	571	2.9	2.9	9.55556	3.77778	2.44444	Q9BU40	CRDL1_HUMAN	Chordin-like protein 1	1	0.712794	0.232398	0.836863	0.671113
< 1	572	2.89	6.89	6.68724	4.11523	2.77778	P07333	CSF1R_HUMAN	Macrophage colony-stimulating factor 1 receptor	3	1.26077	0.345434	1.11069	0.097995
< 1	573	2.89	2.89	13.2152	0.234842	0.234842	Q15149	PLEC_HUMAN	Plectin	1	1.52883		1.4728
< 1	574	2.84	2.84	6.14344	0.568336	0.351827	O15230	LAMA5_HUMAN	Laminin subunit alpha-5	1	0.954899	0.368925	1.25306	0.279682
< 1	575	2.83	2.83	33.7662	19.4805	9.09091	P50238	CRIP1_HUMAN	Cysteine-rich protein 1	1	1.10834	0.196726	0.855167	0.125992
< 1	576	2.79	3.17	24.5833	4.79167	2.5	Q92743	HTRA1_HUMAN	Serine protease HTRA1	1	0.850978	0.0933524	0.734568	0.0210763
< 1	577	2.79	2.88	14.2857	2.18659	1.02041	O00187	MASP2_HUMAN	Mannan-binding lectin serine protease 2	1	0.892667	0.0139912	1.02079	0.679733
< 1	578	2.77	2.77	11.4667	6.66667	2.13333	P36952	SPB5_HUMAN	Serpin B5	1	0.841553		0.377671
< 1	579	2.74	2.74	5.90406	5.90406	3.69004	Q96FW1	OTUB1_HUMAN	Ubiquitin thioesterase OTUB1	1	1.8696	0.087871	1.04873	0.888809
< 1	580	2.72	2.72	8.14696	3.19489	1.59744	P07359	GP1BA_HUMAN	Platelet glycoprotein Ib alpha chain	1	1.41398		0.911586
< 1	581	2.72	2.72	3.67965	3.67965	1.94805	Q5VTE0	EF1A3_HUMAN	Putative elongation factor 1-alpha-like 3	2	1.60116	0.197393	1.40424	0.0928035
< 1	581	0	2.72	3.67171	3.67171	1.94384	Q05639	EF1A2_HUMAN	Elongation factor 1-alpha 2	2
< 1	581	0	2.72	3.67965	3.67965	1.94805	P68104	EF1A1_HUMAN	Elongation factor 1-alpha 1	2
< 1	582	2.65	2.65	4.02612	1.25136	0.598477	O15031	PLXB2_HUMAN	Plexin-B2	1	1.09027	0.700702	0.804924
< 1	583	2.64	2.64	18.3426	1.8622	0.931099	Q6UY14	ATL4_HUMAN	ADAMTS-like protein 4	1	0.948317	0.419207	0.784145	0.307706
< 1	584	2.62	4.63	15.529	3.49829	2.21843	P35442	TSP2_HUMAN	Thrombospondin-2	2	0.84846	0.625397	1.03119	0.851292
< 1	585	2.62	2.63	26.8195	2.17765	1.20344	P25940	CO5A3_HUMAN	Collagen alpha-3(V) chain	1	0.706459	0.0444178	1.16527	0.371345
< 1	586	2.6	2.6	3.147	0.869565	0.289855	P16112	PGCA_HUMAN	Aggrecan core protein	1	0.925222	0.601949	0.74084	0.382449
< 1	587	2.59	2.63	6.04146	0.276407	0.276407	Q8NDA2	HMCN2_HUMAN	Hemicentin-2	1	0.889208		0.784427
< 1	588	2.56	2.56	25.1701	19.0476	10.8844	P03950	ANGI_HUMAN	Angiogenin	1	1.01306	0.974021	0.767281	0.424198
< 1	589	2.53	3.98	8.92734	1.79931	1.10727	P23470	PTPRG_HUMAN	Receptor-type tyrosine-protein phosphatase gamma	2	1.29911		0.815229
< 1	590	2.42	2.42	15.6627	12.0482	6.62651	P48304	REG1B_HUMAN	Lithostathine-1-beta	1	1.03365		0.74332
< 1	590	0	2.42	12.0482	12.0482	6.62651	P05451	REG1A_HUMAN	Lithostathine-1-alpha	1
< 1	591	2.4	2.4	6.54065	0.330033	0.330033	Q16787	LAMA3_HUMAN	Laminin subunit alpha-3	1	0.844438	0.630027	1.0252	0.943854
< 1	592	2.37	2.37	7.31497	0.60241	0.60241	Q9Y2K7	KDM2A_HUMAN	Lysine-specific demethylase 2A	1	0.940937		0.800482
< 1	592	0	2	1.76322	1.76322	1.76322	Q9NY97	B3GN2_HUMAN	UDP-GlcNAc:betaGal beta-1,3-N-acetylglucosaminyltransferase 2	1
< 5	593	2.32	2.56	3.59334	2.19106	1.40228			REVERSED Tetratricopeptide repeat protein 17	1	0.939836		1.17958
< 5	594	2.32	2.32	11.5479	2.9484	2.9484	P41218	MNDA_HUMAN	Myeloid cell nuclear differentiation antigen	1	6.81206		5.24839
< 5	595	2.32	2.32	9.35252	1.25899	1.25899	P07686	HEXB_HUMAN	Beta-hexosaminidase subunit beta	1	1.60078	0.161076	1.42092	0.35276
< 5	596	2.29	2.29	6.35179	0.570033	0.570033	Q13201	MMRN1_HUMAN	Multimerin-1	1	0.957407	0.514797	1.24159	0.797173
< 5	597	2.27	2.27	4.47284	2.55591	2.55591	Q9HC38	GLOD4_HUMAN	Glyoxalase domain-containing protein 4	1	1.64635	0.210135	1.43395	0.0109988
< 5	598	2.26	2.26	6.35538	2.33463	1.16732	Q14563	SEM3A_HUMAN	Semaphorin-3A	1	1.23306	0.724782	1.105	0.789903
< 5	599	2.26	2.26	13.5417	5.55556	5.55556	P27105	STOM_HUMAN	Erythrocyte band 7 integral membrane protein	1	1.13678	0.663986	1.05399	0.351419
< 5	600	2.25	2.25	1.57866	0.272183	0.272183			REVERSED Spectrin beta chain, brain 4	1	0.758319		0.589103
< 5	601	2.25	2.25	11.6105	3.37079	3.37079	P09237	MMP7_HUMAN	Matrilysin	1	1.21915	0.740408	1.07935	0.928932
< 5	602	2.24	2.24	8.22785	3.37553	3.37553	Q9ULV4	COR1C_HUMAN	Coronin-1C	1	1.99856		2.44494
< 5	603	2.23	2.23	7.75154	0.667351	0.667351	Q13332	PTPRS_HUMAN	Receptor-type tyrosine-protein phosphatase S	1	0.828121	0.803737	0.835565	0.637004
< 5	604	2.23	2.23	5.07463	3.58209	3.58209	Q03405	UPAR_HUMAN	Urokinase plasminogen activator surface receptor	1	1.35206		0.905654
< 5	605	2.19	2.22	4.62487	0.822199	0.822199	P19021	AMD_HUMAN	Peptidyl-glycine alpha-amidating monooxygenase	1	1.04199		0.963905
< 5	606	2.19	2.19	10.5033	4.37637	4.37637	P10645	CMGA_HUMAN	Chromogranin-A	1	1.11941		0.648714
< 5	607	2.18	2.18	6.49351	1.2987	1.2987	P05067	A4_HUMAN	Amyloid beta A4 protein	1	0.994128		1.13615
< 5	608	2.17	9.7	11.1878	7.45856	6.62983	P08238	HS90B_HUMAN	Heat shock protein HSP 90-beta	5
< 5	609	2.17	2.17	6.04651	1.04651	1.04651	P01130	LDLR_HUMAN	Low-density lipoprotein receptor	1	0.701952		0.750686
< 5	610	2.16	2.16	5.49946	0.19334	0.19334	P98164	LRP2_HUMAN	Low-density lipoprotein receptor-related protein 2	1	0.680579		0.85416
< 5	611	2.16	2.16	20.2247	1.44462	1.44462	O60506	HNRPQ_HUMAN	Heterogeneous nuclear ribonucleoprotein Q	1	1.01818	0.942297	0.901331	0.787549
< 5	612	2.16	2.16	18.9759	5.42169	5.42169	P29966	MARCS_HUMAN	Myristoylated alanine-rich C-kinase substrate	1	1.38717	0.271184	0.846569	0.759046
< 5	613	2.15	2.15	5.36723	1.27119	1.27119	P20810	ICAL_HUMAN	Calpastatin	1	1.24943	0.354713	1.05056	0.131907
< 5	614	2.14	2.14	21.4539	1.77305	1.77305	Q9H6X2	ANTR1_HUMAN	Anthrax toxin receptor 1	1	0.951376	0.703961	0.885508	0.359239
< 5	615	2.14	2.14	3.68831	0.779221	0.779221	Q9Y4D7	PLXD1_HUMAN	Plexin-D1	1	0.856148	0.722132	0.864807	0.799347
< 5	616	2.13	15.85	16.8096	8.57633	8.57633	P35241	RADI_HUMAN	Radixin	9	1.49824		1.11016
< 5	616	0	14.12	13.3106	7.50853	7.50853	P15311	EZRI_HUMAN	Ezrin	8
< 5	617	2.12	2.96	8.15851	3.4965	0.815851	P13639	EF2_HUMAN	Elongation factor 2	1	1.21805	0.058751	1.12279	0.685912
< 5	618	2.12	2.15	2.21379	0.442758	0.442758	O94911	ABCA8_HUMAN	ATP-binding cassette sub-family A member 8	1	1.16725		1.29916
< 5	619	2.11	2.11	5.20607	3.68764	3.68764	P20333	TNR1B_HUMAN	Tumor necrosis factor receptor superfamily member 1B	1	1.31293	0.174737	3.69457	0.220535
< 5	620	2.11	2.11	6.16622	2.14477	2.14477	P15104	GLNA_HUMAN	Glutamine synthetase	1	0.865229		0.856178
< 5	621	2.1	2.1	7.65027	1.0929	1.0929	P13010	XRCC5_HUMAN	X-ray repair cross-complementing protein 5	1	2.81817		2.59453
< 5	622	2.1	2.1	11.2595	1.9084	1.9084	P05186	PPBT_HUMAN	Alkaline phosphatase, tissue-nonspecific isozyme	1	2.86509		3.34424
< 5	623	2.1	2.1	15.2824	4.65116	4.65116	Q8TDQ0	TIMD3_HUMAN	Hepatitis A virus cellular receptor 2	1	0.755609	0.0817778	1.07453	0.752353
< 5	624	2.1	2.1	12.1118	3.72671	3.72671	P05089	ARGI1_HUMAN	Arginase-1	1	8.7684		1.22957
< 5	625	2.09	2.09	3.63942	0.839866	0.839866	P07942	LAMB1_HUMAN	Laminin subunit beta-1	1	1.11418		1.18704
< 5	626	2.08	2.09	7.73196	2.06186	2.06186	P20142	PEPC_HUMAN	Gastricsin	1	2.88458		2.26964
< 5	627	2.08	2.08	11.3103	1.7931	1.7931	Q96RQ3	MCCA_HUMAN	Methylcrotonoyl-CoA carboxylase subunit alpha, mitochondrial	1	0.875538		0.75516
< 5	628	2.08	2.08	10.181	2.0362	2.0362	Q9BY67	CADM1_HUMAN	Cell adhesion molecule 1	1	1.00258		0.945534
< 5	629	2.08	2.08	8.86699	3.69458	3.69458	Q9BS26	ERP44_HUMAN	Endoplasmic reticulum resident protein 44	1	1.11476		0.870768
< 5	630	2.07	18.09	32.5373	27.7612	27.7612	P11465	PSG2_HUMAN	Pregnancy-specific beta-1-glycoprotein 2	10	0.959883	0.890217	1.02353	0.626531
< 5	631	2.07	2.34	9.48661	0.892857	0.892857	Q14574	DSC3_HUMAN	Desmocollin-3	1	0.780829	0.355173	0.672305	0.034762
< 5	632	2.07	2.07	11.9119	1.5015	1.5015	Q9Y4L1	HYOU1_HUMAN	Hypoxia up-regulated protein 1	1	1.05514		0.502103
< 5	633	2.07	2.07	3.6036	0.573301	0.573301	Q86SQ4	GP126_HUMAN	G-protein coupled receptor 126	1	0.790615		0.855229
< 5	634	2.07	2.07	2.23097	0.787402	0.787402	Q14146	URB2_HUMAN	Unhealthy ribosome biogenesis protein 2 homolog	1	0.964736		0.81236
< 5	635	2.07	2.07	21.3115	13.1148	13.1148	P80297	MT1X_HUMAN	Metallothionein-1X	1	1.57812		2.39441
< 5	635	0	2.07	20.9677	12.9032	12.9032	P13640	MT1G_HUMAN	Metallothionein-1G	1
< 5	635	0	2.07	21.3115	13.1148	13.1148	P04731	MT1A_HUMAN	Metallothionein-1A	1
< 5	635	0	2.07	21.3115	13.1148	13.1148	P02795	MT2_HUMAN	Metallothionein-2	1
< 5	635	0	2	13.1148	13.1148	13.1148	P80294	MT1H_HUMAN	Metallothionein-1H	1
< 5	636	2.06	2.06	15.6306	2.48668	2.48668	O14773	TPP1_HUMAN	Tripeptidyl-peptidase 1	1	1.42505		1.52775
< 5	637	2.06	2.06	6.03675	2.62467	2.62467	P26022	PTX3_HUMAN	Pentraxin-related protein PTX3	1	3.07785		2.82452
< 5	638	2.05	2.05	3.47414	0.434268	0.434268	Q5T011	K0467_HUMAN	Uncharacterized protein KIAA0467	1	1.07264	0.172921	1.00565	0.988261
< 5	639	2.05	2.05	3.7037	1.19048	1.19048	Q8N436	CPXM2_HUMAN	Inactive carboxypeptidase-like protein X2	1	0.939392		1.11134
< 5	639	0	2	3.79965	0.777202	0.777202	Q8IUX7	AEBP1_HUMAN	Adipocyte enhancer-binding protein 1	1
< 5	640	2.04	2.04	26.7296	3.45912	3.45912	Q10588	BST1_HUMAN	ADP-ribosyl cyclase 2	1	1.72466	0.0245872	1.41348	0.0759953
< 5	641	2.04	2.04	9.80149	2.10918	2.10918	P55072	TERA_HUMAN	Transitional endoplasmic reticulum ATPase	1	2.16338		1.86511
< 5	642	2.04	2.04	10.1923	1.73077	1.73077	Q8TDB8	GTR14_HUMAN	Solute carrier family 2, facilitated glucose transporter member 14	2	1.01815		0.876995
< 5	642	0	2.01	13.3065	1.81452	1.81452	P11169	GTR3_HUMAN	Solute carrier family 2, facilitated glucose transporter member 3	2
< 5	643	2.03	24.98	30.6075	19.1589	17.5234	Q16557	PSG3_HUMAN	Pregnancy-specific beta-1-glycoprotein 3	15	0.848684		0.785676
< 5	643	0.03	18.98	28.6385	17.1362	15.493	Q9UQ74	PSG8_HUMAN	Pregnancy-specific beta-1-glycoprotein 8	10
< 5	644	2.03	20.04	21.1163	6.69767	6.69767	P0CG38	POTEI_HUMAN	POTE ankyrin domain family member I	20	1.85542		2.54059
< 5	644	0.01	16.33	33.3333	18.9333	18.9333	Q9BYX7	ACTBM_HUMAN	Putative beta-actin-like protein 3	20
< 5	644	0	26.34	25.3953	10.3256	10.3256	Q6S8J3	POTEE_HUMAN	POTE ankyrin domain family member E	32
< 5	644	0	14.04	22.158	5.87669	5.87669	P0CG39	POTEJ_HUMAN	POTE ankyrin domain family member J	14
< 5	645	2.03	2.08	5.82066	0.681699	0.681699	Q5JRA6	MIA3_HUMAN	Melanoma inhibitory activity protein 3	1	1.74547		0.897403
< 5	646	2.03	2.04	2.89975	0.74565	0.74565	P01133	EGF_HUMAN	Pro-epidermal growth factor	1	0.515208		1.11613
< 5	647	2.03	2.03	8.12937	1.22378	1.22378	Q16706	MA2A1_HUMAN	Alpha-mannosidase 2	1	0.983448		0.657515
< 5	648	2.03	2.03	6.17284	1.41093	1.41093	P37173	TGFR2_HUMAN	TGF-beta receptor type-2	1	0.896286	0.328628	1.04131	0.880803
< 5	649	2.03	2.03	21.875	7.8125	7.8125	P02775	CXCL7_HUMAN	Platelet basic protein	1	0.578627		0.269781
< 5	650	2.02	6.04	25.0559	12.0805	12.0805	P31150	GDIA_HUMAN	Rab GDP dissociation inhibitor alpha	3	1.46047	0.506734	1.27246	0.628776
< 5	651	2.02	4.69	31.0976	10.3659	10.3659	Q6DRA6	H2B2D_HUMAN	Putative histone H2B type 2-D	2	1.4691		1.27507
< 5	651	0	12.86	46.8254	41.2698	41.2698	Q16778	H2B2E_HUMAN	Histone H2B type 2-E	13
< 5	651	0	12.86	46.8254	41.2698	41.2698	P33778	H2B1B_HUMAN	Histone H2B type 1-B	13
< 5	651	0	12.86	46.8254	41.2698	41.2698	P23527	H2B1O_HUMAN	Histone H2B type 1-O	13
< 5	651	0	12.86	46.8254	41.2698	41.2698	P06899	H2B1J_HUMAN	Histone H2B type 1-J	13
< 5	651	0	12.68	41.2698	41.2698	41.2698	Q8N257	H2B3B_HUMAN	Histone H2B type 3-B	13
< 5	651	0	4.68	23.3161	8.80829	8.80829	Q6DN03	H2B2C_HUMAN	Putative histone H2B type 2-C	2
< 5	652	2.02	2.02	14	1.66667	1.66667	Q9NSC7	SIA7A_HUMAN	Alpha-N-acetylgalactosaminide alpha-2,6-sialyltransferase 1	1	0.91152		1.11015
< 5	653	2.02	2.02	9.89761	2.04778	2.04778	Q13751	LAMB3_HUMAN	Laminin subunit beta-3	1	1.0475		0.701596
< 5	654	2.02	2.02	17.4194	5.80645	5.80645	Q9BX67	JAM3_HUMAN	Junctional adhesion molecule C	1	0.807282		0.594678
< 5	655	2.02	2.02	10	2.14286	2.14286	P80303	NUCB2_HUMAN	Nucleobindin-2	1	1.34774		0.87211
< 5	656	2.02	2.02	10.3131	1.65746	1.65746	P31948	STIP1_HUMAN	Stress-induced-phosphoprotein 1	1	1.58321	0.340666	2.38356	0.410954
< 5	657	2.02	2.02	13.4078	3.07263	3.07263	O75503	CLN5_HUMAN	Ceroid-lipofuscinosis neuronal protein 5	1	0.924803	0.872405	0.853709	0.610225
< 5	658	2.02	2.02	5.09554	1.75159	1.75159	P50895	BCAM_HUMAN	Basal cell adhesion molecule	1	1.10552	0.579703	0.700283	0.0682391
< 5	659	2.02	2.02	15.1515	7.07071	7.07071	P31431	SDC4_HUMAN	Syndecan-4	1	0.991983		0.741092
< 5	660	2.02	2.02	10.1974	5.26316	5.26316	P10646	TFPI1_HUMAN	Tissue factor pathway inhibitor	1	0.986853		0.758108
< 5	661	2.02	2.02	17.3469	10.2041	10.2041	P29034	S10A2_HUMAN	Protein S100-A2	1	0.828861		1.24637
< 5	662	2.02	2.02	5.625	2.8125	2.8125	P08758	ANXA5_HUMAN	Annexin A5	1	1.45231		1.41455
< 5	663	2.02	2.02	5.46448	5.46448	2.18579	O00292	LFTY2_HUMAN	Left-right determination factor 2	1	0.337786		0.371709
< 5	664	2.01	18.32	35.461	16.844	15.6028	P48668	K2C6C_HUMAN	Keratin, type II cytoskeletal 6C	14	2.9815		2.21736
< 5	665	2.01	3.54	9.87261	1.59236	1.59236	Q86UX2	ITIH5_HUMAN	Inter-alpha-trypsin inhibitor heavy chain H5	2	0.715268		0.652672
< 5	666	2.01	2.01	10.6557	1.84426	1.84426	P21709	EPHA1_HUMAN	Ephrin type-A receptor 1	1	1.31816		1.03704
< 5	667	2.01	2.01	7.85047	1.58879	1.58879	Q13308	PTK7_HUMAN	Tyrosine-protein kinase-like 7	1	1.25475		0.977713
< 5	668	2.01	2.01	8.85714	1	1	P17655	CAN2_HUMAN	Calpain-2 catalytic subunit	1	1.04649		1.09991
< 5	669	2.01	2.01	4.83871	2.41935	2.41935	Q9P0M6	H2AW_HUMAN	Core histone macro-H2A.2	1	2.29676		1.4549
< 5	669	0	2.01	4.03226	2.41935	2.41935	O75367	H2AY_HUMAN	Core histone macro-H2A.1	1
< 5	670	2.01	2.01	5.94855	2.41158	2.41158	Q8NCL4	GALT6_HUMAN	Polypeptide N-acetylgalactosaminyltransferase 6	1	1.10645		1.12127
< 5	671	2.01	2.01	2.20083	1.37552	1.37552	Q92556	ELMO1_HUMAN	Engulfment and cell motility protein 1	1	0.965325		1.06272
< 5	672	2.01	2.01	14.4828	6.89655	6.89655	Q15819	UB2V2_HUMAN	Ubiquitin-conjugating enzyme E2 variant 2	1	1.28962		1.11944
< 5	672	0.01	2.01	14.966	6.80272	6.80272	Q13404	UB2V1_HUMAN	Ubiquitin-conjugating enzyme E2 variant 1	1
< 5	673	2.01	2.01	10.5634	4.92958	4.92958	Q05315	LPPL_HUMAN	Eosinophil lysophospholipase	1	0.941014		0.917828
< 5	674	2.01	2.01	8.49421	4.2471	4.2471	P07738	PMGE_HUMAN	Bisphosphoglycerate mutase	1	0.930657		0.29906
< 5	675	2.01	2.01	9.18367	7.14286	7.14286	P06748	NPM_HUMAN	Nucleophosmin	1	2.37514		1.82872
< 5	676	2	161.48	59.7477	49.1399	46.445	P0C0L5	CO4B_HUMAN	Complement C4-B	103	1.04489	0.786382	0.790688	0.399486
< 5	677	2	65.42	77.8667	75.7333	74.1333	P60709	ACTB_HUMAN	Actin, cytoplasmic 1	70	3.46588	4.22994e-12	3.46652	3.76587e-09
< 5	678	2	11.62	27.2358	24.3902	22.3577	P31946	1433B_HUMAN	14-3-3 protein beta/alpha	9	1.14202		1.39816
< 5	679	2	9.62	17.9592	17.551	15.5102	P27348	1433T_HUMAN	14-3-3 protein theta	8	6.40541		1.07899
< 5	680	2	8.01	19.1011	11.0112	11.0112	P68371	TBB2C_HUMAN	Tubulin beta-2C chain	4	1.16177		1.09171
< 5	681	2	8	16.4179	8.95522	8.95522	Q15238	PSG5_HUMAN	Pregnancy-specific beta-1-glycoprotein 5	4	0.879668		0.831465
< 5	682	2	6	7.80437	4.26639	4.26639	P35443	TSP4_HUMAN	Thrombospondin-4	3	0.862317		1.28913
< 5	683	2	4	8.74233	4.60123	4.60123	Q9NPY3	C1QR1_HUMAN	Complement component C1q receptor	2	1.82802		1.49312
< 5	684	2	4	9.87654	5.92593	5.92593	Q96P63	SPB12_HUMAN	Serpin B12	2	0.539203		0.800588
< 5	685	2	4	8.06452	8.06452	8.06452	P09104	ENOG_HUMAN	Gamma-enolase	3	1.1362		1.09035
< 5	686	2	3.7	47.7273	47.7273	47.7273	P63313	TYB10_HUMAN	Thymosin beta-10	3	1.31948	0.44236	1.84217	0.0935559
< 5	687	2	3.15	6.1828	6.1828	4.56989	O15143	ARC1B_HUMAN	Actin-related protein 2/3 complex subunit 1B	1	3.1965		3.36544
< 5	688	2	3.05	28.169	16.1972	11.2676	P02008	HBAZ_HUMAN	Hemoglobin subunit zeta	1	1.79886	0.0835812	0.567572	0.141207
< 5	689	2	2.57	5.11983	2.50545	1.85185	P40189	IL6RB_HUMAN	Interleukin-6 receptor subunit beta	1	0.972511		1.2027
< 5	690	2	2.19	13.0612	3.67347	3.67347	P02747	C1QC_HUMAN	Complement C1q subcomponent subunit C	1	1.52138		1.18621
< 5	691	2	2.12	10.3147	2.7972	2.7972	Q16555	DPYL2_HUMAN	Dihydropyrimidinase-related protein 2	1	1.34224		1.3756
< 5	692	2	2.05	3.61068	0.627944	0.627944	Q6ZUT9	DEN5B_HUMAN	DENN domain-containing protein 5B	1	1.74019		0.046425
< 5	693	2	2.05	6.59341	5.21978	5.21978	P53990	IST1_HUMAN	IST1 homolog	1	1.05215		1.06419
< 5	694	2	2.04	14.0288	5.39568	5.39568	Q8WX77	IBPL1_HUMAN	Insulin-like growth factor-binding protein-like 1	1	0.607534		0.803585
< 5	695	2	2.04	9.03614	2.40964	2.40964	Q6UXG3	CLM9_HUMAN	CMRF35-like molecule 9	1	0.660765		0.938838
< 5	696	2	2.02	4.71264	1.49425	1.49425	Q8IWU5	SULF2_HUMAN	Extracellular sulfatase Sulf-2	1	0.504375		0.524353
< 5	697	2	2.01	13.5889	1.39373	1.39373	Q08397	LOXL1_HUMAN	Lysyl oxidase homolog 1	1	0.788311	0.328577	1.03671	0.606305
< 5	698	2	2	20.1849	1.07858	1.07858	Q86X29	LSR_HUMAN	Lipolysis-stimulated lipoprotein receptor	1	0.891246		0.80332
< 5	699	2	2	11.7429	1.48331	1.48331	Q08499	PDE4D_HUMAN	cAMP-specific 3',5'-cyclic phosphodiesterase 4D	1	0.905187		1.01695
< 5	700	2	2	10.9827	2.11946	2.11946	Q6UWH4	F198B_HUMAN	Protein FAM198B	2	0.729447	0.428617	1.02509	0.815292
< 5	701	2	2	33.3333	6.12245	6.12245	P34096	RNAS4_HUMAN	Ribonuclease 4	1	0.874393	0.636377	0.64872	0.472694
< 5	702	2	2	4.14263	0.786576	0.786576	P10586	PTPRF_HUMAN	Receptor-type tyrosine-protein phosphatase F	1	1.0474		0.916696
< 5	703	2	2	3.49275	0.752284	0.752284	Q9C0D5	TANC1_HUMAN	Protein TANC1	1
< 5	704	2	2	5.29514	0.954861	0.954861	P27816	MAP4_HUMAN	Microtubule-associated protein 4	1	1.62826		2.2454
< 5	705	2	2	6.07064	1.3245	1.3245	P19022	CADH2_HUMAN	Cadherin-2	1	0.600694		0.533633
< 5	706	2	2	17.7305	4.25532	4.25532	Q9UBX7	KLK11_HUMAN	Kallikrein-11	1	0.887457	0.318066	0.486176	0.356247
< 5	707	2	2	8.68486	2.97767	2.97767	Q9NZH0	GPC5B_HUMAN	G-protein coupled receptor family C group 5 member B	1	0.804453		0.819782
< 5	708	2	2	4.76695	0.847458	0.847458	Q14697	GANAB_HUMAN	Neutral alpha-glucosidase AB	1	1.49697		1.0966
< 5	709	2	2	10.297	3.76238	3.76238	P36896	ACV1B_HUMAN	Activin receptor type-1B	1	0.70739		0.875305
< 5	710	2	2	8.02568	3.69181	3.69181	P35527	K1C9_HUMAN	Keratin, type I cytoskeletal 9	1	0.971646		1.23317
< 5	711	2	2	3.41232	0.947867	0.947867	P29323	EPHB2_HUMAN	Ephrin type-B receptor 2	1	0.954697		0.969382
< 5	712	2	2	3.38542	0.607639	0.607639	P11215	ITAM_HUMAN	Integrin alpha-M	1	7.54504		11.4308
< 5	713	2	2	6.63199	1.43043	1.43043	P05107	ITB2_HUMAN	Integrin beta-2	1	3.11868		2.47677
< 5	714	2	2	7.034	2.1102	2.1102			REVERSED DNA (cytosine-5)-methyltransferase 3B	1	0.794596		0.866053
< 5	715	2	2	8.03782	4.25532	4.25532	Q9UL52	TM11E_HUMAN	Transmembrane protease serine 11E	1	1.10886		1.11796
< 5	716	2	2	8.18414	3.83632	3.83632	Q9UIV8	SPB13_HUMAN	Serpin B13	1	0.993391	0.972545	0.898417	0.385503
< 5	717	2	2	15.5844	8.44156	8.44156	Q9H4G4	GAPR1_HUMAN	Golgi-associated plant pathogenesis-related protein 1	1	1.62351		1.34505
< 5	718	2	2	4.32802	1.82232	1.82232	Q14314	FGL2_HUMAN	Fibroleukin	1	0.7714		1.3085
< 5	719	2	2	56.5217	17.3913	17.3913	P62857	RS28_HUMAN	40S ribosomal protein S28	1	1.42224		1.49026
< 5	720	2	2	13.0435	4.83092	4.83092	P51149	RAB7A_HUMAN	Ras-related protein Rab-7a	1	2.44716		2.20455
< 5	721	2	2	10.6061	2.72727	2.72727	P13716	HEM2_HUMAN	Delta-aminolevulinic acid dehydratase	1	1.31318		1.019
< 5	722	2	2	6.89655	3.0426	3.0426	P11597	CETP_HUMAN	Cholesteryl ester transfer protein	1	1.35825		0.635979
< 5	723	2	2	8.40841	3.6036	3.6036	P07711	CATL1_HUMAN	Cathepsin L1	1	1.99967		2.17746
< 5	724	2	2	17.4312	5.04587	5.04587	P00492	HPRT_HUMAN	Hypoxanthine-guanine phosphoribosyltransferase	1	2.0251		2.361
< 5	725	2	2	3.27869	1.36612	1.36612	P00488	F13A_HUMAN	Coagulation factor XIII A chain	1	2.05952		1.60536
< 5	726	2	2	12.459	8.52459	8.52459	Q9UJJ9	GNPTG_HUMAN	N-acetylglucosamine-1-phosphotransferase subunit gamma	2	1.22225	0.596846	0.931016	0.834648
< 5	727	2	2	4.6281	2.31405	2.31405	Q9NZ53	PDXL2_HUMAN	Podocalyxin-like protein 2	1	0.895238		1.42096
< 5	728	2	2	7.40741	3.39506	3.39506	Q9NUQ9	FA49B_HUMAN	Protein FAM49B	1	2.6956		2.94922
< 5	729	2	2	6.28571	2.85714	2.85714	Q9GZM5	YIPF3_HUMAN	Protein YIPF3	2	0.787269	0.127787	0.755539	0.0677751
< 5	730	2	2	5.59796	3.05344	3.05344	Q99536	VAT1_HUMAN	Synaptic vesicle membrane protein VAT-1 homolog	1	1.87726		2.84945
< 5	731	2	2	2.18281	1.50068	1.50068	Q96TA1	NIBL1_HUMAN	Niban-like protein 1	1	1.29154		0.919383
< 5	732	2	2	4.25532	2.39362	2.39362	Q96FC7	PHIPL_HUMAN	Phytanoyl-CoA hydroxylase-interacting protein-like	1	1.03236		0.559656
< 5	733	2	2	3.79404	2.71003	2.71003	Q8NFI4	F10A5_HUMAN	Putative protein FAM10A5	1	1.14932		1.08281
< 5	733	0	2	5.83333	4.16667	4.16667	Q8IZP2	F10A4_HUMAN	Putative protein FAM10A4	1
< 5	733	0	2	3.79404	2.71003	2.71003	P50502	F10A1_HUMAN	Hsc70-interacting protein	1
< 5	734	2	2	6.72783	2.14067	2.14067	Q5VT79	AXA82_HUMAN	Annexin A8-like protein 2	1	0.897918		0.822142
< 5	734	0	2	6.72783	2.14067	2.14067	Q5T2P8	AXA81_HUMAN	Annexin A8-like protein 1	1
< 5	734	0	2	6.72783	2.14067	2.14067	P13928	ANXA8_HUMAN	Annexin A8	1
< 5	735	2	2	9.09091	5.38721	5.38721	Q15274	NADC_HUMAN	Nicotinate-nucleotide pyrophosphorylase [carboxylating]	1	0.912294		1.1421
< 5	736	2	2	2.2412	0.960512	0.960512	P63010	AP2B1_HUMAN	AP-2 complex subunit beta	1	1.69128		2.33167
< 5	736	0	2	0.948367	0.948367	0.948367	Q10567	AP1B1_HUMAN	AP-1 complex subunit beta-1	1
< 5	737	2	2	10.5	5.5	5.5	P61026	RAB10_HUMAN	Ras-related protein Rab-10	1	1.46597		0.987675
< 5	738	2	2	11.3821	4.47154	4.47154	P60900	PSA6_HUMAN	Proteasome subunit alpha type-6	1	1.6687		2.06607
< 5	739	2	2	10.5882	9.41176	9.41176	P58062	ISK7_HUMAN	Serine protease inhibitor Kazal-type 7	1	0.816427		0.680745
< 5	740	2	2	16.8539	10.1124	10.1124	P55774	CCL18_HUMAN	C-C motif chemokine 18	1	1.54654		2.00093
< 5	741	2	2	17.8218	8.91089	8.91089	P26447	S10A4_HUMAN	Protein S100-A4	1	1.29996		1.34964
< 5	742	2	2	12.8788	6.06061	6.06061	P25398	RS12_HUMAN	40S ribosomal protein S12	1	3.18188		2.17636
< 5	743	2	2	7.44681	3.5461	3.5461	P24855	DNAS1_HUMAN	Deoxyribonuclease-1	1	0.952599		0.830224
< 5	744	2	2	16.7832	5.59441	5.59441	P21741	MK_HUMAN	Midkine	1	1.10265		1.00997
< 5	745	2	2	5.85366	2.92683	2.92683	P21128	ENDOU_HUMAN	Poly(U)-specific endoribonuclease	1	0.83038		0.683859
< 5	746	2	2	6.82927	4.39024	4.39024	P20827	EFNA1_HUMAN	Ephrin-A1	1	0.969586	0.581253	1.00398	0.980037
< 5	747	2	2	7.38462	4.30769	4.30769	P14550	AK1A1_HUMAN	Alcohol dehydrogenase [NADP+]	1	1.2449		0.8868
< 5	748	2	2	5.82524	3.39806	3.39806	P11234	RALB_HUMAN	Ras-related protein Ral-B	1	0.795937		1.14058
< 5	748	0	2	10.1942	3.39806	3.39806	P11233	RALA_HUMAN	Ras-related protein Ral-A	1
< 5	749	2	2	3.86179	2.03252	2.03252	P11166	GTR1_HUMAN	Solute carrier family 2, facilitated glucose transporter member 1	1	1.11332	0.735231	1.01756	0.480222
< 5	750	2	2	22.2222	9.09091	9.09091	P10145	IL8_HUMAN	Interleukin-8	1	12.2726		20.8457
< 5	751	2	2	9.12162	6.41892	6.41892	P04233	HG2A_HUMAN	HLA class II histocompatibility antigen gamma chain	1	1.07845		0.919536
< 5	752	2	2	6.81818	2.5	2.5	P04180	LCAT_HUMAN	Phosphatidylcholine-sterol acyltransferase	1	1.30304		1.20681
< 5	753	2	2	19.8113	16.0377	16.0377	P01834	IGKC_HUMAN	Ig kappa chain C region	1	2.17183		1.78075
< 5	754	2	2	12.8866	4.63918	4.63918	O95998	I18BP_HUMAN	Interleukin-18-binding protein	1	0.857168		1.03864
< 5	755	2	2	1.7341	1.07349	1.07349	O95450	ATS2_HUMAN	A disintegrin and metalloproteinase with thrombospondin motifs 2	1	0.907525		0.950167
< 5	756	2	2	11.4625	3.55731	3.55731	O75937	DNJC8_HUMAN	DnaJ homolog subfamily C member 8	1	1.5306		1.39066
< 5	757	2	2	1.4782	0.886918	0.886918	O60503	ADCY9_HUMAN	Adenylate cyclase type 9	1	3.64701		4.96685
< 5	758	2	2	6.31068	4.36893	4.36893	O43399	TPD54_HUMAN	Tumor protein D54	1	1.82095		0.860755
< 5	759	2	2	3.07167	1.93402	1.93402	O00462	MANBA_HUMAN	Beta-mannosidase	1	0.724325		0.753775
< 5	760	2	2	2.19665	1.67364	1.67364	O00339	MATN2_HUMAN	Matrilin-2	1	0.736161		0.751845
< 5	761	2	2	9.25373	5.67164	5.67164			REVERSED Zinc finger protein 396	1	1.41913		1.75023
< 5	762	2	2	6.15385	6.15385	6.15385	Q9ULZ3	ASC_HUMAN	Apoptosis-associated speck-like protein containing a CARD	1	3.72365		4.27224
< 5	763	2	2	3.61011	3.61011	3.61011	Q9UKR3	KLK13_HUMAN	Kallikrein-13	1	0.738741		0.836414
< 5	764	2	2	13.0841	13.0841	13.0841	Q9UJC5	SH3L2_HUMAN	SH3 domain-binding glutamic acid-rich-like protein 2	1	0.746957		0.928627
< 5	765	2	2	2.00364	2.00364	2.00364	Q9NQS3	PVRL3_HUMAN	Poliovirus receptor-related protein 3	1	1.07878		1.07446
< 5	766	2	2	8.69565	8.69565	8.69565	Q9GZZ8	LACRT_HUMAN	Extracellular glycoprotein lacritin	1	1.05218	0.811592	0.923855	0.0991941
< 5	767	2	2	4.4843	4.4843	4.4843	Q9GZX9	TWSG1_HUMAN	Twisted gastrulation protein homolog 1	1	0.863167		1.03511
< 5	768	2	2	2.26843	2.26843	2.26843	Q9BY64	UDB28_HUMAN	UDP-glucuronosyltransferase 2B28	1	0.752452		0.713702
< 5	769	2	2	6.74847	6.74847	6.74847	Q99969	RARR2_HUMAN	Retinoic acid receptor responder protein 2	1	0.759746		0.637864
< 5	770	2	2	13.4615	13.4615	13.4615	Q96QR1	SG3A1_HUMAN	Secretoglobin family 3A member 1	1	1.26182		0.822863
< 5	771	2	2	8.91089	8.91089	8.91089	Q7Z5L0	VMO1_HUMAN	Vitelline membrane outer layer protein 1 homolog	1	0.841079		0.869218
< 5	772	2	2	5.66802	5.66802	5.66802	Q6UWP8	SBSN_HUMAN	Suprabasin	1	0.665182		0.887472
< 5	773	2	2	2.71084	2.71084	2.71084	Q53FA7	QORX_HUMAN	Quinone oxidoreductase PIG3	1	0.481057		0.739304
< 5	774	2	2	17.284	17.284	17.284	Q15843	NEDD8_HUMAN	NEDD8	1	1.61501		2.94024
< 5	775	2	2	7.8125	7.8125	7.8125	Q14210	LY6D_HUMAN	Lymphocyte antigen 6D	1	0.771039	0.463325	0.873036	0.243094
< 5	776	2	2	4.43787	4.43787	4.43787	Q13449	LSAMP_HUMAN	Limbic system-associated membrane protein	1	0.878571		0.692856
< 5	777	2	2	5.20231	5.20231	5.20231	Q13361	MFAP5_HUMAN	Microfibrillar-associated protein 5	2	0.545713	0.386705	0.69881	0.0707918
< 5	778	2	2	5.43478	5.43478	5.43478	Q04760	LGUL_HUMAN	Lactoylglutathione lyase	1	1.41715		0.991327
< 5	779	2	2	11.6279	11.6279	11.6279	Q03403	TFF2_HUMAN	Trefoil factor 2	1	2.02518		2.92868
< 5	780	2	2	5.52995	5.52995	5.52995	P62993	GRB2_HUMAN	Growth factor receptor-bound protein 2	1	1.46217		1.45963
< 5	781	2	2	2.20994	2.20994	2.20994	P55263	ADK_HUMAN	Adenosine kinase	1	1.49477		1.1377
< 5	782	2	2	6.12245	6.12245	6.12245	P55008	AIF1_HUMAN	Allograft inflammatory factor 1	1	6.54443		4.63376
< 5	783	2	2	2.63158	2.63158	2.63158	P54578	UBP14_HUMAN	Ubiquitin carboxyl-terminal hydrolase 14	1	1.60817		1.21232
< 5	784	2	2	2.00286	2.00286	2.00286	P48740	MASP1_HUMAN	Mannan-binding lectin serine protease 1	1	0.565689		0.779761
< 5	785	2	2	2	2	2	P46976	GLYG_HUMAN	Glycogenin-1	1	3.44475	0.0646692	4.05283	0.00789615
< 5	786	2	2	1.82815	1.82815	1.82815	P32942	ICAM3_HUMAN	Intercellular adhesion molecule 3	1	2.20262		1.81702
< 5	787	2	2	15.2381	15.2381	15.2381	P31949	S10AB_HUMAN	Protein S100-A11	4	2.59961	0.0008449	2.90283	0.000629151
< 5	788	2	2	6.52174	6.52174	6.52174	P29373	RABP2_HUMAN	Cellular retinoic acid-binding protein 2	1	0.834364		0.933088
< 5	789	2	2	4.97925	4.97925	4.97925	P28066	PSA5_HUMAN	Proteasome subunit alpha type-5	1	1.69646		2.10558
< 5	790	2	2	4.18251	4.18251	4.18251	P25786	PSA1_HUMAN	Proteasome subunit alpha type-1	1	2.09284		2.2555
< 5	791	2	2	8.45771	8.45771	8.45771	P19652	A1AG2_HUMAN	Alpha-1-acid glycoprotein 2	1	0.418452		0.405075
< 5	792	2	2	6.43275	6.43275	6.43275	P19105	ML12A_HUMAN	Myosin regulatory light chain 12A	1	2.98976		2.52518
< 5	792	0	2	6.39535	6.39535	6.39535	O14950	ML12B_HUMAN	Myosin regulatory light chain 12B	1
< 5	793	2	2	5.48387	5.48387	5.48387	P18827	SDC1_HUMAN	Syndecan-1	1	1.45373		0.958198
< 5	794	2	2	2.53165	2.53165	2.53165	P15121	ALDR_HUMAN	Aldose reductase	1	1.73631		0.827356
< 5	795	2	2	2.05761	2.05761	2.05761	P14317	HCLS1_HUMAN	Hematopoietic lineage cell-specific protein	1	3.20349		5.91403
< 5	796	2	2	3.0426	3.0426	3.0426	P12955	PEPD_HUMAN	Xaa-Pro dipeptidase	1	1.49386		0.860868
< 5	797	2	2	2.48227	2.48227	2.48227	P10768	ESTD_HUMAN	S-formylglutathione hydrolase	1	1.82211		2.1625
< 5	798	2	2	14.1509	14.1509	14.1509	P0CG06	LAC3_HUMAN	Ig lambda-3 chain C regions	1	1.77256	0.0117954	2.02646	0.125184
< 5	798	0	2	14.1509	14.1509	14.1509	P0CG05	LAC2_HUMAN	Ig lambda-2 chain C regions	1
< 5	798	0	2	14.1509	14.1509	14.1509	P0CG04	LAC1_HUMAN	Ig lambda-1 chain C regions	1
< 5	798	0	2	14.1509	14.1509	14.1509	P0CF74	LAC6_HUMAN	Ig lambda-6 chain C region	1
< 5	799	2	2	2.62172	2.62172	2.62172	P08246	ELNE_HUMAN	Neutrophil elastase	1	5.16645		5.16988
< 5	800	2	2	5.45455	5.45455	5.45455	P05161	ISG15_HUMAN	Ubiquitin-like protein ISG15	1	1.04127		0.89818
< 5	801	2	2	7.40741	7.40741	7.40741	P05090	APOD_HUMAN	Apolipoprotein D	1	1.69597		1.06498
< 5	802	2	2	3	3	3	O15144	ARPC2_HUMAN	Actin-related protein 2/3 complex subunit 2	1	5.18517		3.23499
< 5	803	2	2	1.51934	1.51934	1.51934			REVERSED La-related protein 4	1
< 5	804	1.98	2.02	8.43882	1.47679	1.47679	P48637	GSHB_HUMAN	Glutathione synthetase	1	1.48689		1.74127
< 5	805	1.96	3.96	10.0503	7.78894	4.27136	O00241	SIRB1_HUMAN	Signal-regulatory protein beta-1	2	0.987572	0.955014	1.18468	0.72925
< 5	806	1.95	1.95	21.3587	1.74987	0	Q07283	TRHY_HUMAN	Trichohyalin	0	0.800907	0.0031364	0.795131	0.275219
< 5	807	1.95	1.95	6.71067	2.64026	1.76018	O43184	ADA12_HUMAN	Disintegrin and metalloproteinase domain-containing protein 12	1	0.958764		1.3173
< 5	808	1.94	1.94	6.88468	3.95869	2.40964			REVERSED Polypeptide N-acetylgalactosaminyltransferase 12	1	0.621044		0.946749
< 5	809	1.94	1.94	22.2222	4.44444	4.44444	P09455	RET1_HUMAN	Retinol-binding protein 1	1
< 5	809	0	1.7	2.5389	0.4914	0.4914	Q8TE60	ATS18_HUMAN	A disintegrin and metalloproteinase with thrombospondin motifs 18	1
< 5	810	1.87	1.88	5.77807	0.623769	0			REVERSED Nucleosome-remodeling factor subunit BPTF	0	0.70407		0.784085
< 5	811	1.84	1.84	7.03178	0.946586	0	Q92626	PXDN_HUMAN	Peroxidasin homolog	0	1.13382		0.684183
< 5	812	1.83	1.83	5.70988	4.16667	1.85185			REVERSED Doublecortin domain-containing protein 5	1	1.24419		0.903373
< 5	813	1.82	2.22	4.16885	0.0407569	0			REVERSED Titin	0	0.941006	0.729252	1.03657	0.708868
< 5	814	1.79	2.65	4.38853	0.877706	0.526624			REVERSED Uncharacterized protein KIAA1210	1	0.868361	0.617872	0.788305	0.390614
< 5	815	1.76	1.76	5.42857	3.14286	3.14286	Q9H7F4	T185B_HUMAN	Putative transmembrane protein 185B	1	0.967294		1.07127
< 5	815	0	1.76	5.42857	3.14286	3.14286	Q8NFB2	T185A_HUMAN	Transmembrane protein 185A	1
< 5	816	1.75	1.75	10.1103	1.10294	1.10294	Q0VD83	AB48R_HUMAN	Apolipoprotein B-100 receptor	1	2.41409		3.14913
< 5	817	1.75	1.75	13.1455	1.64319	1.64319	Q6ZVN8	RGMC_HUMAN	Hemojuvelin	1	0.820098	0.125254	0.786689	0.0248059
< 5	817	0	1.74	4.22222	1.55556	1.55556	Q96B86	RGMA_HUMAN	Repulsive guidance molecule A	1
< 5	818	1.75	1.75	4.37457	0.75188	0.75188			REVERSED SFRS2-interacting protein	1	0.785596	0.190009	0.762679	0.215353
< 5	819	1.71	1.71	27.5256	0.878477	0.878477			REVERSED Collagen alpha-2(I) chain	1	0.921007	0.481111	0.861964	0.463998
< 5	820	1.7	3.7	8.4507	4.92958	4.92958	Q6P3S1	DEN1B_HUMAN	DENN domain-containing protein 1B	2	0.906583		0.739928
< 5	821	1.7	1.91	2.85987	1.23928	1.23928			REVERSED Toll-like receptor 7	1	0.897089		1.08367
< 5	822	1.7	1.71	1.61787	1.00154	1.00154			REVERSED Vascular endothelial growth factor receptor 3	1	0.758114		1.16747
< 5	823	1.7	1.7	6.61765	2.20588	2.20588	Q03692	COAA1_HUMAN	Collagen alpha-1(X) chain	2
< 5	824	1.7	1.7	4.70016	1.94489	1.94489	P38606	VATA_HUMAN	V-type proton ATPase catalytic subunit A	1	1.77897		1.62154
< 5	825	1.7	1.7	10.1695	2.17918	2.17918	P17174	AATC_HUMAN	Aspartate aminotransferase, cytoplasmic	1	1.33778		1.09715
< 5	826	1.7	1.7	11.6592	6.72646	6.72646	Q9BYJ0	FGFP2_HUMAN	Fibroblast growth factor-binding protein 2	1
< 5	827	1.7	1.7	3.15985	1.85874	1.85874	Q6XQN6	PNCB_HUMAN	Nicotinate phosphoribosyltransferase	1	4.70039		0.941253
< 5	828	1.7	1.7	22.0588	10.2941	10.2941	P60022	DEFB1_HUMAN	Beta-defensin 1	1	0.842498		0.938003
< 5	829	1.7	1.7	3.78378	1.62162	1.62162	P51812	KS6A3_HUMAN	Ribosomal protein S6 kinase alpha-3	1
< 5	830	1.7	1.7	13.4228	6.04027	6.04027	P16949	STMN1_HUMAN	Stathmin	1
< 5	830	0	1.7	5.02793	5.02793	5.02793	Q93045	STMN2_HUMAN	Stathmin-2	1
< 5	831	1.7	1.7	25.9259	7.40741	7.40741	O75347	TBCA_HUMAN	Tubulin-specific chaperone A	1	1.18956		1.0011
< 5	832	1.7	1.7	1.30354	1.30354	1.30354	Q9ULV1	FZD4_HUMAN	Frizzled-4	1	0.871081		0.874165
< 5	833	1.7	1.7	9.42029	9.42029	9.42029	Q15726	KISS1_HUMAN	Metastasis-suppressor KiSS-1	1	0.627244		0.601785
< 5	834	1.7	1.7	2.02532	2.02532	2.02532	Q13510	ASAH1_HUMAN	Acid ceramidase	1	1.15841		1.31352
< 5	835	1.7	1.7	6.86275	6.86275	6.86275	P61604	CH10_HUMAN	10 kDa heat shock protein, mitochondrial	1	1.65832		0.886189
< 5	836	1.7	1.7	3.88889	3.88889	3.88889	P41271	NBL1_HUMAN	Neuroblastoma suppressor of tumorigenicity 1	1	1.2054		0.734171
< 5	837	1.7	1.7	2.25	2.25	2.25	P22891	PROZ_HUMAN	Vitamin K-dependent protein Z	1
< 5	838	1.7	1.7	10.6796	10.6796	10.6796	P08493	MGP_HUMAN	Matrix Gla protein	1	0.915563		1.06068
< 5	839	1.67	1.67	11.2219	6.48379	0	Q8NFL0	B3GN7_HUMAN	UDP-GlcNAc:betaGal beta-1,3-N-acetylglucosaminyltransferase 7	0	0.69117		0.839378
< 5	840	1.64	1.64	5.74788	0.522534	0.522534	P33527	MRP1_HUMAN	Multidrug resistance-associated protein 1	1
< 5	841	1.64	1.64	8.69565	4.53686	2.26843			REVERSED G-protein coupled receptor 161	1	0.998875		1.29843
< 5	842	1.62	1.62	4.93131	0.281789	0.281789	P21359	NF1_HUMAN	Neurofibromin	1
< 5	843	1.61	1.61	5.01166	1.74825	0	P13591	NCAM1_HUMAN	Neural cell adhesion molecule 1	0
< 5	844	1.59	1.72	6.54643	1.002	1.002	Q9UMD9	COHA1_HUMAN	Collagen alpha-1(XVII) chain	1	1.65019		0.902056
< 5	845	1.57	1.57	7.97101	7.6087	7.6087	O43240	KLK10_HUMAN	Kallikrein-10	1	1.01701		1.05725
< 5	846	1.56	1.65	4.98534	2.6393	0			REVERSED Thioredoxin reductase 3 (Fragment)	0
< 5	847	1.56	1.56	22.4771	7.79817	7.79817			REVERSED Putative uncharacterized protein FLJ45840	1	0.951683		1.16299
< 5	848	1.55	1.56	12.5392	5.01567	5.01567	P09525	ANXA4_HUMAN	Annexin A4	1	1.28963	0.0354984	0.910598	0.0930122
< 5	849	1.55	1.55	4.62287	2.43309	2.43309	P16444	DPEP1_HUMAN	Dipeptidase 1	1	1.72391		1.02196
< 5	850	1.54	1.54	1.99137	0.564222	0.564222			REVERSED Protein furry homolog-like	1
< 5	851	1.53	1.55	7.43671	2.21519	2.21519	Q9UPZ9	ICK_HUMAN	Serine/threonine-protein kinase ICK	1
< 10	852	1.52	1.52	3.1122	0.36855	0.36855	Q9BV73	CP250_HUMAN	Centrosome-associated protein CEP250	1	1.25487		1.0573
< 10	853	1.52	1.52	16.7488	2.70936	2.70936	Q9BY76	ANGL4_HUMAN	Angiopoietin-related protein 4	1	0.60928		0.659125
< 10	854	1.52	1.52	7.55668	3.77834	3.77834	Q9UBR4	LHX3_HUMAN	LIM/homeobox protein Lhx3	1	0.825263		0.802861
< 10	855	1.52	1.52	7.0615	2.50569	2.50569	Q9BZL6	KPCD2_HUMAN	Serine/threonine-protein kinase D2	1
< 10	856	1.52	1.52	5.85586	3.37838	3.37838			REVERSED Tubulin beta-8 chain	1	2.71195		5.85652
< 10	856	0	1.52	6.98198	3.37838	3.37838			REVERSED Tubulin beta-8 chain B	1
< 10	856	0	1.52	8.33333	4.03226	4.03226			REVERSED Putative tubulin beta chain-like protein ENSP00000290377	1
< 10	856	0	1.52	3.45622	3.45622	3.45622			REVERSED Putative tubulin beta-4q chain	1
< 10	857	1.52	1.52	6.21359	3.30097	3.30097			REVERSED Gap junction alpha-9 protein	1
< 10	858	1.52	1.52	4.85437	3.15534	3.15534			REVERSED tRNA (guanine-N(7)-)-methyltransferase subunit WDR4	1	0.901883		0.349144
< 10	859	1.51	2.03	18.7311	2.1148	2.1148	Q15293	RCN1_HUMAN	Reticulocalbin-1	1
< 10	860	1.5	1.5	6.4915	0.695518	0.695518			REVERSED von Willebrand factor A domain-containing protein 3B	1	1.24689		1.3598
< 10	861	1.49	1.49	19.8238	3.96476	3.96476	Q96S96	PEBP4_HUMAN	Phosphatidylethanolamine-binding protein 4	1	0.997456	0.988588	0.886823	0.464816
< 10	862	1.48	1.48	5.81583	0.646204	0.646204	O95153	RIMB1_HUMAN	Peripheral-type benzodiazepine receptor-associated protein 1	1	0.87836		0.613268
< 10	863	1.47	1.55	3.246	0.0786026	0	Q8WZ42	TITIN_HUMAN	Titin	0	0.979012	0.888425	0.754138	0.181444
< 10	864	1.47	1.53	11.9772	2.28137	2.28137			REVERSED Germ cell-less protein-like 1-like	1	0.706363		0.609768
< 10	865	1.44	1.44	3.16004	0.611621	0			REVERSED Ankyrin-2	0	0.845101	0.425383	0.864684	0.491151
< 10	866	1.44	1.44	6.45161	2.24829	0	Q24JP5	T132A_HUMAN	Transmembrane protein 132A	0	1.13805	0.47484	1.09661	0.350861
< 10	867	1.42	1.42	16.5094	2.83019	2.83019			REVERSED Double homeobox protein 4	1	0.952412		1.3164
< 10	868	1.41	1.41	5.6338	4.92958	4.92958	P53680	AP2S1_HUMAN	AP-2 complex subunit sigma	1
< 10	869	1.4	1.54	4.51977	0.659134	0.659134			REVERSED Uncharacterized protein C4orf21	1
< 10	870	1.4	1.44	10.987	2.42086	2.42086	Q96BV0	ZN775_HUMAN	Zinc finger protein 775	1	3.44159		2.28649
< 10	871	1.4	1.4	10.6352	2.51108	2.51108	Q9H334	FOXP1_HUMAN	Forkhead box protein P1	1
< 10	872	1.4	1.4	5.01393	2.22841	2.22841	P30556	AGTR1_HUMAN	Type-1 angiotensin II receptor	1	0.700001		0.649095
< 10	873	1.36	1.37	6.00934	3.50058	0	Q17RW2	COOA1_HUMAN	Collagen alpha-1(XXIV) chain	0	0.789735		1.47802
< 10	874	1.35	1.35	5.20362	0.603318	0.603318	Q6TFL3	CI093_HUMAN	Uncharacterized protein C9orf93	1	0.95948	0.367103	0.939176	0.778761
< 10	875	1.34	1.34	6.54308	0.981461	0.981461			REVERSED Putative hexokinase HKDC1	1	0.444915		0.461163
< 10	876	1.34	1.34	7.9661	2.0339	0			REVERSED Selenoprotein N	0	1.22865		1.20324
< 10	877	1.32	1.32	3.15657	0.694444	0			REVERSED Brain-specific angiogenesis inhibitor 1	0	0.81939		0.791312
< 10	878	1.31	5.39	11.4241	6.25978	6.25978	P54652	HSP72_HUMAN	Heat shock-related 70 kDa protein 2	3	1.15155		1.17046
< 10	879	1.31	1.38	4.08072	0.358744	0.358744			REVERSED Golgin subfamily A member 4	1	0.887814		1.02921
< 10	880	1.3	1.3	6.13811	1.40665	1.40665			REVERSED Protein fat-free homolog	1	0.944862		0.697299
< 10	881	1.3	1.3	16.8831	14.2857	14.2857	P68036	UB2L3_HUMAN	Ubiquitin-conjugating enzyme E2 L3	1	1.78302	0.240583	1.91716	0.228787
< 10	882	1.3	1.3	6.20525	2.6253	2.6253			REVERSED Basic leucine zipper and W2 domain-containing protein 1	1	0.839121		1.20468
< 10	882	0	1.3	9.35252	3.95683	3.95683			REVERSED Putative basic leucine zipper and W2 domain-containing protein 1-like 1	1
< 10	883	1.3	1.3	5.38117	5.38117	5.38117			REVERSED Putative uncharacterized protein FLJ46204	1	1.08997		0.836487
< 10	884	1.27	1.27	4.89823	0.49206	0	Q8IVF4	DYH10_HUMAN	Dynein heavy chain 10, axonemal	0	0.715352	0.167731	1.07441	0.232931
< 10	885	1.26	1.28	6.06319	1.06746	0	Q8NG31	CASC5_HUMAN	Protein CASC5	0
< 10	886	1.25	1.25	6.95995	0.722259	0	Q8N3D4	EH1L1_HUMAN	EH domain-binding protein 1-like protein 1	0	5.74659		3.54983
< 10	887	1.24	1.27	4.1366	0.2886	0	Q9C0G6	DYH6_HUMAN	Dynein heavy chain 6, axonemal	0	1.18386		0.986751
< 10	888	1.23	1.24	3.54906	1.46138	0	Q9Y243	AKT3_HUMAN	RAC-gamma serine/threonine-protein kinase	0
< 10	889	1.23	1.23	7.21248	2.14425	0	Q92993	KAT5_HUMAN	Histone acetyltransferase KAT5	0
< 10	890	1.23	1.23	4.13669	1.43885	0	O75487	GPC4_HUMAN	Glypican-4	0	1.24563	0.464869	1.21044	0.447497
< 10	891	1.22	1.25	7.3955	5.78778	0	Q6UXL0	I20RB_HUMAN	Interleukin-20 receptor subunit beta	0	1.30346		1.05868
< 10	892	1.22	1.22	16.5725	2.44821	0			REVERSED Zinc finger protein 837	0	0.903852		0.922496
< 10	893	1.22	1.22	3.18697	1.13314	0			REVERSED Protein LAP2	0
< 10	894	1.22	1.22	6.09896	2.3015	0	Q9UEG4	ZN629_HUMAN	Zinc finger protein 629	0	0.72913		0.817637
< 10	895	1.22	1.22	3.72093	3.72093	0	Q9NY72	SCN3B_HUMAN	Sodium channel subunit beta-3	0	1.31164		0.696118
< 10	896	1.22	1.22	3.42466	3.42466	0	O95395	GCNT3_HUMAN	Beta-1,3-galactosyl-O-glycosyl-glycoprotein beta-1,6-N-acetylglucosaminyltransferase 3	0	0.956483		0.729115
< 10	897	1.2	1.28	5.30406	0.15543	0	A2VEC9	SSPO_HUMAN	SCO-spondin	0	0.877076	0.454503	1.08531	0.487278
< 10	898	1.18	1.18	9.88235	3.29412	0	O14511	NRG2_HUMAN	Pro-neuregulin-2, membrane-bound isoform	0
< 10	899	1.17	1.2	5.21472	0.920245	0	Q96N96	SPT13_HUMAN	Spermatogenesis-associated protein 13	0
< 10	900	1.17	1.17	21.4369	2.74533	0			REVERSED Collagen alpha-2(IV) chain	0	0.765041	0.559525	0.853287	0.636197
< 10	901	1.17	1.17	4.53672	0.422914	0			REVERSED Leucine-rich repeat-containing protein KIAA1731	0	0.589474		0.793637
< 10	902	1.17	1.17	2.36343	0.334448	0	Q9UFH2	DYH17_HUMAN	Dynein heavy chain 17, axonemal	0	1.02388		0.775335
< 10	903	1.17	1.17	7.8534	4.71204	0	Q6UX15	LAYN_HUMAN	Layilin	0	0.928443	0.746655	1.04886	0.525195
< 10	904	1.15	1.16	4.54545	3.18182	0	P62191	PRS4_HUMAN	26S protease regulatory subunit 4	0	1.3513		1.15148
< 10	905	1.15	1.15	7.07351	0.832178	0	Q9C0A6	SETD5_HUMAN	SET domain-containing protein 5	0	1.08784		1.03855
< 10	906	1.15	1.15	15.6977	5.23256	0	Q9UMX5	NENF_HUMAN	Neudesin	0	1.02216		0.600961
< 10	907	1.14	1.14	7.03812	7.03812	0	Q9Y376	CAB39_HUMAN	Calcium-binding protein 39	0	2.06441		1.14666
< 10	908	1.13	1.13	2.12121	2.12121	0			REVERSED Stearoyl-CoA desaturase 5	0
< 10	909	1.12	1.12	8.89831	0.762712	0			REVERSED Uncharacterized protein KIAA1683	0
< 10	910	1.1	2.62	3.48837	3.48837	0.872093			REVERSED Serine/threonine-protein kinase SRPK2	1	0.868525		0.712324
< 10	911	1.1	1.25	5.33788	0.624645	0	A4D0S4	LAMB4_HUMAN	Laminin subunit beta-4	0	1.93034		2.29784
< 10	912	1.1	1.1	3.90702	0.544016	0			REVERSED Transient receptor potential cation channel subfamily M member 6	0
< 10	913	1.1	1.1	8.95522	8.95522	0	O00585	CCL21_HUMAN	C-C motif chemokine 21	0	0.704123		0.437638
< 10	914	1.1	1.1	3.1746	3.1746	0			REVERSED Nef-associated protein 1	0	0.981366		1.1378
> 10	915	1.07	1.1	5.02564	0.34188	0			REVERSED TPR and ankyrin repeat-containing protein 1	0
> 10	916	1.07	1.07	7.68608	0.404531	0			REVERSED Spectrin alpha chain, brain	0	0.771308		0.645276
> 10	917	1.07	1.07	24.8649	4.86486	0	P35318	ADML_HUMAN	ADM	0	0.740258	0.339006	0.724736	0.124479
> 10	918	1.06	1.07	4.5864	0.655201	0			REVERSED A disintegrin and metalloproteinase with thrombospondin motifs 18	0
> 10	919	1.06	1.06	4.258	0.251953	0	Q03164	MLL1_HUMAN	Histone-lysine N-methyltransferase MLL	0	1.02815		1.18296
> 10	920	1.06	1.06	5.2603	1.84382	0			REVERSED ATPase family AAA domain-containing protein 5	0
> 10	921	1.06	1.06	5.1109	0.96432	0			REVERSED Huntingtin-interacting protein 1	0
> 10	922	1.05	1.1	11.8363	2.87611	0	Q86UK7	ZN598_HUMAN	Zinc finger protein 598	0	0.571782		1.07683
> 10	923	1.05	1.05	10.9589	10.9589	0	Q9NZT1	CALL5_HUMAN	Calmodulin-like protein 5	0
> 10	924	1.01	1.04	3.332	0.481734	0	P11717	MPRI_HUMAN	Cation-independent mannose-6-phosphate receptor	0	0.999054		3.21983
> 10	925	1.01	1.02	5.64589	0.361337	0			REVERSED Protein unc-13 homolog C	0
> 10	926	1.01	1.01	4.68293	1.17073	0			REVERSED Interferon-induced helicase C domain-containing protein 1	0
> 10	927	1	1	3.22148	1.34228	0	Q8TB52	FBX30_HUMAN	F-box only protein 30	0	0.85954		0.868835
> 10	928	1	1	4.54545	4.54545	0			REVERSED Calcium-binding protein 2	0
> 10	929	0.99	1.52	5.9739	0.263554	0	Q5VST9	OBSCN_HUMAN	Obscurin	0	1.08726		1.30238
> 10	930	0.98	0.98	2.30665	0.440977	0			REVERSED Transforming acidic coiled-coil-containing protein 2	0	0.935648		0.953543
> 10	931	0.97	6	16.383	5.31915	5.31915	P17661	DESM_HUMAN	Desmin	3	1.11452		0.501173
> 10	932	0.97	0.97	4.99607	0.472069	0			REVERSED Talin-2	0	3.67566		2.91251
> 10	933	0.96	1.1	3.25203	0.325203	0			REVERSED Zinc finger protein 236	0
> 10	934	0.96	0.96	10.951	2.30548	0	O43866	CD5L_HUMAN	CD5 antigen-like	0	1.3279		1.00186
> 10	935	0.96	0.96	9.56023	2.48566	0	Q8IVS8	GLCTK_HUMAN	Glycerate kinase	0
> 10	936	0.96	0.96	3.96894	0.776532	0	O14917	PCD17_HUMAN	Protocadherin-17	0
> 10	937	0.96	0.96	7.34266	1.22378	0	Q15942	ZYX_HUMAN	Zyxin	0	3.72087		2.79255
> 10	938	0.96	0.96	3.07692	3.07692	0	Q9H0W8	SMG9_HUMAN	Protein SMG9	0	0.778706		1.13492
> 10	939	0.96	0.96	7.77778	7.77778	0	P06703	S10A6_HUMAN	Protein S100-A6	0	1.67668		1.32223
> 10	940	0.94	0.94	5	0.943396	0			REVERSED Protein FAM184B	0
> 10	941	0.93	6.8	8.80952	5.95238	3.80952	P20848	A1ATR_HUMAN	Putative alpha-1-antitrypsin-related protein	6	0.543444		0.520538
> 10	942	0.92	0.92	4.79355	0.181269	0	Q92736	RYR2_HUMAN	Ryanodine receptor 2	0	0.700932		0.963636
> 10	943	0.92	0.92	9.1133	1.97044	0	Q9NRN5	OLFL3_HUMAN	Olfactomedin-like protein 3	0	1.2126		0.889898
> 10	944	0.92	0.92	7.77778	2.5	0	Q5H9R4	ARMX4_HUMAN	Armadillo repeat-containing X-linked protein 4	0	0.884137		0.932147
> 10	945	0.91	0.91	5.37884	0.160829	0	Q9NU22	MDN1_HUMAN	Midasin	0
> 10	946	0.91	0.91	7.36342	1.42518	0			REVERSED Protein Jade-1	0
> 10	947	0.9	1.42	34.1014	8.29493	0			REVERSED H/ACA ribonucleoprotein complex subunit 1	0
> 10	948	0.9	0.91	7.15297	0.637394	0	B1AJZ9	FHAD1_HUMAN	Forkhead-associated domain-containing protein 1	0
> 10	949	0.9	0.9	5.70652	1.3587	0	Q32P28	P3H1_HUMAN	Prolyl 3-hydroxylase 1	0	0.806606	0.273853	0.690705	0.459783
> 10	950	0.89	2.89	26.3598	14.6444	4.1841	Q9BUP0	EFHD1_HUMAN	EF-hand domain-containing protein D1	1	0.59197		0.854067
> 10	951	0.89	0.91	4.02487	0.26178	0	Q13315	ATM_HUMAN	Serine-protein kinase ATM	0	0.580716		0.548439
> 10	952	0.89	0.89	9.03084	2.42291	0	O60383	GDF9_HUMAN	Growth/differentiation factor 9	0
> 10	953	0.88	1.53	9.46237	1.29032	1.29032	P16233	LIPP_HUMAN	Pancreatic triacylglycerol lipase	1
> 10	954	0.88	0.88	4.34783	1.7991	0	O15344	TRI18_HUMAN	Midline-1	0	0.801928		1.05045
> 10	955	0.86	0.86	9.83607	1.63934	0			REVERSED Zinc finger protein 736	0
> 10	956	0.84	1.42	2.4152	0.46133	0	P11532	DMD_HUMAN	Dystrophin	0	0.837745	0.0392806	0.792536	0.0365067
> 10	957	0.84	0.96	3.08666	0.356154	0			REVERSED Leucine-rich repeat serine/threonine-protein kinase 2	0
> 10	958	0.84	0.88	2.7027	2.7027	0	P04179	SODM_HUMAN	Superoxide dismutase [Mn], mitochondrial	0
> 10	959	0.84	0.84	3.71287	0.742574	0			REVERSED Solute carrier family 12 member 2	0
> 10	960	0.83	4.83	3.24519	2.16346	1.32212	Q9NPR2	SEM4B_HUMAN	Semaphorin-4B	2
> 10	961	0.83	2.83	6.42458	1.58287	0.558659	Q13393	PLD1_HUMAN	Phospholipase D1	2	1.10859		1.08452
> 10	962	0.83	1.02	3.07062	1.02354	0	O95782	AP2A1_HUMAN	AP-2 complex subunit alpha-1	0	1.14534		1.51812
> 10	963	0.83	0.83	8.67257	1.41593	0	Q14332	FZD2_HUMAN	Frizzled-2	0	0.810037		0.884766
> 10	964	0.83	0.83	10.3627	6.21762	0	P61586	RHOA_HUMAN	Transforming protein RhoA	0	1.76915		3.78186
> 10	965	0.82	0.82	6.87204	1.30332	0	Q7Z3G6	PRIC2_HUMAN	Prickle-like protein 2	0	0.87495		0.809364
> 10	966	0.82	0.82	10.0559	2.23464	0	O14745	NHRF1_HUMAN	Na(+)/H(+) exchange regulatory cofactor NHE-RF1	0
> 10	967	0.82	0.82	6.15385	6.15385	0	P35542	SAA4_HUMAN	Serum amyloid A-4 protein	0	1.21767		1.2778
> 10	968	0.82	0.82	13.2812	13.2812	0			REVERSED Putative uncharacterized protein FLJ37004	0
> 10	969	0.81	0.81	57.9327	5.28846	0			REVERSED Basic salivary proline-rich protein 2	0	0.42527		0.844272
> 10	970	0.8	1.27	10.0532	0.473093	0	Q14031	CO4A6_HUMAN	Collagen alpha-6(IV) chain	0
> 10	971	0.8	0.82	4.55396	0.62383	0	Q7Z4N2	TRPM1_HUMAN	Transient receptor potential cation channel subfamily M member 1	0	0.857524		0.780558
> 10	972	0.8	0.8	7.74487	1.13895	0			REVERSED Periplakin	0
> 10	973	0.8	0.8	3.43053	1.37221	0			REVERSED SHC-transforming protein 1	0	0.978265	0.85648	1.02416	0.801747
> 10	974	0.79	0.86	4.39699	1.38191	0			REVERSED Toll-like receptor 6	0
> 10	975	0.79	0.8	4.75174	0.800854	0			REVERSED Ankyrin repeat domain-containing protein 31	0
> 10	976	0.79	0.79	6.18102	1.766	0	Q92484	ASM3A_HUMAN	Acid sphingomyelinase-like phosphodiesterase 3a	0
> 10	977	0.79	0.79	7.79221	2.33766	0	P35613	BASI_HUMAN	Basigin	0	0.975842		1.06732
> 10	978	0.78	0.78	3.04032	0.297422	0			REVERSED MAX gene-associated protein	0	0.697861	0.571398	0.529679	0.538827
> 10	979	0.77	2.29	11.1111	5.55556	2.77778	P23284	PPIB_HUMAN	Peptidyl-prolyl cis-trans isomerase B	1
> 10	980	0.77	0.78	5.09259	2.08333	0	P23526	SAHH_HUMAN	Adenosylhomocysteinase	0	1.72889		1.07691
> 10	981	0.77	0.77	3.04709	1.52355	0	Q9NZQ3	SPN90_HUMAN	NCK-interacting protein with SH3 domain	0
> 10	982	0.76	0.76	5.04481	0.298706	0	O94915	FRYL_HUMAN	Protein furry homolog-like	0
> 10	983	0.75	0.75	3.61146	0.747198	0			REVERSED E3 ubiquitin-protein ligase HECW1	0
> 10	984	0.74	0.96	14.4807	0.830861	0	P29400	CO4A5_HUMAN	Collagen alpha-5(IV) chain	0	0.664932	0.51965	0.674151	0.299352
> 10	985	0.74	0.74	6.34921	3.40136	0	Q9NQ84	GPC5C_HUMAN	G-protein coupled receptor family C group 5 member C	0	0.787076		0.54186
> 10	986	0.73	0.73	6.09929	1.41844	0			REVERSED Zinc finger protein 611	0
> 10	987	0.73	0.73	6.76856	2.18341	0			REVERSED T-cell surface glycoprotein CD4	0
> 10	988	0.72	1.09	10.274	4.56621	0	A4D263	CG072_HUMAN	Uncharacterized protein C7orf72	0
> 10	989	0.72	0.72	9.12162	1.09797	0	O75339	CILP1_HUMAN	Cartilage intermediate layer protein 1	0	1.08211	0.569413	1.26948	0.370801
> 10	990	0.72	0.72	5.60748	0.46729	0	Q08378	GOGA3_HUMAN	Golgin subfamily A member 3	0
> 10	991	0.72	0.72	3.4	0.9	0	Q9Y6Y8	S23IP_HUMAN	SEC23-interacting protein	0
> 10	992	0.7	0.71	5.75951	0.168407	0	Q96PK2	MACF4_HUMAN	Microtubule-actin cross-linking factor 1, isoform 4	0	1.29878		1.21565
> 10	993	0.7	0.7	4.64174	0.249221	0			REVERSED Centromere protein F	0	0.612103	0.45189	0.727442	0.712776
> 10	994	0.7	0.7	5.03145	0.768693	0	Q8WXD9	CSKI1_HUMAN	Caskin-1	0
> 10	995	0.7	0.7	4.18972	0.711462	0	P16885	PLCG2_HUMAN	1-phosphatidylinositol-4,5-bisphosphate phosphodiesterase gamma-2	0
> 10	996	0.7	0.7	4.74557	0.857633	0			REVERSED Protein very KIND	1
> 10	997	0.7	0.7	5.02137	1.38889	0	Q8NCU4	K1407_HUMAN	Coiled-coil domain-containing protein KIAA1407	0
> 10	998	0.7	0.7	5.51876	3.09051	0	P36957	ODO2_HUMAN	Dihydrolipoyllysine-residue succinyltransferase component of 2-oxoglutarate dehydrogenase complex, mitochondrial	0	1.12765		1.01114
> 10	999	0.69	0.69	4.32459	0.388727	0	Q9HD67	MYO10_HUMAN	Myosin-X	0	0.407601		0.979728
> 10	1000	0.68	0.69	3.62785	0.234055	0			REVERSED Breast cancer type 2 susceptibility protein	0
> 10	1001	0.68	0.69	19.2308	9.23077	0	Q15121	PEA15_HUMAN	Astrocytic phosphoprotein PEA-15	0	1.44788		1.38361
> 10	1002	0.68	0.68	5.7645	0.492091	0	Q7Z7M0	MEGF8_HUMAN	Multiple epidermal growth factor-like domains protein 8	0	0.573649		0.894202
> 10	1003	0.68	0.68	3.26975	3.26975	0	O95388	WISP1_HUMAN	WNT1-inducible-signaling pathway protein 1	0	1.06638		0.89781
> 10	1004	0.67	0.67	3.71681	2.30088	0			REVERSED Ubiquitin carboxyl-terminal hydrolase 21	0
> 10	1005	0.66	0.71	4.56508	2.15916	0			REVERSED Probable methyltransferase TARBP1	0	0.931373		0.988416
> 10	1006	0.66	0.71	1.03755	0.592885	0			REVERSED Pericentriolar material 1 protein	0
> 10	1007	0.66	0.66	7.55556	1.77778	0			REVERSED Band 4.1-like protein 4B	0
> 10	1008	0.66	0.66	5.74713	3.16092	0	Q9UHP6	RTDR1_HUMAN	Rhabdoid tumor deletion region protein 1	0
> 10	1009	0.66	0.66	3.38295	1.89445	0			REVERSED Disintegrin and metalloproteinase domain-containing protein 18	0
> 10	1010	0.65	0.72	3.92079	0.435644	0	Q9Y618	NCOR2_HUMAN	Nuclear receptor corepressor 2	0	1.01504		0.807209
> 10	1011	0.65	0.65	2.31852	0.271826	0	Q7Z5P9	MUC19_HUMAN	Mucin-19	0	0.697959	0.331042	0.569608	0.272858
> 10	1012	0.64	0.87	8.51761	0.532351	0			REVERSED Centrosome-associated protein CEP250	0
> 10	1013	0.64	0.7	2.80053	0.211361	0			REVERSED Bullous pemphigoid antigen 1	0
> 10	1014	0.64	0.64	8.21355	0.821355	0	Q9BXM0	PRAX_HUMAN	Periaxin	0	0.747885	0.0186192	0.859101	0.712119
> 10	1015	0.64	0.64	2.12397	0.260078	0	Q9P2P6	STAR9_HUMAN	StAR-related lipid transfer protein 9	0	0.654317		0.737797
> 10	1016	0.64	0.64	4.98034	1.31062	0			REVERSED Transcription factor SOX-5	0
> 10	1017	0.63	0.64	6.70029	0.936599	0	Q9NS87	KIF15_HUMAN	Kinesin-like protein KIF15	0
> 10	1018	0.63	0.63	5.2352	0.60698	0			REVERSED WASH complex subunit FAM21C	0
> 10	1018	0	0.63	5.14541	0.59657	0			REVERSED WASH complex subunit FAM21A	0
> 10	1018	0	0.63	5.50678	0.638468	0			REVERSED WASH complex subunit FAM21B	0
> 10	1019	0.62	0.69	6.42939	0.459242	0			REVERSED Myosin-Vc	0	0.954804		1.00688
> 10	1020	0.62	0.62	5.902	0.723831	0	Q05707	COEA1_HUMAN	Collagen alpha-1(XIV) chain	0	0.5329	0.167045	0.287109	0.444959
> 10	1021	0.62	0.62	7.27497	1.72626	0			REVERSED Leucine-rich repeat-containing protein KIAA0644	0	0.829724	0.0289316	0.864893	0.437928
> 10	1022	0.62	0.62	3.96341	3.65854	0	Q9NQ87	HEYL_HUMAN	Hairy/enhancer-of-split related with YRPW motif-like protein	0
> 10	1023	0.62	0.62	11.828	11.828	0	Q0VAR9	CD042_HUMAN	Uncharacterized protein C4orf42	0
> 10	1024	0.62	0.62	1.71821	1.71821	0			REVERSED mRNA-decapping enzyme 1A	0	1.06876		0.839134
> 10	1025	0.61	1.77	2.89296	1.44648	0	P54756	EPHA5_HUMAN	Ephrin type-A receptor 5	0	0.768888		1.35915
> 10	1026	0.61	0.65	10.6855	3.42742	0			REVERSED Cell division protein kinase 16	0
> 10	1027	0.6	0.6	10.2817	1.26761	0	P19338	NUCL_HUMAN	Nucleolin	0	1.28833		1.48425
> 10	1028	0.6	0.6	3.38733	1.47275	0	Q99570	PI3R4_HUMAN	Phosphoinositide 3-kinase regulatory subunit 4	0	0.342022		0.856869
> 10	1029	0.6	0.6	1.97755	0.427579	0			REVERSED Protein RRP5 homolog	0
> 10	1030	0.6	0.6	5.89888	1.82584	0	Q5T890	RAD26_HUMAN	Putative DNA repair and recombination protein RAD26-like	0
> 10	1031	0.6	0.6	5.41082	3.00601	0	A6NHM9	MOXD2_HUMAN	Putative DBH-like monooxygenase protein 2	0	0.785409		0.874275
> 10	1032	0.6	0.6	15.1515	5.0505	0	Q6ZUF6	CF227_HUMAN	Putative uncharacterized protein C6orf227	0
> 10	1033	0.59	0.59	6.22748	0.360268	0			REVERSED Sickle tail protein homolog	0
> 10	1034	0.59	0.59	14.1414	2.62626	0	P49802	RGS7_HUMAN	Regulator of G-protein signaling 7	0
> 10	1035	0.59	0.59	7.5388	1.99557	0	Q969F2	NKD2_HUMAN	Protein naked cuticle homolog 2	0	0.924239	0.380986	0.960706	0.498791
> 10	1036	0.59	0.59	14.4628	6.19835	0	P31944	CASPE_HUMAN	Caspase-14	0	0.753552		0.505706
> 10	1037	0.59	0.59	5.95534	3.47395	0	P57723	PCBP4_HUMAN	Poly(rC)-binding protein 4	0
> 10	1038	0.59	0.59	4.16222	1.92102	0			REVERSED Protocadherin alpha-7	0
> 10	1039	0.59	0.59	3.51171	2.17391	0			REVERSED Solute carrier family 23 member 1	0
> 10	1040	0.58	0.58	3.10631	0.115763	0			REVERSED Protein piccolo	0
> 10	1041	0.58	0.58	2.62411	0.992908	0	Q7Z3K3	POGZ_HUMAN	Pogo transposable element with ZNF domain	0	0.777008		1.90486
> 10	1042	0.57	0.57	5.2352	0.60698	0	O94966	UBP19_HUMAN	Ubiquitin carboxyl-terminal hydrolase 19	0
> 10	1043	0.57	0.57	4.9217	2.23714	0	Q9Y4P3	TBL2_HUMAN	Transducin beta-like protein 2	0
> 10	1044	0.57	0.57	4.47942	1.21065	0	Q8TCJ2	STT3B_HUMAN	Dolichyl-diphosphooligosaccharide--protein glycosyltransferase subunit STT3B	0
> 10	1045	0.57	0.57	20.9459	5.40541	0	P46776	RL27A_HUMAN	60S ribosomal protein L27a	0
> 10	1046	0.57	0.57	14.4509	2.31214	0	P20933	ASPG_HUMAN	N(4)-(beta-N-acetylglucosaminyl)-L-asparaginase	0
> 10	1047	0.56	0.56	7.94224	1.03146	0	P12882	MYH1_HUMAN	Myosin-1	0
> 10	1048	0.55	0.55	11.7978	5.05618	0	Q96HR3	MED30_HUMAN	Mediator of RNA polymerase II transcription subunit 30	0
> 10	1049	0.54	1.94	9.59119	3.14465	0.943396			REVERSED Aryl hydrocarbon receptor nuclear translocator-like protein 2	1
> 10	1050	0.54	0.56	4.95868	2.20386	0	P50747	BPL1_HUMAN	Biotin--protein ligase	0	1.17785		0.831265
> 10	1051	0.54	0.54	9.00243	3.16302	0	P38919	IF4A3_HUMAN	Eukaryotic initiation factor 4A-III	0
> 10	1052	0.54	0.54	4.3771	4.3771	0			REVERSED Lymphocyte antigen 6 complex locus protein G6f	0
> 10	1053	0.53	2.61	9.30233	8.37209	4.18605	Q02539	H11_HUMAN	Histone H1.1	1
> 10	1054	0.53	0.54	2.02983	0.538525	0			REVERSED Histone acetyltransferase p300	0	0.800378		0.81604
> 10	1055	0.53	0.53	8.05369	5.36913	0			REVERSED Putative inactive group IIC secretory phospholipase A2	0
> 10	1056	0.53	0.53	2.43655	1.01523	0			REVERSED Probable alanyl-tRNA synthetase, mitochondrial	0	1.07824		0.554657
> 10	1057	0.52	1.13	4.60747	0.313129	0			REVERSED Dynein heavy chain 10, axonemal	0	1.02077		0.941924
> 10	1058	0.52	0.56	2.19134	0.534474	0			REVERSED Plexin-A3	0	0.723816		1.08337
> 10	1059	0.52	0.54	5.60166	1.45228	0			REVERSED Ribosomal protein S6 kinase beta-2	0
> 10	1060	0.52	0.52	3.74332	0.891266	0	Q9UQL6	HDAC5_HUMAN	Histone deacetylase 5	0
> 10	1061	0.52	0.52	3.9749	0.488145	0	P29475	NOS1_HUMAN	Nitric oxide synthase, brain	0
> 10	1062	0.52	0.52	8.67925	2.26415	0	Q8N2G8	GHDC_HUMAN	GH3 domain-containing protein	0
> 10	1063	0.52	0.52	7.63723	4.29594	0			REVERSED Creatine kinase S-type, mitochondrial	0
> 10	1064	0.52	0.52	2.20848	1.23675	0	Q6P0N0	KNL2_HUMAN	Kinetochore-associated protein KNL-2 homolog	0
> 10	1065	0.52	0.52	2.62582	2.62582	0			REVERSED Peptidyl-prolyl cis-trans isomerase FKBP5	0
> 10	1066	0.51	0.57	4.14216	0	0			REVERSED A-kinase anchor protein 9	0
> 10	1067	0.51	0.53	4.12433	0.777047	0	Q9Y6Y1	CMTA1_HUMAN	Calmodulin-binding transcription activator 1	0
> 10	1068	0.51	0.52	14.1243	2.25989	0			REVERSED Protein FAM132B	0
> 10	1069	0.51	0.51	4.96255	1.68539	0			REVERSED Protein FAM65B	0
> 10	1070	0.49	0.5	3.30154	0.953778	0	Q2KHR2	RFX7_HUMAN	DNA-binding protein RFX7	0
> 10	1071	0.49	0.49	5.57262	0.39491	0			REVERSED Zinc finger protein 318	0	1.13382		2.69729
> 10	1072	0.49	0.49	1.10459	0.276148	0			REVERSED Chromodomain-helicase-DNA-binding protein 9	0
> 10	1073	0.49	0.49	7.03364	2.44648	0	A6NIX2	WTIP_HUMAN	Wilms tumor protein 1-interacting protein	0
> 10	1074	0.49	0.49	8.95522	8.95522	0	O00488	ZN593_HUMAN	Zinc finger protein 593	0
> 10	1075	0.49	0.49	7.93651	7.93651	0			REVERSED Histidine triad nucleotide-binding protein 1	0
> 10	1076	0.48	0.48	4.61255	0.676507	0	Q02880	TOP2B_HUMAN	DNA topoisomerase 2-beta	0	0.878695		0.665376
> 10	1077	0.48	0.48	1.96507	1.96507	0	Q9UGK8	SRGEF_HUMAN	Secretion-regulating guanine nucleotide exchange factor	0
> 10	1078	0.48	0.48	3.32226	3.32226	0	P23193	TCEA1_HUMAN	Transcription elongation factor A protein 1	0
> 10	1079	0.47	1.39	5.09822	0.62978	0			REVERSED Nebulin	0	1.0145		1.0054
> 10	1080	0.47	0.54	3.32883	0.104963	0	P20929	NEBU_HUMAN	Nebulin	0	0.578654	0.502308	0.651596	0.276541
> 10	1081	0.47	0.47	10.5788	1.59681	0			REVERSED Growth/differentiation factor 5	0
> 10	1082	0.46	0.89	3.68664	1.6129	0			REVERSED Ubiquitin conjugation factor E4 B	0
> 10	1083	0.46	0.57	9.55631	4.43686	0			REVERSED 40S ribosomal protein S2	0
> 10	1084	0.46	0.46	8.30258	0.830258	0			REVERSED Angiomotin	0
> 10	1085	0.46	0.46	9.53079	2.05279	0			REVERSED Transcription factor 12	0
> 10	1086	0.46	0.46	2.4055	0.630011	0	Q9H792	SG269_HUMAN	Tyrosine-protein kinase SgK269	0	2.16936		2.02134
> 10	1087	0.46	0.46	1.50693	0.301386	0	Q8TCU6	PREX1_HUMAN	Phosphatidylinositol 3,4,5-trisphosphate-dependent Rac exchanger 1 protein	0
> 10	1088	0.46	0.46	2.24	1.12	0	Q14677	EPN4_HUMAN	Clathrin interactor 1	0
> 10	1089	0.46	0.46	2.16867	2.16867	0			REVERSED NF-kappa-B-activating protein	0
> 10	1090	0.45	2.46	7.26817	1.25313	0.551378	Q7Z406	MYH14_HUMAN	Myosin-14	1	0.980462		1.07022
> 10	1091	0.45	0.51	3.35731	0	0			REVERSED Vacuolar protein sorting-associated protein 13C	0
> 10	1092	0.44	10.77	13.5224	8.11346	1.31926	P08519	APOA_HUMAN	Apolipoprotein(a)	7
> 10	1093	0.44	0.55	1.5873	1.5873	0			REVERSED Interleukin-3 receptor subunit alpha	0
> 10	1094	0.44	0.52	3.97351	1.24172	0			REVERSED E3 ubiquitin-protein ligase DZIP3	0
> 10	1095	0.44	0.44	6.32258	1.41935	0			REVERSED Semaphorin-3E	0	1.6341		0.356744
> 10	1096	0.44	0.44	5.88803	1.06178	0	Q6ZMN7	PZRN4_HUMAN	PDZ domain-containing RING finger protein 4	0
> 10	1097	0.44	0.44	3.74449	0.881057	0			REVERSED Flap endonuclease GEN homolog 1	0
> 10	1098	0.44	0.44	3.54957	2.08078	0	Q7Z3E5	ARMC9_HUMAN	LisH domain-containing protein ARMC9	0	0.686136		0.656009
> 10	1099	0.44	0.44	7.74854	1.60819	0	Q14050	CO9A3_HUMAN	Collagen alpha-3(IX) chain	0	1.05753		0.507164
> 10	1100	0.44	0.44	3.77129	0.851582	0	P11362	FGFR1_HUMAN	Basic fibroblast growth factor receptor 1	0	0.940281	0.405289	1.14813	0.824053
> 10	1101	0.44	0.44	7.2	7.2	0	Q9NRX4	PHP14_HUMAN	14 kDa phosphohistidine phosphatase	0
> 10	1102	0.44	0.44	1.1611	1.1611	0	P25098	ARBK1_HUMAN	Beta-adrenergic receptor kinase 1	0
> 10	1103	0.43	0.43	3.25	0.8	0			REVERSED Sodium channel protein type 3 subunit alpha	0
> 10	1104	0.43	0.43	7.65957	7.65957	0	Q6ZS82	R9BP_HUMAN	Regulator of G-protein signaling 9-binding protein	0
> 10	1105	0.42	0.53	5.94648	0.99108	0			REVERSED Protein-tyrosine kinase 2-beta	0
> 10	1106	0.42	0.52	8.10811	0	0	O15078	CE290_HUMAN	Centrosomal protein of 290 kDa	0
> 10	1107	0.42	0.49	4.80663	0.994475	0			REVERSED FERM and PDZ domain-containing protein 3	0
> 10	1108	0.42	0.44	1.80684	0	0			REVERSED Mucin-19	0
> 10	1109	0.42	0.43	6.05042	0.840336	0			REVERSED Tyrosine-protein phosphatase non-receptor type 6	0
> 10	1110	0.42	0.42	7.03883	2.18447	0	O95503	CBX6_HUMAN	Chromobox protein homolog 6	0
> 10	1111	0.42	0.42	2.99145	2.99145	0	P25787	PSA2_HUMAN	Proteasome subunit alpha type-2	0
> 10	1112	0.41	0.53	11.8868	1.88679	0	Q8TC57	CB065_HUMAN	Uncharacterized protein C2orf65	0	1.3213		0.852363
> 10	1113	0.41	0.52	2.81481	2.07407	0	Q9UJS0	CMC2_HUMAN	Calcium-binding mitochondrial carrier protein Aralar2	0
> 10	1114	0.41	0.41	6.70659	0	0			REVERSED Voltage-dependent P/Q-type calcium channel subunit alpha-1A	0	3.11733		2.66792
> 10	1115	0.41	0.41	6.43998	0.669758	0			REVERSED Myosin-2	0	0.478787		0.800878
> 10	1116	0.41	0.41	11.3809	1.97269	0	P0CG23	ZN853_HUMAN	Zinc finger protein 853	0
> 10	1117	0.41	0.41	5.14469	2.57235	0	Q8NGL2	OR5L1_HUMAN	Olfactory receptor 5L1	0
> 10	1117	0	0.41	5.14469	2.57235	0	Q8NGL0	OR5L2_HUMAN	Olfactory receptor 5L2	0
> 10	1118	0.41	0.41	7.62332	3.58744	0	A6NL28	TPM3L_HUMAN	Putative tropomyosin alpha-3 chain-like protein	0
> 10	1119	0.41	0.41	2.14477	2.14477	0	Q9H6B4	ACAM_HUMAN	Adipocyte adhesion molecule	0	0.996241		0.867533
> 10	1120	0.4	0.4	14.3917	2.52226	0	Q8N2M8	SFR16_HUMAN	Splicing factor, arginine/serine-rich 16	0
> 10	1121	0.4	0.4	5.97177	0.977199	0			REVERSED Extended synaptotagmin-2	0	1.17205		0.811239
> 10	1122	0.4	0.4	6.80529	0	0	Q6UX71	PXDC2_HUMAN	Plexin domain-containing protein 2	0	0.710554		1.11731
> 10	1123	0.4	0.4	2.79898	0.593723	0			REVERSED Integrin alpha-1	0	1.09126		1.1521
> 10	1124	0.4	0.4	2.80146	1.09622	0	Q6PJG6	BAAT1_HUMAN	BRCA1-associated protein required for ATM activation protein 1	0
> 10	1125	0.4	0.4	2.26969	1.33511	0			REVERSED Phosphate-regulating neutral endopeptidase	0
> 10	1126	0.4	0.4	3.76712	3.76712	0	Q9UFF9	CNOT8_HUMAN	CCR4-NOT transcription complex subunit 8	0
> 10	1127	0.39	0.59	4.56376	1.20805	0			REVERSED Poly(A) polymerase alpha	0
> 10	1128	0.39	0.59	5.96591	4.54545	0			REVERSED Protein NDRG4	0
> 10	1129	0.39	0.44	5.06329	1.98915	0	O75467	Z324A_HUMAN	Zinc finger protein 324A	0	1.04595		0.952684
> 10	1130	0.39	0.39	14.17	2.42915	0			REVERSED Double-stranded RNA-specific editase 1	0	0.894449		1.09799
> 10	1131	0.39	0.39	6.48649	1.62162	0	Q6P9H4	CNKR3_HUMAN	Connector enhancer of kinase suppressor of ras 3	0
> 10	1132	0.39	0.39	2.01511	2.01511	0			REVERSED Vacuolar protein sorting-associated protein 37A	0	0.919823		1.02445
> 10	1133	0.39	0.39	2.18341	2.18341	0			REVERSED Kelch repeat and BTB domain-containing protein 13	0
> 10	1134	0.38	2.39	3.66046	0.284001	0.284001			REVERSED FRAS1-related extracellular matrix protein 2	1
> 10	1135	0.38	0.38	6.83521	1.77903	0	P42336	PK3CA_HUMAN	Phosphatidylinositol-4,5-bisphosphate 3-kinase catalytic subunit alpha isoform	0	2.44956		1.97529
> 10	1136	0.38	0.38	2.73973	0.397702	0	A6NMZ7	CO6A6_HUMAN	Collagen alpha-6(VI) chain	0	0.930938		0.836368
> 10	1137	0.38	0.38	9.15493	2.64085	0	Q8TB73	CD031_HUMAN	Fibronectin type-III domain-containing protein C4orf31	0	3.30051		2.68315
> 10	1138	0.38	0.38	12.7983	2.60304	0	P56182	RRP1_HUMAN	Ribosomal RNA processing protein 1 homolog A	0
> 10	1139	0.38	0.38	2.01485	0	0	Q9UQC9	CLCA2_HUMAN	Calcium-activated chloride channel regulator 2	0
> 10	1140	0.38	0.38	5.69106	1.82927	0	B8ZZ34	SHSA8_HUMAN	Putative protein shisa-8	0
> 10	1141	0.38	0.38	2.18579	2.18579	0	Q8NI17	IL31R_HUMAN	Interleukin-31 receptor subunit alpha	0	1.57059		1.68519
> 10	1142	0.37	2.37	2.22374	0.855286	0.307903	Q9HCU4	CELR2_HUMAN	Cadherin EGF LAG seven-pass G-type receptor 2	1
> 10	1143	0.37	0.45	13.0754	0	0			REVERSED Collagen alpha-2(V) chain	0	0.836048		0.819863
> 10	1144	0.37	0.41	2.58039	0.158793	0	P21817	RYR1_HUMAN	Ryanodine receptor 1	0
> 10	1145	0.37	0.37	4.48108	0	0	Q8NCM8	DYHC2_HUMAN	Cytoplasmic dynein 2 heavy chain 1	0
> 10	1146	0.37	0.37	3.11377	0.538922	0	Q9UK61	CC063_HUMAN	Uncharacterized protein C3orf63	0
> 10	1147	0.37	0.37	4.80349	0.764192	0			REVERSED Coiled-coil domain-containing protein 57	0	0.878441		0.784382
> 10	1148	0.37	0.37	6.02679	1.45089	0	Q92539	LPIN2_HUMAN	Phosphatidate phosphatase LPIN2	0
> 10	1149	0.37	0.37	6.45793	2.15264	0	Q16322	KCA10_HUMAN	Potassium voltage-gated channel subfamily A member 10	0
> 10	1150	0.37	0.37	3.26923	1.53846	0	O95498	VNN2_HUMAN	Vascular non-inflammatory molecule 2	0
> 10	1151	0.37	0.37	6.76471	3.52941	0			REVERSED Alpha-1,4-N-acetylglucosaminyltransferase	0	0.886168		1.18834
> 10	1152	0.37	0.37	6.08696	2.82609	0			REVERSED Muscarinic acetylcholine receptor M1	0
> 10	1153	0.36	1.28	6.19137	3.37711	0			REVERSED Poly [ADP-ribose] polymerase 3	0
> 10	1154	0.36	0.43	3.02822	0.688231	0			REVERSED Leucine-rich repeat-containing protein 9	0
> 10	1155	0.36	0.36	5.78807	0.979519	0			REVERSED RNA-binding protein 6	0
> 10	1156	0.36	0.36	5.08732	0	0	Q96L93	KI16B_HUMAN	Kinesin-like protein KIF16B	0
> 10	1157	0.36	0.36	2.84431	0	0			REVERSED Histone acetyltransferase MYST3	0
> 10	1158	0.36	0.36	1.71598	0.710059	0	Q9HCJ0	TNR6C_HUMAN	Trinucleotide repeat-containing gene 6C protein	0
> 10	1159	0.36	0.36	3.92157	1.37255	0	P51815	ZN75D_HUMAN	Zinc finger protein 75D	0	0.799753		0.969097
> 10	1160	0.36	0.36	11.5764	3.94089	0			REVERSED ADP-ribosylation factor GTPase-activating protein 1	0	0.854684		0.8539
> 10	1161	0.36	0.36	4.61538	3.07692	0	Q9H239	MMP28_HUMAN	Matrix metalloproteinase-28	0	0.826044		1.12958
> 10	1162	0.36	0.36	2.81996	2.81996	0			REVERSED Zinc finger protein 2 homolog	0
> 10	1163	0.35	6.35	21.0959	15.3425	10.6849	P05534	1A24_HUMAN	HLA class I histocompatibility antigen, A-24 alpha chain	3
> 10	1164	0.35	0.41	6.2417	0.929615	0	O14830	PPE2_HUMAN	Serine/threonine-protein phosphatase with EF-hands 2	0
> 10	1165	0.35	0.35	4.40393	0.252454	0	Q96PZ7	CSMD1_HUMAN	CUB and sushi domain-containing protein 1	0
> 10	1166	0.35	0.35	8.13149	0	0	Q8WUM0	NU133_HUMAN	Nuclear pore complex protein Nup133	0
> 10	1167	0.35	0.35	4.3871	0.645161	0	Q9HCF4	ALO17_HUMAN	Protein ALO17	0	0.998448		0.565533
> 10	1168	0.35	0.35	18.0952	11.4286	0	Q6P5X5	CV039_HUMAN	UPF0545 protein C22orf39	0
> 10	1169	0.35	0.35	4.06977	2.32558	0			REVERSED Zinc finger protein 83	0
> 10	1170	0.35	0.35	2.00573	2.00573	0	Q7Z5H3	RHG22_HUMAN	Rho GTPase-activating protein 22	0
> 10	1171	0.35	0.35	2.46305	2.46305	0			REVERSED 26S protease regulatory subunit 8	0
> 10	1172	0.34	0.34	6.07525	0	0			REVERSED Protein BAT2-like 2	0
> 10	1173	0.34	0.34	2.05285	0	0	Q9NZJ4	SACS_HUMAN	Sacsin	0
> 10	1174	0.34	0.34	7.99347	0	0	P51826	AFF3_HUMAN	AF4/FMR2 family member 3	0
> 10	1175	0.34	0.34	9.07298	0	0			REVERSED Ras association domain-containing protein 10	0
> 10	1176	0.34	0.34	3.80739	0	0	Q14764	MVP_HUMAN	Major vault protein	0
> 10	1177	0.34	0.34	8.57909	5.36193	0	P47900	P2RY1_HUMAN	P2Y purinoceptor 1	0
> 10	1178	0.34	0.34	3.3189	1.8759	0			REVERSED Golgin subfamily A member 6A	0	1.12755		0.876329
> 10	1178	0	0.34	3.3189	1.8759	0			REVERSED Putative golgin subfamily A member 6D	0
> 10	1178	0	0.34	3.3189	1.8759	0			REVERSED Putative golgin subfamily A member 6B	0
> 10	1178	0	0.34	3.3189	1.8759	0			REVERSED Putative golgin subfamily A member 6C	0
> 10	1179	0.34	0.34	3.21429	3.21429	0			REVERSED C-type lectin domain family 1 member A	0
> 10	1180	0.34	0.34	7.14286	7.14286	0			REVERSED Peroxisomal coenzyme A diphosphatase NUDT7	0
> 10	1181	0.33	6.85	33.125	12.5	10	Q32P51	RA1L2_HUMAN	Heterogeneous nuclear ribonucleoprotein A1-like 2	3
> 10	1182	0.33	0.33	4.7632	0	0	Q9NRC6	SPTN5_HUMAN	Spectrin beta chain, brain 4	0
> 10	1183	0.33	0.33	8.20312	1.07422	0	Q69YH5	CDCA2_HUMAN	Cell division cycle-associated protein 2	0
> 10	1184	0.33	0.33	7.8125	7.8125	0			REVERSED RING finger protein 185	0
> 10	1185	0.32	0.39	2.98607	0	0			REVERSED PR domain zinc finger protein 15	0
> 10	1186	0.32	0.32	5.78512	0	0			REVERSED AF4/FMR2 family member 1	0
> 10	1187	0.32	0.32	7.277	0	0	P08476	INHBA_HUMAN	Inhibin beta A chain	0
> 10	1188	0.32	0.32	5.05618	0	0			REVERSED Lactoperoxidase	0
> 10	1189	0.32	0.32	1.79104	1.79104	0			REVERSED Cyclic AMP-dependent transcription factor ATF-6 alpha	0
> 10	1190	0.31	0.54	2.80022	0	0			REVERSED Fer-1-like protein 6	0
> 10	1191	0.31	0.34	2.15182	0.41841	0			REVERSED DENN domain-containing protein 4C	0
> 10	1192	0.31	0.31	1.73741	0	0			REVERSED Hemicentin-2	0
> 10	1193	0.31	0.31	7.37705	0	0	Q86W56	PARG_HUMAN	Poly(ADP-ribose) glycohydrolase	0
> 10	1194	0.31	0.31	10.3576	0	0	A8K0R7	ZN839_HUMAN	Zinc finger protein 839	0
> 10	1195	0.31	0.31	4.26157	0	0			REVERSED Protein KIAA1199	0
> 10	1196	0.31	0.31	7.46888	0	0			REVERSED Threonyl-tRNA synthetase, cytoplasmic	0
> 10	1197	0.31	0.31	3.78698	0	0	P15498	VAV_HUMAN	Proto-oncogene vav	0
> 10	1198	0.31	0.31	6.32911	0	0			REVERSED Vomeronasal type-1 receptor 2	0
> 10	1199	0.31	0.31	4.45205	0.913242	0			REVERSED Liprin-beta-2	0
> 10	1200	0.31	0.31	5.84795	1.94932	0			REVERSED Butyrophilin subfamily 3 member A1	0
> 10	1200	0	0.31	5.13699	1.71233	0			REVERSED Butyrophilin subfamily 3 member A3	0
> 10	1201	0.31	0.31	5	2.27273	0			REVERSED Ectonucleotide pyrophosphatase/phosphodiesterase family member 6	0
> 10	1202	0.3	0.38	3.68917	1.02041	0	Q5TIA1	MEI1_HUMAN	Meiosis inhibitor protein 1	0
> 10	1203	0.3	0.31	4.60751	0	0	Q9UHD8	SEPT9_HUMAN	Septin-9	0
> 10	1204	0.3	0.31	1.91286	0.956429	0			REVERSED Ankyrin repeat and MYND domain-containing protein 1	0
> 10	1205	0.3	0.3	6.64825	0	0			REVERSED Microtubule-actin cross-linking factor 1, isoforms 1/2/3/5	0	3.52286		3.05486
> 10	1206	0.3	0.3	5.77586	0	0	Q9NSI6	BRWD1_HUMAN	Bromodomain and WD repeat-containing protein 1	0
> 10	1207	0.3	0.3	5.44323	0	0	Q6P1M0	S27A4_HUMAN	Long-chain fatty acid transport protein 4	0
> 10	1208	0.3	0.3	2.87399	0	0			REVERSED Kinectin	0
> 10	1209	0.3	0.3	14.2077	4.91803	0	P61081	UBC12_HUMAN	NEDD8-conjugating enzyme Ubc12	0
> 10	1210	0.3	0.3	8.42572	0	0			REVERSED Probable G-protein coupled receptor 61	0
> 10	1211	0.3	0.3	1.46138	0.487126	0			REVERSED Multidrug resistance-associated protein 5	0	0.640706		0.928758
> 10	1212	0.3	0.3	1.34288	0	0			REVERSED A disintegrin and metalloproteinase with thrombospondin motifs 6	0
> 10	1213	0.3	0.3	3.14961	0	0			REVERSED Uncharacterized protein C6orf146	0
> 10	1214	0.3	0.3	10.6918	5.03145	0			REVERSED Developmental pluripotency-associated protein 3	0
> 10	1215	0.3	0.3	1.25174	1.25174	0	P29728	OAS2_HUMAN	2'-5'-oligoadenylate synthase 2	0
> 10	1216	0.29	0.65	4.27586	0.344828	0	Q96P48	ARAP1_HUMAN	Arf-GAP with Rho-GAP domain, ANK repeat and PH domain-containing protein 1	0
> 10	1217	0.29	0.3	7.79221	0	0	Q7L7X3	TAOK1_HUMAN	Serine/threonine-protein kinase TAO1	0
> 10	1218	0.29	0.29	3.11168	0	0	Q5VU43	MYOME_HUMAN	Myomegalin	0
> 10	1219	0.29	0.29	5.91398	0	0	Q8IUD2	RB6I2_HUMAN	ELKS/Rab6-interacting/CAST family member 1	0
> 10	1220	0.29	0.29	5.32135	0	0			REVERSED Latrophilin-3	0	0.913412		0.6539
> 10	1221	0.29	0.29	4.55951	0	0	Q9UM54	MYO6_HUMAN	Myosin-VI	0
> 10	1222	0.29	0.29	3.69171	0	0	Q9NZN5	ARHGC_HUMAN	Rho guanine nucleotide exchange factor 12	0
> 10	1223	0.29	0.29	5.30504	0	0	Q13427	PPIG_HUMAN	Peptidyl-prolyl cis-trans isomerase G	0	1.96039		0.493002
> 10	1224	0.28	4.28	16.5899	7.60369	7.60369	P13929	ENOB_HUMAN	Beta-enolase	3
> 10	1225	0.28	1.05	5.55556	0.740741	0	O60447	EVI5_HUMAN	Ecotropic viral integration site 5 protein homolog	0
> 10	1226	0.28	1	2.50784	0.31348	0	Q15746	MYLK_HUMAN	Myosin light chain kinase, smooth muscle	0
> 10	1227	0.28	0.88	2.44671	0.121124	0	P78527	PRKDC_HUMAN	DNA-dependent protein kinase catalytic subunit	0	0.947744		1.09359
> 10	1228	0.28	0.34	2.81532	0	0	P04035	HMDH_HUMAN	3-hydroxy-3-methylglutaryl-coenzyme A reductase	0
> 10	1229	0.28	0.3	3.66197	0	0	O75912	DGKI_HUMAN	Diacylglycerol kinase iota	0	1.40135		0.759907
> 10	1230	0.28	0.29	3.27905	0	0	Q07954	LRP1_HUMAN	Prolow-density lipoprotein receptor-related protein 1	0
> 10	1231	0.28	0.29	2.42406	0	0			REVERSED Golgin subfamily B member 1	0
> 10	1232	0.28	0.29	1.87598	0	0			REVERSED Disks large homolog 5	0
> 10	1233	0.28	0.29	3.46154	0	0	Q8TBB5	KLDC4_HUMAN	Kelch domain-containing protein 4	0
> 10	1234	0.28	0.28	15.2209	0	0			REVERSED Serine/arginine repetitive matrix protein 4	0	1.26986	0.737359	1.14892	0.740847
> 10	1235	0.28	0.28	8.5796	0	0	Q9NYK1	TLR7_HUMAN	Toll-like receptor 7	0
> 10	1236	0.28	0.28	4.73888	0	0	Q9NWH9	SLTM_HUMAN	SAFB-like transcription modulator	0	1.06578		1.24336
> 10	1237	0.28	0.28	6.14334	0	0			REVERSED Kelch-like protein 7	0
> 10	1238	0.28	0.28	2.38777	0	0	P20594	ANPRB_HUMAN	Atrial natriuretic peptide receptor 2	0
> 10	1239	0.28	0.28	7.16049	0	0			REVERSED UPF0532 protein C7orf60	0
> 10	1240	0.28	0.28	3.77358	0	0	Q9H1A3	METL9_HUMAN	Methyltransferase-like protein 9	0
> 10	1241	0.28	0.28	2.63852	0	0	Q16891	IMMT_HUMAN	Mitochondrial inner membrane protein	0
> 10	1242	0.27	1.42	4.39024	1.46341	0	Q9NZA1	CLIC5_HUMAN	Chloride intracellular channel protein 5	0
> 10	1243	0.27	0.28	4.14914	0	0			REVERSED Nesprin-1	0
> 10	1244	0.27	0.28	6.26402	0	0	Q8IVF2	AHNK2_HUMAN	Protein AHNAK2	0	0.719984		0.880804
> 10	1245	0.27	0.27	2.34589	0	0	Q86XX4	FRAS1_HUMAN	Extracellular matrix protein FRAS1	0
> 10	1246	0.27	0.27	2.06436	0	0			REVERSED MAP kinase-activating death domain protein	0
> 10	1247	0.27	0.27	8.14941	0	0			REVERSED Protein FAM117B	0
> 10	1248	0.27	0.27	0.786782	0	0	Q8IWZ3	ANKH1_HUMAN	Ankyrin repeat and KH domain-containing protein 1	0
> 10	1249	0.27	0.27	0.913786	0	0			REVERSED Cullin-9	0
> 10	1250	0.27	0.27	9.58549	0	0			REVERSED Synaptotagmin-5	0
> 10	1251	0.27	0.27	3.65169	0	0	Q8N9I5	FADS6_HUMAN	Fatty acid desaturase 6	0
> 10	1252	0.26	0.98	10.6589	1.16279	0			REVERSED Leucine-rich repeat transmembrane neuronal protein 2	0
> 10	1253	0.26	0.32	11.3735	0	0	Q9UQ35	SRRM2_HUMAN	Serine/arginine repetitive matrix protein 2	0	0.899695	0.3796	0.92595	0.51662
> 10	1254	0.26	0.3	3.49326	0	0			REVERSED Dynein heavy chain 11, axonemal	0
> 10	1255	0.26	0.26	5.46537	0	0	Q9ULV0	MYO5B_HUMAN	Myosin-Vb	0	1.14764	0.055706	0.92556	0.691383
> 10	1256	0.26	0.26	4.1442	0	0			REVERSED Trinucleotide repeat-containing gene 18 protein	0	0.668383		0.616387
> 10	1257	0.26	0.26	2.72138	0	0			REVERSED Receptor-type tyrosine-protein phosphatase zeta	0
> 10	1258	0.26	0.26	8.46682	0	0	Q96EP9	NTCP4_HUMAN	Sodium/bile acid cotransporter 4	0	0.822614		0.936672
> 10	1259	0.26	0.26	1.15607	0	0	P78509	RELN_HUMAN	Reelin	0
> 10	1260	0.26	0.26	4.39078	0	0			REVERSED Potassium voltage-gated channel subfamily B member 2	0
> 10	1261	0.26	0.26	1.93798	0	0	Q9Y4K0	LOXL2_HUMAN	Lysyl oxidase homolog 2	0
> 10	1262	0.26	0.26	1.23023	0	0			REVERSED Complement factor H-related protein 5	0
> 10	1263	0.26	0.26	4.07524	0	0			REVERSED Nucleotide-binding protein-like	0
> 10	1264	0.25	2.26	4.66231	0.130719	0.130719	Q8WXH0	SYNE2_HUMAN	Nesprin-2	1	1.00291	0.982402	0.884465	0.56555
> 10	1265	0.25	1.06	3.11278	0.0868684	0			REVERSED Fibrous sheath-interacting protein 2	0
> 10	1266	0.25	0.89	2.14067	2.14067	0			REVERSED T-cell surface glycoprotein CD1a	0
> 10	1267	0.25	0.79	11.9318	1.42045	0			REVERSED Pejvakin	0
> 10	1268	0.25	0.39	2.42128	0	0	Q8NF91	SYNE1_HUMAN	Nesprin-1	0
> 10	1269	0.25	0.35	3.01602	0	0	P16066	ANPRA_HUMAN	Atrial natriuretic peptide receptor 1	0
> 10	1270	0.25	0.35	2.72109	0	0			REVERSED Chondroitin sulfate synthase 3	0
> 10	1271	0.25	0.28	5.9357	0	0			REVERSED Protein SON	0
> 10	1272	0.25	0.26	2.53132	0	0	Q99996	AKAP9_HUMAN	A-kinase anchor protein 9	0
> 10	1273	0.25	0.26	2.01718	0	0	Q7Z333	SETX_HUMAN	Probable helicase senataxin	0
> 10	1274	0.25	0.26	10.0962	0	0	O43586	PPIP1_HUMAN	Proline-serine-threonine phosphatase-interacting protein 1	0	1.06276		0.978446
> 10	1275	0.25	0.25	9.41884	0	0	Q8TF72	SHRM3_HUMAN	Protein Shroom3	0	1.16736	0.734224	0.916579	0.91649
> 10	1276	0.25	0.25	8.77193	0	0			REVERSED Signal recognition particle 68 kDa protein	0	0.969745		0.608216
> 10	1277	0.25	0.25	10.0503	0	0	P04003	C4BPA_HUMAN	C4b-binding protein alpha chain	0
> 10	1278	0.25	0.25	5.53797	0	0			REVERSED Rac GTPase-activating protein 1	0
> 10	1279	0.25	0.25	4.79042	0	0			REVERSED Solute carrier family 2, facilitated glucose transporter member 5	0
> 10	1280	0.25	0.25	5.27778	0	0	P28482	MK01_HUMAN	Mitogen-activated protein kinase 1	0	2.0855		1.27496
> 10	1281	0.25	0.25	1.82482	0	0	Q86XH1	IQCA1_HUMAN	IQ and AAA domain-containing protein 1	0
> 10	1282	0.25	0.25	1.10887	0	0			REVERSED Disks large-associated protein 4	0
> 10	1283	0.24	0.31	4.75969	0	0			REVERSED Cytoplasmic dynein 2 heavy chain 1	0
> 10	1284	0.24	0.26	2.47001	0	0	P54132	BLM_HUMAN	Bloom syndrome protein	0
> 10	1285	0.24	0.24	4.22942	0	0			REVERSED Obscurin	0	0.790818	0.542603	0.303821	0.258966
> 10	1286	0.24	0.24	6.64858	0	0	Q9BQ39	DDX50_HUMAN	ATP-dependent RNA helicase DDX50	0
> 10	1287	0.24	0.24	6.69935	0	0	Q8TE57	ATS16_HUMAN	A disintegrin and metalloproteinase with thrombospondin motifs 16	0
> 10	1288	0.24	0.24	5.52699	0	0	Q15057	ACAP2_HUMAN	Arf-GAP with coiled-coil, ANK repeat and PH domain-containing protein 2	0
> 10	1289	0.24	0.24	4.0201	0	0	Q9Y5E6	PCDB3_HUMAN	Protocadherin beta-3	0
> 10	1290	0.24	0.24	6.66667	0	0	Q8TAA5	GRPE2_HUMAN	GrpE protein homolog 2, mitochondrial	0
> 10	1291	0.24	0.24	5.57103	0	0			REVERSED P2Y purinoceptor 8	0
> 10	1292	0.24	0.24	9.15751	0	0			REVERSED Zinc finger protein 80	0	1.11363		0.57923
> 10	1293	0.24	0.24	7.71812	0	0			REVERSED ADP/ATP translocase 1	0	0.758859		0.723697
> 10	1294	0.24	0.24	1.90694	0	0			REVERSED Cyclin-G-associated kinase	0
> 10	1295	0.24	0.24	2.59259	0	0	Q00169	PIPNA_HUMAN	Phosphatidylinositol transfer protein alpha isoform	0
> 10	1296	0.24	0.24	2.1021	0	0	P20042	IF2B_HUMAN	Eukaryotic translation initiation factor 2 subunit 2	0
> 10	1296	0	0.24	2.14067	0	0	A6NK07	IF2BL_HUMAN	Eukaryotic translation initiation factor 2 subunit 2-like protein	0
> 10	1297	0.24	0.24	3.97112	0	0			REVERSED Ras-related protein Rab-40A	0
> 10	1297	0	0.24	3.95683	0	0			REVERSED Ras-related protein Rab-40A-like	0
> 10	1298	0.23	0.28	2.14435	0	0	Q14839	CHD4_HUMAN	Chromodomain-helicase-DNA-binding protein 4	0
> 10	1299	0.23	0.24	7.55679	0	0			REVERSED Large proline-rich protein BAT2	0	0.781151		0.575289
> 10	1300	0.23	0.24	2.87547	0	0			REVERSED E3 ubiquitin-protein ligase HERC2	0
> 10	1301	0.23	0.23	6.94816	0	0	P51805	PLXA3_HUMAN	Plexin-A3	0
> 10	1302	0.23	0.23	4.19244	0	0			REVERSED Fanconi anemia group A protein	0
> 10	1303	0.23	0.23	3.82562	0	0			REVERSED Tyrosine-protein kinase JAK3	0	1.0044	0.898995	1.03143	0.891954
> 10	1304	0.23	0.23	3.37756	0	0			REVERSED Colorectal mutant cancer protein	0
> 10	1305	0.23	0.23	4.0107	0	0	O75689	ADAP1_HUMAN	Arf-GAP with dual PH domain-containing protein 1	0	0.709299		0.876249
> 10	1306	0.23	0.23	5.6	0	0	Q9NRP4	ACN9_HUMAN	Protein ACN9 homolog, mitochondrial	0
> 10	1307	0.22	1.95	6.89655	1.50862	1.50862	Q7Z3Y7	K1C28_HUMAN	Keratin, type I cytoskeletal 28	1
> 10	1308	0.22	0.22	5.65642	0	0	Q14191	WRN_HUMAN	Werner syndrome ATP-dependent helicase	0
> 10	1309	0.22	0.22	3.56517	0	0	Q9Y5S2	MRCKB_HUMAN	Serine/threonine-protein kinase MRCK beta	0
> 10	1310	0.22	0.22	4.64316	0	0	Q92618	ZN516_HUMAN	Zinc finger protein 516	0	0.957647	0.878462	0.904424	0.352022
> 10	1311	0.22	0.22	5.48862	0	0	Q9BQN1	FA83C_HUMAN	Protein FAM83C	0	0.542277		0.892202
> 10	1312	0.22	0.22	5.54017	0	0	Q96BD0	SO4A1_HUMAN	Solute carrier organic anion transporter family member 4A1	0
> 10	1313	0.22	0.22	2.56917	0	0			REVERSED Isoleucyl-tRNA synthetase, mitochondrial	0	0.548404		0.318697
> 10	1314	0.22	0.22	6.70194	0	0			REVERSED L-amino-acid oxidase	0
> 10	1315	0.22	0.22	5.88235	0	0			REVERSED Putative zinc finger protein 542	0
> 10	1316	0.21	0.31	2.7374	0	0			REVERSED DNA-dependent protein kinase catalytic subunit	0	1.20275	0.415751	1.21706	0.0423169
> 10	1317	0.21	0.28	3	0	0			REVERSED Ubiquitin-conjugating enzyme E2 K	0
> 10	1318	0.21	0.25	8.66667	0	0	Q03252	LMNB2_HUMAN	Lamin-B2	0
> 10	1319	0.21	0.23	2.43363	0	0	Q12959	DLG1_HUMAN	Disks large homolog 1	0
> 10	1320	0.21	0.22	8.21971	0	0	Q8IUG5	MY18B_HUMAN	Myosin-XVIIIb	0	1.06917		0.794645
> 10	1321	0.21	0.21	3.07174	0	0			REVERSED Dynein heavy chain domain-containing protein 1	0
> 10	1322	0.21	0.21	3.11135	0	0	Q96T58	MINT_HUMAN	Msx2-interacting protein	0	1.00633	0.422251	0.823005	0.710518
> 10	1323	0.21	0.21	3.78136	0	0	Q14573	ITPR3_HUMAN	Inositol 1,4,5-trisphosphate receptor type 3	0
> 10	1324	0.21	0.21	9.6463	0	0			REVERSED Probable ATP-dependent RNA helicase DDX41	0
> 10	1325	0.21	0.21	5.83333	0	0	Q9H9D4	ZN408_HUMAN	Zinc finger protein 408	0
> 10	1326	0.21	0.21	2.40444	0	0	A6NE52	K1875_HUMAN	WD repeat-containing protein KIAA1875	0
> 10	1327	0.21	0.21	1.63079	0	0	Q9BVV6	K0586_HUMAN	Uncharacterized protein KIAA0586	0
> 10	1328	0.21	0.21	4.86111	0	0	P56975	NRG3_HUMAN	Pro-neuregulin-3, membrane-bound isoform	0
> 10	1329	0.21	0.21	2.06469	0	0			REVERSED Scavenger receptor cysteine-rich type 1 protein M160	0
> 10	1330	0.21	0.21	3.04094	0	0			REVERSED Coiled-coil domain-containing protein 52	0
> 10	1331	0.21	0.21	1.68539	0	0	Q92833	JARD2_HUMAN	Protein Jumonji	0
> 10	1332	0.21	0.21	1.983	0	0	Q8IWA5	CTL2_HUMAN	Choline transporter-like protein 2	0
> 10	1333	0.21	0.21	3.8961	0	0	Q49AM1	MTER3_HUMAN	mTERF domain-containing protein 3, mitochondrial	0
> 10	1334	0.21	0.21	5.57029	0	0			REVERSED RING finger protein 215	0
> 10	1335	0.21	0.21	5	0	0			REVERSED Putative cytochrome P450 family member 4Z2	0
> 10	1335	0	0.21	3.36634	0	0			REVERSED Cytochrome P450 4Z1	0
> 10	1336	0.21	0.21	4.10509	0	0			REVERSED 2',5'-phosphodiesterase 12	0
> 10	1337	0.21	0.21	1.52413	0	0			REVERSED Integrin alpha-2	0	1.03752		1.23604
> 10	1338	0.21	0.21	2.31481	0	0			REVERSED Phosphoprotein associated with glycosphingolipid-enriched microdomains 1	0
> 10	1339	0.21	0.21	3.49462	0	0			REVERSED Actin-related protein 2/3 complex subunit 1B	0
> 10	1340	0.2	2.24	18.1534	1.87793	1.87793	P35908	K22E_HUMAN	Keratin, type II cytoskeletal 2 epidermal	1
> 10	1341	0.2	2.2	2.98165	1.37615	1.37615	Q9BQ16	TICN3_HUMAN	Testican-3	1
> 10	1342	0.2	1.9	11.2735	1.25261	1.25261	Q5VWM3	PRA18_HUMAN	PRAME family member 18	1
> 10	1342	0	1.9	13.1707	1.46341	1.46341	Q5SWL8	PRA19_HUMAN	PRAME family member 19	1
> 10	1343	0.2	0.62	17.8571	4.28571	0	P49450	CENPA_HUMAN	Histone H3-like centromeric protein A	0
> 10	1344	0.2	0.5	2.16645	0	0	Q03001	BPA1_HUMAN	Bullous pemphigoid antigen 1	0
> 10	1345	0.2	0.27	2.50471	0	0	Q5CZC0	FSIP2_HUMAN	Fibrous sheath-interacting protein 2	0
> 10	1346	0.2	0.26	8.06916	0	0			REVERSED Endophilin-A3	0
> 10	1347	0.2	0.21	5.85586	0	0	A6NNZ2	TBB8B_HUMAN	Tubulin beta-8 chain B	0
> 10	1348	0.2	0.2	7.67863	0	0	P04275	VWF_HUMAN	von Willebrand factor	0	0.772386	0.237537	0.762771	0.650741
> 10	1349	0.2	0.2	3.96703	0	0			REVERSED Centrosomal protein of 192 kDa	0
> 10	1350	0.2	0.2	1.23672	0	0			REVERSED G-protein coupled receptor 98	0
> 10	1351	0.2	0.2	4.30564	0	0	Q9P1Y6	PHRF1_HUMAN	PHD and RING finger domain-containing protein 1	0	1.22315		1.56411
> 10	1352	0.2	0.2	17.6849	0	0	Q96LX7	CCD17_HUMAN	Coiled-coil domain-containing protein 17	0
> 10	1353	0.2	0.2	9.29134	0	0	P43405	KSYK_HUMAN	Tyrosine-protein kinase SYK	0
> 10	1354	0.2	0.2	7.46812	0	0	P17022	ZNF18_HUMAN	Zinc finger protein 18	0
> 10	1355	0.2	0.2	4.15879	0	0			REVERSED Bromodomain-containing protein 1	0	0.883743		0.876555
> 10	1356	0.2	0.2	2.48963	0	0	P52746	ZN142_HUMAN	Zinc finger protein 142	0
> 10	1357	0.2	0.2	4.02477	0	0			REVERSED Serine/threonine-protein kinase PLK3	0
> 10	1358	0.2	0.2	6.11111	0	0			REVERSED Probable lysosomal cobalamin transporter	0
> 10	1359	0.2	0.2	6.87023	0	0			REVERSED Short-chain dehydrogenase/reductase family 42E member 1	0	0.911202		0.806806
> 10	1360	0.2	0.2	2.03593	0	0			REVERSED S-adenosyl-L-methionine-dependent methyltransferase FTSJD2	0
> 10	1361	0.2	0.2	3.63636	0	0			REVERSED Formin-binding protein 1-like	0
> 10	1362	0.2	0.2	1.0356	0	0	Q9UFD9	RIM3A_HUMAN	RIMS-binding protein 3A	0
> 10	1362	0	0.2	1.0356	0	0	A6NNM3	RIM3B_HUMAN	RIMS-binding protein 3B	0
> 10	1362	0	0.2	1.0356	0	0	A6NJZ7	RIM3C_HUMAN	RIMS-binding protein 3C	0
> 10	1363	0.2	0.2	9.79592	0	0	Q8NAB5	YC005_HUMAN	Putative uncharacterized protein FLJ35645	0	1.10193		1.32319
> 10	1364	0.2	0.2	13.2597	0	0			REVERSED ADP-ribosylation factor 1	0
> 10	1364	0	0.2	13.2597	0	0			REVERSED ADP-ribosylation factor 3	0
> 10	1365	0.2	0.2	1.21547	0	0	Q8TCG1	CIP2A_HUMAN	Protein CIP2A	0
> 10	1366	0.19	0.3	4.98534	0	0	Q8WUN3	ZN252_HUMAN	Zinc finger protein 252	0
> 10	1367	0.19	0.2	5.63887	0	0	Q8N7X0	CAN7L_HUMAN	Calpain-7-like protein	0
> 10	1368	0.19	0.2	2.17755	0	0			REVERSED Kalirin	0	0.947185		0.771595
> 10	1369	0.19	0.19	9.26316	0	0			REVERSED A disintegrin and metalloproteinase with thrombospondin motifs 15	0
> 10	1370	0.19	0.19	5.39906	0	0	Q9NP71	WBS14_HUMAN	Williams-Beuren syndrome chromosomal region 14 protein	0
> 10	1371	0.19	0.19	1.49757	0	0			REVERSED Inositol 1,4,5-trisphosphate receptor type 3	0	3.35346		4.0191
> 10	1372	0.19	0.19	2.86006	0	0	O95886	DLGP3_HUMAN	Disks large-associated protein 3	0
> 10	1373	0.19	0.19	6.6092	0	0			REVERSED SLIT and NTRK-like protein 1	0
> 10	1374	0.19	0.19	4.04624	0	0	Q9Y5Q8	TF3C5_HUMAN	General transcription factor 3C polypeptide 5	0
> 10	1375	0.19	0.19	6.25978	0	0			REVERSED Keratin, type II cytoskeletal 2 epidermal	0
> 10	1376	0.19	0.19	2.95652	0	0			REVERSED BAG family molecular chaperone regulator 3	0
> 10	1377	0.19	0.19	4.10256	0	0			REVERSED Calcium-binding protein p22	0
> 10	1378	0.19	0.19	3.81944	0	0			REVERSED Centromere protein P	0
> 10	1379	0.18	0.62	0.973097	0.286205	0	Q9HCM1	CL035_HUMAN	Uncharacterized protein C12orf35	0
> 10	1380	0.18	0.36	3.62823	0	0	Q8WXX0	DYH7_HUMAN	Dynein heavy chain 7, axonemal	0
> 10	1381	0.18	0.19	2.97458	0	0	Q9Y6D6	BIG1_HUMAN	Brefeldin A-inhibited guanine nucleotide-exchange protein 1	0	1.96597		2.22572
> 10	1382	0.18	0.18	6.19247	0	0			REVERSED Spectrin beta chain, brain 2	0
> 10	1383	0.18	0.18	2.96736	0	0	Q96L73	NSD1_HUMAN	Histone-lysine N-methyltransferase, H3 lysine-36 and H4 lysine-20 specific	0
> 10	1384	0.18	0.18	22.1311	0	0	P50213	IDH3A_HUMAN	Isocitrate dehydrogenase [NAD] subunit alpha, mitochondrial	0	1.13253	0.85777	0.970565	0.96142
> 10	1385	0.18	0.18	3.35498	0	0			REVERSED Myosin-Vb	0
> 10	1386	0.18	0.18	8.18468	0	0	Q14151	SAFB2_HUMAN	Scaffold attachment factor B2	0	0.932803		9.54158
> 10	1387	0.18	0.18	5.11771	0	0			REVERSED Type I inositol-3,4-bisphosphate 4-phosphatase	0	1.62652		0.620761
> 10	1388	0.18	0.18	4.09956	0	0	Q13769	THOC5_HUMAN	THO complex subunit 5 homolog	0	0.467891		0.744941
> 10	1389	0.18	0.18	3.80818	0	0			REVERSED Rho guanine nucleotide exchange factor 16	0
> 10	1390	0.18	0.18	2.36052	0	0	Q9BZQ6	EDEM3_HUMAN	ER degradation-enhancing alpha-mannosidase-like 3	0
> 10	1391	0.18	0.18	7.25806	0	0	Q9BVV7	TI21L_HUMAN	TIM21-like protein, mitochondrial	0	0.752315		0.676286
> 10	1392	0.18	0.18	8.59599	0	0	Q6IBS0	TWF2_HUMAN	Twinfilin-2	0
> 10	1393	0.18	0.18	5.23077	0	0	P35914	HMGCL_HUMAN	Hydroxymethylglutaryl-CoA lyase, mitochondrial	0	4.24486		6.84079
> 10	1394	0.18	0.18	5.46624	0	0			REVERSED Platelet receptor Gi24	0
> 10	1395	0.18	0.18	1.05263	0	0	Q9BUK6	MSTO1_HUMAN	Protein misato homolog 1	0
> 10	1396	0.18	0.18	2.10657	0	0			REVERSED Oxysterol-binding protein 1	0
> 10	1397	0.17	0.68	4.36927	0.352361	0			REVERSED Telomerase-binding protein EST1A	0	0.614474		0.71254
> 10	1398	0.17	0.3	6.20438	0	0			REVERSED Alpha-1,3-mannosyl-glycoprotein 4-beta-N-acetylglucosaminyltransferase B	0
> 10	1399	0.17	0.28	4.68795	0	0	Q8IZT6	ASPM_HUMAN	Abnormal spindle-like microcephaly-associated protein	0	0.54588		0.437629
> 10	1400	0.17	0.26	2.74286	0	0	Q6ZP82	CC141_HUMAN	Coiled-coil domain-containing protein 141	0
> 10	1401	0.17	0.24	3.36417	0	0			REVERSED Phosphatidylinositol-3,4,5-trisphosphate 5-phosphatase 1	0	2.0488		2.06649
> 10	1402	0.17	0.24	5.22613	0	0			REVERSED S1 RNA-binding domain-containing protein 1	0
> 10	1403	0.17	0.23	1.73116	0	0	Q8NFP9	NBEA_HUMAN	Neurobeachin	0	0.766572		0.455444
> 10	1404	0.17	0.2	3.29602	0	0	Q9Y6R4	M3K4_HUMAN	Mitogen-activated protein kinase kinase kinase 4	0
> 10	1405	0.17	0.18	5.17857	0	0			REVERSED Death-inducer obliterator 1	0
> 10	1406	0.17	0.18	2.43902	0	0			REVERSED Inhibitor of Bruton tyrosine kinase	0
> 10	1407	0.17	0.18	6.03448	0	0	Q96BR6	ZN669_HUMAN	Zinc finger protein 669	0
> 10	1408	0.17	0.18	4.74934	0	0	Q14684	RRP1B_HUMAN	Ribosomal RNA processing protein 1 homolog B	0
> 10	1409	0.17	0.18	5.74713	0	0	P13284	GILT_HUMAN	Gamma-interferon-inducible lysosomal thiol reductase	0	1.33382		1.46757
> 10	1410	0.17	0.17	11.4543	0	0			REVERSED Cutaneous T-cell lymphoma-associated antigen 8	0
> 10	1411	0.17	0.17	6.85654	0	0			REVERSED Zinc finger CCCH domain-containing protein 3	0
> 10	1412	0.17	0.17	3.18323	0	0	Q8TF17	S3TC2_HUMAN	SH3 domain and tetratricopeptide repeats-containing protein 2	0
> 10	1413	0.17	0.17	5.12821	0	0			REVERSED Schlafen family member 13	0
> 10	1414	0.17	0.17	5.76369	0	0	Q86XJ1	GA2L3_HUMAN	GAS2-like protein 3	0	0.766894		0.716776
> 10	1415	0.17	0.17	4.32331	0	0	P17024	ZNF20_HUMAN	Zinc finger protein 20	0
> 10	1416	0.17	0.17	16.2866	0	0			REVERSED Melanoma-associated antigen F1	0	1.01782		1.27222
> 10	1417	0.17	0.17	4.52418	0	0			REVERSED Epsin-2	0	2.60111		2.20412
> 10	1418	0.17	0.17	2.13964	0	0	Q9H3T3	SEM6B_HUMAN	Semaphorin-6B	0
> 10	1419	0.17	0.17	17.9348	0	0	Q96IS3	RAX2_HUMAN	Retina and anterior neural fold homeobox protein 2	0	0.845795		0.739046
> 10	1420	0.17	0.17	2.12551	0	0			REVERSED Junction-mediating and -regulatory protein	0
> 10	1421	0.17	0.17	9.65251	0	0			REVERSED tRNA wybutosine-synthesizing protein 3 homolog	0
> 10	1422	0.17	0.17	19.1011	0	0			REVERSED Protein FAM25	0
> 10	1423	0.17	0.17	3.39426	0	0			REVERSED Serine/threonine-protein kinase B-raf	0	0.727464		0.727161
> 10	1424	0.17	0.17	2.29226	0	0	Q9NWT6	HIF1N_HUMAN	Hypoxia-inducible factor 1-alpha inhibitor	0	1.58698	0.202242	1.46268	0.137707
> 10	1425	0.17	0.17	3.74532	0	0	Q9BYD2	RM09_HUMAN	39S ribosomal protein L9, mitochondrial	0
> 10	1426	0.17	0.17	2.28571	0	0	Q6UW49	SPESP_HUMAN	Sperm equatorial segment protein 1	0
> 10	1427	0.17	0.17	3.11804	0	0	Q6PP77	XKR2_HUMAN	XK-related protein 2	0
> 10	1428	0.17	0.17	9.25926	0	0	Q5T6X4	F162B_HUMAN	Protein FAM162B	0
> 10	1429	0.17	0.17	1.92771	0	0	O43505	B3GN1_HUMAN	N-acetyllactosaminide beta-1,3-N-acetylglucosaminyltransferase	0	1.14113		1.04001
> 10	1430	0.17	0.17	1.13798	0	0			REVERSED Calpain-8	0	0.82059		0.88971
> 10	1431	0.16	0.23	4.94186	0	0	O95171	SCEL_HUMAN	Sciellin	0
> 10	1432	0.16	0.18	4.62304	0	0	Q49AJ0	F135B_HUMAN	Protein FAM135B	0
> 10	1433	0.16	0.17	1.89394	0	0			REVERSED Sterile alpha motif domain-containing protein 9-like	0
> 10	1434	0.16	0.16	5.69556	0	0	Q68DN1	CB016_HUMAN	Uncharacterized protein C2orf16	0	0.825392	0.122258	0.901375	0.356797
> 10	1435	0.16	0.16	5.53466	0	0			REVERSED Protein TANC1	0
> 10	1436	0.16	0.16	1.2069	0	0	O75592	MYCB2_HUMAN	Probable E3 ubiquitin-protein ligase MYCBP2	0	0.937061	0.840536	0.95207	0.544228
> 10	1437	0.16	0.16	7.94351	0	0			REVERSED Fas-binding factor 1	0	1.03536		0.981302
> 10	1438	0.16	0.16	2.39316	0	0			REVERSED Deleted in lung and esophageal cancer protein 1	0
> 10	1439	0.16	0.16	2.43506	0	0			REVERSED Chromosome-associated kinesin KIF4A	0
> 10	1440	0.16	0.16	7.86026	0	0	Q9P126	CLC1B_HUMAN	C-type lectin domain family 1 member B	0
> 10	1441	0.16	0.16	6.57534	0	0	Q15366	PCBP2_HUMAN	Poly(rC)-binding protein 2	0
> 10	1441	0	0.16	6.74157	0	0	Q15365	PCBP1_HUMAN	Poly(rC)-binding protein 1	0
> 10	1442	0.16	0.16	3.9823	0	0			REVERSED Zinc finger protein 672	0
> 10	1443	0.16	0.16	1.59151	0	0			REVERSED Nibrin	0	0.65244		0.704833
> 10	1444	0.16	0.16	0.799087	0	0	Q8IWC1	MA7D3_HUMAN	MAP7 domain-containing protein 3	0
> 10	1445	0.15	1.45	23.9631	2.76498	2.76498	A4D1S5	RAB19_HUMAN	Ras-related protein Rab-19	1
> 10	1446	0.15	1.2	4.3822	0.135532	0			REVERSED Dynein heavy chain 2, axonemal	0
> 10	1447	0.15	1.19	1.9802	0.848656	0			REVERSED F-box/WD repeat-containing protein 7	0
> 10	1448	0.15	0.44	5.62755	0	0	Q02224	CENPE_HUMAN	Centromere-associated protein E	0
> 10	1449	0.15	0.34	4.56977	0	0			REVERSED Dynein heavy chain 9, axonemal	0	0.792536		1.16662
> 10	1450	0.15	0.2	4.13793	0	0	O95243	MBD4_HUMAN	Methyl-CpG-binding domain protein 4	0
> 10	1451	0.15	0.18	1.89114	0	0	Q9UIF8	BAZ2B_HUMAN	Bromodomain adjacent to zinc finger domain protein 2B	0
> 10	1452	0.15	0.18	3.56083	0	0			REVERSED Kelch repeat and BTB domain-containing protein 6	0
> 10	1453	0.15	0.17	2.51314	0	0	Q12955	ANK3_HUMAN	Ankyrin-3	0	1.24909		0.761751
> 10	1454	0.15	0.16	5.03324	0	0	O95625	ZBT11_HUMAN	Zinc finger and BTB domain-containing protein 11	0
> 10	1455	0.15	0.16	2.03753	0	0			REVERSED Dedicator of cytokinesis protein 1	0	4.00381		3.73133
> 10	1456	0.15	0.16	1.09439	0	0			REVERSED DNA polymerase alpha catalytic subunit	0
> 10	1457	0.15	0.15	4.58861	0	0			REVERSED Uncharacterized protein KIAA0802	0	0.96688		0.815439
> 10	1458	0.15	0.15	4.0404	0	0	Q6P158	DHX57_HUMAN	Putative ATP-dependent RNA helicase DHX57	0
> 10	1459	0.15	0.15	7.96359	0	0	P23497	SP100_HUMAN	Nuclear autoantigen Sp-100	0	4.51564		5.81687
> 10	1460	0.15	0.15	3.3532	0	0	Q8NEZ3	WDR19_HUMAN	WD repeat-containing protein 19	0
> 10	1461	0.15	0.15	2.5293	0	0	P48681	NEST_HUMAN	Nestin	0	1.73382		0.446975
> 10	1462	0.15	0.15	7.39348	0	0	O75534	CSDE1_HUMAN	Cold shock domain-containing protein E1	0
> 10	1463	0.15	0.15	6.18687	0	0	P23921	RIR1_HUMAN	Ribonucleoside-diphosphate reductase large subunit	0
> 10	1464	0.15	0.15	3.8843	0	0	P00533	EGFR_HUMAN	Epidermal growth factor receptor	0	0.63584		0.671795
> 10	1465	0.15	0.15	12.3552	0	0			REVERSED UPF0399 protein C6orf153	0	0.80936		0.578755
> 10	1466	0.15	0.15	24.1206	0	0			REVERSED Ras-related protein Rab-7b	0	0.847348		0.753245
> 10	1467	0.15	0.15	10.3286	0	0			REVERSED Hemojuvelin	0
> 10	1468	0.15	0.15	3.96175	0	0			REVERSED Acylamino-acid-releasing enzyme	0
> 10	1469	0.15	0.15	2.55009	0	0	Q9ULJ8	NEB1_HUMAN	Neurabin-1	0	0.693296	0.176386	0.560066	0.0182866
> 10	1470	0.15	0.15	4.56432	0	0	Q8NDH6	ICA1L_HUMAN	Islet cell autoantigen 1-like protein	0
> 10	1471	0.15	0.15	1.83853	0	0			REVERSED Adenylate cyclase type 8	0
> 10	1472	0.15	0.15	2.55376	0	0	O75382	TRIM3_HUMAN	Tripartite motif-containing protein 3	0	0.92593		1.05455
> 10	1473	0.15	0.15	3.67505	0	0	O00515	LAD1_HUMAN	Ladinin-1	0
> 10	1474	0.15	0.15	4.65116	0	0			REVERSED BarH-like 2 homeobox protein	0
> 10	1475	0.15	0.15	2.12314	0	0			REVERSED Sushi, nidogen and EGF-like domain-containing protein 1	0
> 10	1476	0.15	0.15	1.90217	0	0			REVERSED Mitogen-activated protein kinase kinase kinase 9	0
> 10	1477	0.15	0.15	3.98293	0	0			REVERSED Fibulin-1	0	0.624868		0.662187
> 10	1478	0.15	0.15	1.81818	0	0	Q6ZNC8	MBOA1_HUMAN	Lysophospholipid acyltransferase 1	0
> 10	1479	0.15	0.15	2.24215	0	0	P57073	SOX8_HUMAN	Transcription factor SOX-8	0
> 10	1480	0.15	0.15	1.97487	0	0	O95970	LGI1_HUMAN	Leucine-rich glioma-inactivated protein 1	0
> 10	1481	0.15	0.15	2.33161	0	0	O60711	LPXN_HUMAN	Leupaxin	0
> 10	1482	0.15	0.15	1.72414	0	0	O60240	PLIN1_HUMAN	Perilipin-1	0
> 10	1483	0.15	0.15	4.0724	0	0	A8MQB3	CQ051_HUMAN	Uncharacterized protein C17orf51	0
> 10	1484	0.15	0.15	4.68227	0	0			REVERSED Craniofacial development protein 1	0	1.09894		2.54091
> 10	1485	0.15	0.15	0.816697	0	0			REVERSED Transmembrane channel-like protein 3	0
> 10	1486	0.15	0.15	3.43348	0	0			REVERSED Putative CDC37-like protein LOC390688	0
> 10	1486	0	0.15	3.43348	0	0			REVERSED Putative CDC37-like protein ENSP00000350273	0
> 10	1487	0.15	0.15	2.8754	0	0			REVERSED Putative serine protease 29	0
> 10	1488	0.14	0.37	6.10465	0	0			REVERSED MORC family CW-type zinc finger protein 2	0
> 10	1489	0.14	0.27	3.90428	0	0	Q9GZU2	PEG3_HUMAN	Paternally-expressed gene 3 protein	0	0.815764		0.619038
> 10	1490	0.14	0.22	1.24555	0	0			REVERSED ATP-binding cassette sub-family A member 13	0
> 10	1491	0.14	0.21	2.29682	0	0			REVERSED Phosphatidylinositide phosphatase SAC2	0	4.05615		4.33156
> 10	1492	0.14	0.18	3.5596	0	0			REVERSED Neural cell adhesion molecule L1-like protein	0
> 10	1493	0.14	0.16	4.21456	0	0			REVERSED Desmoplakin	0
> 10	1494	0.14	0.15	2.47197	0	0	Q01484	ANK2_HUMAN	Ankyrin-2	0
> 10	1495	0.14	0.15	2.24586	0	0	Q8N9V7	CC077_HUMAN	Uncharacterized protein C3orf77	0
> 10	1496	0.14	0.15	4.21313	0	0	Q52LR7	EPC2_HUMAN	Enhancer of polycomb homolog 2	0
> 10	1497	0.14	0.15	16.2162	0	0			REVERSED Dual specificity protein phosphatase 3	0
> 10	1498	0.14	0.14	16.3136	0	0			REVERSED Zinc finger imprinted 3	0
> 10	1499	0.14	0.14	6.78261	0	0	Q9NY47	CA2D2_HUMAN	Voltage-dependent calcium channel subunit alpha-2/delta-2	0
> 10	1500	0.14	0.14	6.89655	0	0			REVERSED Exocyst complex component 8	0
> 10	1501	0.14	0.14	2.6643	0	0	Q86U86	PB1_HUMAN	Protein polybromo-1	0
> 10	1502	0.14	0.14	8.35381	0	0			REVERSED Myeloid cell nuclear differentiation antigen	0
> 10	1503	0.14	0.14	5.36193	0	0	Q6UXM1	LRIG3_HUMAN	Leucine-rich repeats and immunoglobulin-like domains protein 3	0
> 10	1504	0.14	0.14	15.2778	0	0	P09038	FGF2_HUMAN	Heparin-binding growth factor 2	0
> 10	1505	0.14	0.14	4.60594	0	0	O14490	DLGP1_HUMAN	Disks large-associated protein 1	0
> 10	1506	0.14	0.14	6	0	0			REVERSED Centrosomal protein of 57 kDa	0
> 10	1507	0.14	0.14	2.52845	0	0			REVERSED Nik-related protein kinase	0
> 10	1508	0.14	0.14	1.98361	0	0			REVERSED A-kinase anchor protein 6	0
> 10	1509	0.14	0.14	4.09357	0	0			REVERSED Structural maintenance of chromosomes protein 2	0	0.965539	0.0802011	1.23574	0.168478
> 10	1510	0.14	0.14	2.5227	0	0	Q8ND04	SMG8_HUMAN	Protein SMG8	0	0.929836	0.0721426	0.866102	0.0661157
> 10	1511	0.14	0.14	2.21465	0	0	Q7LBC6	KDM3B_HUMAN	Lysine-specific demethylase 3B	0
> 10	1512	0.14	0.14	2.73705	0	0	Q02218	ODO1_HUMAN	2-oxoglutarate dehydrogenase, mitochondrial	0
> 10	1513	0.14	0.14	4.82456	0	0	P12757	SKIL_HUMAN	Ski-like protein	0
> 10	1514	0.14	0.14	10.5505	0	0			REVERSED Chorion-specific transcription factor GCMa	0
> 10	1515	0.14	0.14	3.83632	0	0			REVERSED Protein phosphatase 1 regulatory subunit 12C	0
> 10	1516	0.14	0.14	8.16327	0	0	Q6P1S2	CC033_HUMAN	Uncharacterized protein C3orf33	0
> 10	1517	0.14	0.14	3.78486	0	0			REVERSED Wiskott-Aldrich syndrome protein family member 3	0
> 10	1518	0.14	0.14	6.99482	0	0			REVERSED Probable DNA dC->dU-editing enzyme APOBEC-3D	0
> 10	1519	0.14	0.14	14.3939	0	0			REVERSED Uncharacterized protein C4orf32	0
> 10	1520	0.14	0.14	6.25	0	0			REVERSED DCN1-like protein 3	0
> 10	1521	0.14	0.14	3.17634	0	0			REVERSED Putative tyrosine-protein phosphatase auxilin	0
> 10	1522	0.14	0.14	2	0	0	Q92734	TFG_HUMAN	Protein TFG	0
> 10	1523	0.14	0.14	1.62075	0	0	Q6PF04	ZN613_HUMAN	Zinc finger protein 613	0
> 10	1524	0.14	0.14	3.31126	0	0	Q63HQ0	AP1AR_HUMAN	AP-1 complex-associated regulatory protein	0	0.841882		1.11646
> 10	1525	0.14	0.14	0.586265	0	0	Q13255	GRM1_HUMAN	Metabotropic glutamate receptor 1	0
> 10	1526	0.14	0.14	8.43373	0	0	P55273	CDN2D_HUMAN	Cyclin-dependent kinase 4 inhibitor D	0	2.5191		2.7667
> 10	1527	0.14	0.14	2.96443	0	0	P41226	UBA7_HUMAN	Ubiquitin-like modifier-activating enzyme 7	0
> 10	1528	0.14	0.14	1.6129	0	0	O95870	BAT5_HUMAN	Protein BAT5	0
> 10	1529	0.14	0.14	7.24638	0	0			REVERSED Protein CEI	0
> 10	1530	0.14	0.14	10.3093	0	0			REVERSED Peptide YY	0
> 10	1531	0.13	0.9	3.15956	0.947867	0	P18887	XRCC1_HUMAN	DNA repair protein XRCC1	0
> 10	1532	0.13	0.55	2.6387	0.338295	0	Q9BQS8	FYCO1_HUMAN	FYVE and coiled-coil domain-containing protein 1	0
> 10	1533	0.13	0.43	4.69012	0.167504	0	O60229	KALRN_HUMAN	Kalirin	0
> 10	1534	0.13	0.28	1.93906	0	0	O75747	P3C2G_HUMAN	Phosphatidylinositol-4-phosphate 3-kinase C2 domain-containing subunit gamma	0
> 10	1535	0.13	0.18	6.5662	0	0			REVERSED Myosin-XVI	0	9.15583		7.2469
> 10	1536	0.13	0.18	1.99357	0	0			REVERSED UDP-glucose:glycoprotein glucosyltransferase 1	0
> 10	1537	0.13	0.18	2.98643	0	0			REVERSED Transmembrane protein ENSP00000382582	0
> 10	1538	0.13	0.17	1.28655	0	0	O14646	CHD1_HUMAN	Chromodomain-helicase-DNA-binding protein 1	0
> 10	1539	0.13	0.15	4.21299	0	0			REVERSED Ankyrin repeat domain-containing protein 26	0
> 10	1540	0.13	0.14	3.88769	0	0	Q9P2F5	STOX2_HUMAN	Storkhead-box protein 2	0
> 10	1541	0.13	0.14	4.4586	0	0			REVERSED Conserved oligomeric Golgi complex subunit 4	0
> 10	1542	0.13	0.13	3.45607	0	0	Q9P225	DYH2_HUMAN	Dynein heavy chain 2, axonemal	0
> 10	1543	0.13	0.13	4.26673	0	0			REVERSED Tenascin-X	0	0.71601		0.754341
> 10	1544	0.13	0.13	1.88241	0	0	P98161	PKD1_HUMAN	Polycystin-1	0
> 10	1545	0.13	0.13	3.39893	0	0	Q8NFD5	ARI1B_HUMAN	AT-rich interactive domain-containing protein 1B	0
> 10	1546	0.13	0.13	7.69231	0	0			REVERSED Rho GTPase-activating protein 18	0
> 10	1547	0.13	0.13	8.49582	0	0	Q86VS8	HOOK3_HUMAN	Protein Hook homolog 3	0
> 10	1548	0.13	0.13	4.37158	0	0	Q15596	NCOA2_HUMAN	Nuclear receptor coactivator 2	0	0.708234		0.746023
> 10	1549	0.13	0.13	6.02285	0	0	P48200	IREB2_HUMAN	Iron-responsive element-binding protein 2	0
> 10	1550	0.13	0.13	7.6555	0	0			REVERSED Zinc finger protein 442	0
> 10	1551	0.13	0.13	7.41206	0	0			REVERSED Probable ATP-dependent RNA helicase DDX27	0	1.60616		1.38976
> 10	1552	0.13	0.13	4.50311	0	0			REVERSED Polyadenylate-binding protein 4	0
> 10	1553	0.13	0.13	4.54545	0	0	Q5T0F9	C2D1B_HUMAN	Coiled-coil and C2 domain-containing protein 1B	0
> 10	1554	0.13	0.13	5.2521	0	0	P09238	MMP10_HUMAN	Stromelysin-2	0
> 10	1555	0.13	0.13	10.7527	0	0	O60260	PRKN2_HUMAN	E3 ubiquitin-protein ligase parkin	0
> 10	1556	0.13	0.13	3.02768	0	0			REVERSED Nuclear pore complex protein Nup133	0
> 10	1557	0.13	0.13	6.01504	0	0			REVERSED Paraneoplastic antigen-like protein 6B	0
> 10	1558	0.13	0.13	5.72687	0	0			REVERSED Growth/differentiation factor 9	0
> 10	1559	0.13	0.13	2.61682	0	0	Q99518	FMO2_HUMAN	Dimethylaniline monooxygenase [N-oxide-forming] 2	0
> 10	1560	0.13	0.13	10.4247	0	0	O14798	TR10C_HUMAN	Tumor necrosis factor receptor superfamily member 10C	0	2.43557		13.1233
> 10	1561	0.13	0.13	2.39521	0	0			REVERSED Serine/threonine-protein kinase TNNI3K	0	1.03463		1.26884
> 10	1562	0.13	0.13	18.0556	0	0	Q9UBI6	GBG12_HUMAN	Guanine nucleotide-binding protein G(I)/G(S)/G(O) subunit gamma-12	0
> 10	1563	0.13	0.13	2.39234	0	0	Q8N394	TMTC2_HUMAN	Transmembrane and TPR repeat-containing protein 2	0	0.903214		0.737857
> 10	1564	0.12	2.12	6.04839	2.82258	2.82258	Q96L46	CPNS2_HUMAN	Calpain small subunit 2	1
> 10	1565	0.12	0.22	2.17244	0	0			REVERSED NACHT, LRR and PYD domains-containing protein 1	0	0.915501		0.944704
> 10	1566	0.12	0.15	8.49057	0	0			REVERSED Zinc finger protein 790	0
> 10	1567	0.12	0.14	7.95229	0	0	Q9HB55	CP343_HUMAN	Cytochrome P450 3A43	0
> 10	1568	0.12	0.14	3.52941	0	0	Q96AC1	FERM2_HUMAN	Fermitin family homolog 2	0
> 10	1569	0.12	0.14	4.98938	0	0	Q16512	PKN1_HUMAN	Serine/threonine-protein kinase N1	0
> 10	1570	0.12	0.13	2.78468	0	0	Q7Z7G8	VP13B_HUMAN	Vacuolar protein sorting-associated protein 13B	0
> 10	1571	0.12	0.13	5.03834	0	0			REVERSED Transcription initiation factor TFIID subunit 1-like	0
> 10	1572	0.12	0.13	5.16499	0	0	P42704	LPPRC_HUMAN	Leucine-rich PPR motif-containing protein, mitochondrial	0
> 10	1573	0.12	0.13	6.03175	0	0			REVERSED PR domain zinc finger protein 5	0
> 10	1574	0.12	0.13	1.60428	0	0			REVERSED E3 ubiquitin-protein ligase SMURF2	0
> 10	1575	0.12	0.12	4.19017	0	0	Q9HBG6	IF122_HUMAN	Intraflagellar transport protein 122 homolog	0	1.55195		1.43419
> 10	1576	0.12	0.12	5.28596	0	0	Q8TBY9	WDR66_HUMAN	WD repeat-containing protein 66	0
> 10	1577	0.12	0.12	3.4188	0	0	O60293	ZC3H1_HUMAN	Zinc finger C3H1 domain-containing protein	0
> 10	1578	0.12	0.12	7.79363	0	0			REVERSED NF-X1-type zinc finger protein NFXL1	0	1.34614		1.00952
> 10	1579	0.12	0.12	1.60264	0	0	Q86WI1	PKHL1_HUMAN	Fibrocystin-L	0
> 10	1580	0.12	0.12	6.64024	0	0			REVERSED DNA ligase 3	0	1.9449		1.75851
> 10	1581	0.12	0.12	1.51246	0	0	Q9C0G0	ZN407_HUMAN	Zinc finger protein 407	0	1.15588		0.714826
> 10	1582	0.12	0.12	1.61212	0	0	Q96HP0	DOCK6_HUMAN	Dedicator of cytokinesis protein 6	0
> 10	1583	0.12	0.12	6.85155	0	0	Q6NYC8	PHTNS_HUMAN	Phostensin	0
> 10	1584	0.12	0.12	14.8352	0	0	A6NLJ0	C2C4B_HUMAN	C2 calcium-dependent domain-containing protein 4B	0
> 10	1585	0.12	0.12	3.41686	0	0			REVERSED Kinesin-like protein KIF16B	0
> 10	1586	0.12	0.12	10.1983	0	0	Q9NYT0	PLEK2_HUMAN	Pleckstrin-2	0
> 10	1587	0.12	0.12	4.60947	0	0	P0C869	PA24B_HUMAN	Cytosolic phospholipase A2 beta	0
> 10	1588	0.12	0.12	4.72541	0	0			REVERSED Protein FAM5B	0
> 10	1589	0.12	0.12	4.5977	0	0			REVERSED Coiled-coil domain-containing protein 123, mitochondrial	0
> 10	1590	0.12	0.12	3.23529	0	0			REVERSED X-linked retinitis pigmentosa GTPase regulator	0
> 10	1591	0.12	0.12	5.55556	0	0			REVERSED Zinc finger protein 454	0
> 10	1592	0.12	0.12	8.05604	0	0			REVERSED E3 ubiquitin-protein ligase RNF168	0
> 10	1593	0.12	0.12	1.35421	0	0			REVERSED Nucleoprotein TPR	0
> 10	1594	0.12	0.12	8.21918	0	0	Q9Y6F9	WNT6_HUMAN	Protein Wnt-6	0
> 10	1595	0.12	0.12	2.68528	0	0	Q9Y210	TRPC6_HUMAN	Short transient receptor potential channel 6	0
> 10	1596	0.12	0.12	4.28336	0	0	Q9H9F9	ARP5_HUMAN	Actin-related protein 5	0
> 10	1597	0.12	0.12	2	0	0			REVERSED Solute carrier family 12 member 6	0
> 10	1598	0.12	0.12	1.56386	0	0			REVERSED Exportin-4	0
> 10	1599	0.12	0.12	2.00753	0	0			REVERSED Probable G-protein coupled receptor 128	0
> 10	1600	0.12	0.12	3.92157	0	0			REVERSED Cytosolic purine 5'-nucleotidase	0	0.439839		0.516466
> 10	1601	0.12	0.12	5.85774	0	0	Q9UKD2	MRT4_HUMAN	mRNA turnover protein 4 homolog	0
> 10	1602	0.12	0.12	1.96937	0	0	Q5VSG8	MANEL_HUMAN	Glycoprotein endo-alpha-1,2-mannosidase-like protein	0
> 10	1603	0.12	0.12	1.67264	0	0	Q02410	APBA1_HUMAN	Amyloid beta A4 precursor protein-binding family A member 1	0
> 10	1604	0.12	0.12	1.19403	0	0	P54792	DVL1L_HUMAN	Segment polarity protein dishevelled homolog DVL-1-like	0
> 10	1604	0	0.12	1.15108	0	0	O14640	DVL1_HUMAN	Segment polarity protein dishevelled homolog DVL-1	0
> 10	1605	0.12	0.12	2.48447	0	0			REVERSED ATP-dependent RNA helicase DDX25	0
> 10	1606	0.12	0.12	7.31707	0	0			REVERSED U7 snRNA-associated Sm-like protein LSm10	0
> 10	1607	0.12	0.12	1.44928	0	0			REVERSED Kelch-like protein 6	0
> 10	1608	0.12	0.12	2.42291	0	0			REVERSED Bone morphogenetic protein 5	0
> 10	1609	0.12	0.12	2.18447	0	0			REVERSED Histone-lysine N-methyltransferase SUV39H1	0
> 10	1610	0.11	9.83	86.1111	73.6111	73.6111	P22531	SPR2E_HUMAN	Small proline-rich protein 2E	5	1.03834		1.01478
> 10	1611	0.11	2.11	16.4804	3.63128	3.63128	P13747	HLAE_HUMAN	HLA class I histocompatibility antigen, alpha chain E	1
> 10	1612	0.11	1.05	9.48746	0.763359	0	P19367	HXK1_HUMAN	Hexokinase-1	0
> 10	1613	0.11	0.65	4.10596	0.662252	0	Q96N64	PWP2A_HUMAN	PWWP domain-containing protein 2A	0
> 10	1614	0.11	0.61	7.21649	1.71821	0			REVERSED Zinc finger CCCH domain-containing protein 8	0
> 10	1615	0.11	0.49	2.99824	0.352734	0			REVERSED T-lymphoma invasion and metastasis-inducing protein 2	0
> 10	1616	0.11	0.31	3.56888	0	0			REVERSED Kinesin-like protein KIF27	0
> 10	1617	0.11	0.23	10.5634	0	0			REVERSED Putative short transient receptor potential channel 2-like protein	0
> 10	1618	0.11	0.19	2.38806	0	0			REVERSED Lebercilin-like protein	0
> 10	1619	0.11	0.15	4.49907	0	0			REVERSED Oxygen-regulated protein 1	0
> 10	1620	0.11	0.14	3.66211	0	0			REVERSED Fanconi anemia group M protein	0
> 10	1621	0.11	0.12	3.47349	0	0			REVERSED Uncharacterized protein C14orf145	0	1.06514		1.22553
> 10	1622	0.11	0.12	4.45293	0	0			REVERSED Spermatogenesis-associated protein 20	0
> 10	1623	0.11	0.12	2.36407	0	0	Q9Y6Q5	AP1M2_HUMAN	AP-1 complex subunit mu-2	0	3.95876		2.82502
> 10	1624	0.11	0.12	2.01149	0	0	Q96SK3	ZN607_HUMAN	Zinc finger protein 607	0
> 10	1625	0.11	0.12	1.27287	0	0	P29374	ARI4A_HUMAN	AT-rich interactive domain-containing protein 4A	0
> 10	1626	0.11	0.12	3.52423	0	0			REVERSED Kynurenine--oxoglutarate transaminase 3	0
> 10	1627	0.11	0.12	2.81195	0	0			REVERSED Interleukin-1 receptor type 1	0	1.06899		0.909299
> 10	1628	0.11	0.11	14.3561	0	0			REVERSED Filaggrin	0	0.963689		0.696184
> 10	1629	0.11	0.11	9.91561	0	0	Q9Y4B5	K0802_HUMAN	Uncharacterized protein KIAA0802	0
> 10	1630	0.11	0.11	4.73684	0	0	Q6ZRS2	SRCAP_HUMAN	Helicase SRCAP	0	0.897281		0.970474
> 10	1631	0.11	0.11	2.92588	0	0			REVERSED StAR-related lipid transfer protein 9	0
> 10	1632	0.11	0.11	4.69314	0	0			REVERSED Myosin-6	0
> 10	1633	0.11	0.11	4.39476	0	0	P14616	INSRR_HUMAN	Insulin receptor-related protein	0	1.4746		1.29917
> 10	1634	0.11	0.11	5.83174	0	0	O15294	OGT1_HUMAN	UDP-N-acetylglucosamine--peptide N-acetylglucosaminyltransferase 110 kDa subunit	0	1.11831	0.0306619	0.68058	0.794042
> 10	1635	0.11	0.11	4.92832	0	0			REVERSED ELKS/Rab6-interacting/CAST family member 1	0	3.08427	0.0795051	2.98061	0.0116568
> 10	1636	0.11	0.11	2.8098	0	0			REVERSED Rho-associated protein kinase 2	0
> 10	1637	0.11	0.11	2.29456	0	0			REVERSED UPF0606 protein KIAA1549	0
> 10	1638	0.11	0.11	8.01187	0	0	Q9BQE5	APOL2_HUMAN	Apolipoprotein L2	0
> 10	1639	0.11	0.11	5.02513	0	0	Q5T2D3	OTUD3_HUMAN	OTU domain-containing protein 3	0
> 10	1640	0.11	0.11	4.80226	0	0	Q4G163	FBX43_HUMAN	F-box only protein 43	0
> 10	1641	0.11	0.11	2.62664	0	0	Q14139	UBE4A_HUMAN	Ubiquitin conjugation factor E4 A	0
> 10	1642	0.11	0.11	6.95652	0	0	P11229	ACM1_HUMAN	Muscarinic acetylcholine receptor M1	0
> 10	1643	0.11	0.11	3.28032	0	0	O94832	MYO1D_HUMAN	Myosin-Id	0	1.11679	0.121801	1.24126	0.728261
> 10	1644	0.11	0.11	6.64894	0	0	O15466	SIA8E_HUMAN	Alpha-2,8-sialyltransferase 8E	0	0.815539		0.254363
> 10	1645	0.11	0.11	3.92523	0	0	O15063	K0355_HUMAN	Uncharacterized protein KIAA0355	0
> 10	1646	0.11	0.11	5.89849	0	0			REVERSED Rho GTPase-activating protein 28	0
> 10	1647	0.11	0.11	4.9162	0	0			REVERSED Ras and Rab interactor 2	0
> 10	1648	0.11	0.11	5.59647	0	0			REVERSED Uncharacterized protein C19orf21	0
> 10	1649	0.11	0.11	2.43205	0	0	Q9Y496	KIF3A_HUMAN	Kinesin-like protein KIF3A	0
> 10	1650	0.11	0.11	1.90147	0	0	Q8IY37	DHX37_HUMAN	Probable ATP-dependent RNA helicase DHX37	0	0.589568		0.602061
> 10	1651	0.11	0.11	0.845254	0	0	Q12766	HMGX3_HUMAN	HMG domain-containing protein 3	0
> 10	1652	0.11	0.11	5.88235	0	0	P22234	PUR6_HUMAN	Multifunctional protein ADE2	0
> 10	1653	0.11	0.11	3.85321	0	0	O43918	AIRE_HUMAN	Autoimmune regulator	0
> 10	1654	0.11	0.11	2.46407	0	0			REVERSED Exocyst complex component 4	0
> 10	1655	0.11	0.11	2.46781	0	0			REVERSED Sarcalumenin	0	1.21047		0.853556
> 10	1656	0.11	0.11	3.50631	0	0			REVERSED Low-density lipoprotein receptor-related protein 10	0
> 10	1657	0.11	0.11	1.11214	0	0			REVERSED Uncharacterized protein KIAA0240	0
> 10	1658	0.11	0.11	11.0429	0	0			REVERSED Uncharacterized protein C21orf69	0
> 10	1659	0.11	0.11	5.39326	0	0			REVERSED Serine/threonine-protein kinase Nek2	0
> 10	1660	0.11	0.11	1.35528	0	0			REVERSED Complement receptor type 2	0
> 10	1661	0.11	0.11	2.38095	0	0			REVERSED Integrin beta-1	0
> 10	1662	0.11	0.11	5.37313	0	0			REVERSED Glyceraldehyde-3-phosphate dehydrogenase	0
> 10	1663	0.11	0.11	1.62749	0	0	Q9UHF4	I20RA_HUMAN	Interleukin-20 receptor subunit alpha	0
> 10	1664	0.11	0.11	4.39024	0	0	Q96PQ5	IPP2L_HUMAN	Putative protein phosphatase inhibitor 2-like protein 1	0
> 10	1665	0.11	0.11	5.81818	0	0	Q8N4C9	CQ078_HUMAN	Uncharacterized protein C17orf78	0
> 10	1666	0.11	0.11	1.89504	0	0	O60294	LCMT2_HUMAN	Leucine carboxyl methyltransferase 2	0
> 10	1667	0.11	0.11	7.01754	0	0	O14548	COX7R_HUMAN	Cytochrome c oxidase subunit 7A-related protein, mitochondrial	0	0.715207		1.11362
> 10	1668	0.11	0.11	3.39943	0	0			REVERSED THUMP domain-containing protein 1	0
> 10	1669	0.11	0.11	2.14425	0	0			REVERSED Zinc finger CCHC domain-containing protein 4	0
> 10	1670	0.11	0.11	3.75587	0	0			REVERSED Sclerostin	0
> 10	1671	0.11	0.11	1.77778	0	0			REVERSED Growth/differentiation factor 7	0
> 10	1672	0.11	0.11	6.62252	0	0			REVERSED Uncharacterized protein C7orf65	0
> 10	1673	0.11	0.11	0.727802	0	0			REVERSED Serine/threonine-protein kinase LMTK1	0
> 10	1674	0.11	0.11	1.88679	0	0			REVERSED Otolin-1	0
> 10	1675	0.1	2.36	3.63108	0.130719	0.130719			REVERSED Nesprin-2	1
> 10	1676	0.1	1.25	10.6719	2.37154	0	Q9Y696	CLIC4_HUMAN	Chloride intracellular channel protein 4	0
> 10	1677	0.1	0.84	2.7659	0.171086	0	Q0VDD8	DYH14_HUMAN	Dynein heavy chain 14, axonemal	0
> 10	1678	0.1	0.63	6.27376	0.95057	0			REVERSED Cyclin-L1	0
> 10	1679	0.1	0.56	7.76531	0.431406	0	Q6MZM0	HPHL1_HUMAN	Hephaestin-like protein 1	0	0.860435		2.81391
> 10	1680	0.1	0.54	8.92857	0.465839	0			REVERSED Contactin-associated protein-like 3B	0
> 10	1681	0.1	0.5	3.89972	0.464253	0			REVERSED Adenylate cyclase type 4	0
> 10	1682	0.1	0.44	3.54331	1.1811	0	Q13237	KGP2_HUMAN	cGMP-dependent protein kinase 2	0
> 10	1683	0.1	0.2	1.35065	0	0			REVERSED Coiled-coil domain-containing protein 108	0
> 10	1684	0.1	0.18	6.28717	0	0			REVERSED DBF4-type zinc finger-containing protein 2	0	0.823033		0.855265
> 10	1685	0.1	0.14	12.8079	0	0			REVERSED COP9 signalosome complex subunit 4	0	1.28557		0.673158
> 10	1686	0.1	0.13	3.20553	0	0			REVERSED T-lymphoma invasion and metastasis-inducing protein 1	0
> 10	1687	0.1	0.12	5.59746	0	0			REVERSED Ryanodine receptor 1	0
> 10	1688	0.1	0.12	3.04372	0	0			REVERSED Tuberin	0	0.790037	0.664264	0.80384	0.43063
> 10	1689	0.1	0.11	9.79782	0	0	Q96GE5	ZN799_HUMAN	Zinc finger protein 799	0	1.69466		0.944207
> 10	1690	0.1	0.11	3.60465	0	0			REVERSED Protein FAM179B	0	3.42209		2.78133
> 10	1691	0.1	0.11	3.85376	0	0			REVERSED Klotho	0
> 10	1692	0.1	0.11	6.08696	0	0			REVERSED Ubiquitin carboxyl-terminal hydrolase isozyme L3	0
> 10	1693	0.1	0.1	4.63974	0	0			REVERSED Msx2-interacting protein	0	1.00179	0.967194	1.2109	0.320945
> 10	1694	0.1	0.1	5.45335	0	0	O15085	ARHGB_HUMAN	Rho guanine nucleotide exchange factor 11	0
> 10	1695	0.1	0.1	11.9611	0	0			REVERSED Protein Hook homolog 2	0
> 10	1696	0.1	0.1	1.40631	0	0			REVERSED Histone-lysine N-methyltransferase MLL2	0
> 10	1697	0.1	0.1	19.3878	0	0	Q8N7Q3	ZN676_HUMAN	Zinc finger protein 676	0
> 10	1698	0.1	0.1	6.18153	0	0	Q14203	DCTN1_HUMAN	Dynactin subunit 1	0
> 10	1699	0.1	0.1	9.68858	0	0	Q92839	HAS1_HUMAN	Hyaluronan synthase 1	0
> 10	1700	0.1	0.1	15.3488	0	0	Q8N819	PPM1N_HUMAN	Probable protein phosphatase 1N	0
> 10	1701	0.1	0.1	6.13497	0	0			REVERSED Monofunctional C1-tetrahydrofolate synthase, mitochondrial	0
> 10	1702	0.1	0.1	3.03867	0	0			REVERSED Protein sidekick-2	0
> 10	1703	0.1	0.1	26.4368	0	0			REVERSED Sepiapterin reductase	0
> 10	1704	0.1	0.1	3.20366	0	0	Q68DN6	RGPD1_HUMAN	RANBP2-like and GRIP domain-containing protein 1/2	0	0.964875		0.65364
> 10	1705	0.1	0.1	2.95334	0	0	Q4KWH8	PLCH1_HUMAN	1-phosphatidylinositol-4,5-bisphosphate phosphodiesterase eta-1	0	0.851886		0.759663
> 10	1706	0.1	0.1	5.69892	0	0	P98175	RBM10_HUMAN	RNA-binding protein 10	0
> 10	1707	0.1	0.1	3.13002	0	0			REVERSED Helicase SKI2W	0	0.998608		1.11296
> 10	1708	0.1	0.1	3.64583	0	0			REVERSED Kinesin-like protein KIF23	0	1.30746	0.617761	1.3613	0.486892
> 10	1709	0.1	0.1	2.93686	0	0	O60885	BRD4_HUMAN	Bromodomain-containing protein 4	0
> 10	1710	0.1	0.1	3.90738	0	0			REVERSED Calcium-binding and coiled-coil domain-containing protein 1	0
> 10	1711	0.1	0.1	5.78512	0	0			REVERSED Glycerophosphodiester phosphodiesterase domain-containing protein 5	0
> 10	1712	0.1	0.1	2.12766	0	0			REVERSED Ephrin type-B receptor 4	0
> 10	1713	0.1	0.1	3.24324	0	0			REVERSED Epoxide hydrolase 2	0
> 10	1714	0.1	0.1	1.76754	0	0			REVERSED Myotubularin-related protein 5	0	0.816109		0.681156
> 10	1715	0.1	0.1	2.37643	0	0			REVERSED SWI/SNF-related matrix-associated actin-dependent regulator of chromatin subfamily A member 5	0
> 10	1716	0.1	0.1	10.3746	0	0			REVERSED Transcription factor EC	0
> 10	1717	0.1	0.1	4.22323	0	0	Q9ULC6	PADI1_HUMAN	Protein-arginine deiminase type-1	0
> 10	1718	0.1	0.1	4.77707	0	0	Q96EK4	THA11_HUMAN	THAP domain-containing protein 11	0
> 10	1719	0.1	0.1	2.43309	0	0	P07332	FES_HUMAN	Tyrosine-protein kinase Fes/Fps	0
> 10	1720	0.1	0.1	1.42276	0	0	A6NC98	CC88B_HUMAN	Coiled-coil domain-containing protein 88B	0
> 10	1721	0.1	0.1	1.14286	0	0			REVERSED Plexin-D1	0
> 10	1722	0.1	0.1	2.64064	0	0			REVERSED Transient receptor potential cation channel subfamily V member 4	0
> 10	1723	0.1	0.1	4.72813	0	0			REVERSED Carboxypeptidase B2	0
> 10	1724	0.1	0.1	7.50751	0	0			REVERSED Uncharacterized protein C5orf4	0	0.856476		1.02876
> 10	1725	0.1	0.1	2.55639	0	0			REVERSED Nephrocystin-3	0
> 10	1726	0.1	0.1	1.42222	0	0			REVERSED Probable RNA-binding protein 20	0
> 10	1727	0.1	0.1	1.66667	0	0			REVERSED Glycine dehydrogenase [decarboxylating], mitochondrial	0
> 10	1728	0.1	0.1	1.9685	0	0	Q9Y285	SYFA_HUMAN	Phenylalanyl-tRNA synthetase alpha chain	0
> 10	1729	0.1	0.1	5.82011	0	0	Q9BWH2	FUND2_HUMAN	FUN14 domain-containing protein 2	0
> 10	1730	0.1	0.1	1.37405	0	0	Q96SB4	SRPK1_HUMAN	Serine/threonine-protein kinase SRPK1	0
> 10	1731	0.1	0.1	2.5974	0	0	Q96QS6	KPSH2_HUMAN	Serine/threonine-protein kinase H2	0
> 10	1732	0.1	0.1	14.433	0	0	Q96KF7	CF162_HUMAN	UPF0708 protein C6orf162	0	0.899879		1.37724
> 10	1733	0.1	0.1	1.49457	0	0	P51659	DHB4_HUMAN	Peroxisomal multifunctional enzyme type 2	0
> 10	1734	0.1	0.1	2.71084	0	0	P16260	GDC_HUMAN	Graves disease carrier protein	0
> 10	1735	0.1	0.1	2.33645	0	0			REVERSED Leucine-rich repeat-containing protein 42	0	0.692426		3.29938
> 10	1736	0.1	0.1	1.89003	0	0			REVERSED Zinc finger protein 319	0
> 10	1737	0.1	0.1	2.83401	0	0			REVERSED Centromere protein H	0
> 10	1738	0.1	0.1	4.34783	0	0			REVERSED Uncharacterized protein C10orf82	0
> 10	1739	0.1	0.1	2.78884	0	0			REVERSED Myozenin-3	0
> 10	1740	0.1	0.1	2.4	0	0			REVERSED CMP-N-acetylneuraminate-beta-1,4-galactoside alpha-2,3-sialyltransferase	0
> 10	1741	0.1	0.1	2.90323	0	0			REVERSED Zinc finger protein-like 1	0
> 10	1742	0.09	0.83	3.7037	0.766284	0	Q8TCS8	PNPT1_HUMAN	Polyribonucleotide nucleotidyltransferase 1, mitochondrial	0	0.665501		0.511607
> 10	1743	0.09	0.6	5.10563	0.440141	0			REVERSED Myosin-Ib	0
> 10	1744	0.09	0.22	3.60825	0	0			REVERSED Myosin-3	0
> 10	1745	0.09	0.15	4.92205	0	0	Q96JB1	DYH8_HUMAN	Dynein heavy chain 8, axonemal	0	1.41542		0.843142
> 10	1746	0.09	0.15	2.34623	0	0	Q6XZF7	DNMBP_HUMAN	Dynamin-binding protein	0
> 10	1747	0.09	0.12	3.54077	0	0	Q9Y5G6	PCDG7_HUMAN	Protocadherin gamma-A7	0	0.857154		0.518617
> 10	1748	0.09	0.1	3.16916	0	0			REVERSED Pre-mRNA-processing-splicing factor 8	0	0.991322		0.974119
> 10	1749	0.09	0.1	11.6279	0	0	Q8N859	ZN713_HUMAN	Zinc finger protein 713	0
> 10	1750	0.09	0.1	3.18108	0	0	P55265	DSRAD_HUMAN	Double-stranded RNA-specific adenosine deaminase	0
> 10	1751	0.09	0.1	5.6872	0	0	Q9C075	K1C23_HUMAN	Keratin, type I cytoskeletal 23	0
> 10	1752	0.09	0.1	2.19466	0	0	O75362	ZN217_HUMAN	Zinc finger protein 217	0	1.04551		0.803444
> 10	1753	0.09	0.1	1.1846	0	0			REVERSED E3 ubiquitin-protein ligase MIB2	0
> 10	1754	0.09	0.09	2.08259	0	0	O75691	UTP20_HUMAN	Small subunit processome component 20 homolog	0	1.08397		0.705738
> 10	1755	0.09	0.09	9.65608	0	0			REVERSED Inactive carboxypeptidase-like protein X2	0	1.11172		1.12496
> 10	1756	0.09	0.09	3.48542	0	0	Q5SYB0	FRPD1_HUMAN	FERM and PDZ domain-containing protein 1	0	1.15905		1.00713
> 10	1757	0.09	0.09	7.06215	0	0			REVERSED RING finger protein 169	0
> 10	1758	0.09	0.09	8.61423	0	0	Q8TDR2	STK35_HUMAN	Serine/threonine-protein kinase 35	0
> 10	1759	0.09	0.09	3.52423	0	0	Q5JTC6	F123B_HUMAN	Protein FAM123B	0
> 10	1760	0.09	0.09	4.4484	0	0	P52333	JAK3_HUMAN	Tyrosine-protein kinase JAK3	0
> 10	1761	0.09	0.09	11.2	0	0	P17482	HXB9_HUMAN	Homeobox protein Hox-B9	0
> 10	1762	0.09	0.09	6.43127	0	0			REVERSED Pleckstrin homology domain-containing family H member 3	0
> 10	1763	0.09	0.09	6.50195	0	0			REVERSED Integrin beta-2	0
> 10	1764	0.09	0.09	3.27526	0	0			REVERSED Probable ATP-dependent DNA helicase HFM1	0
> 10	1765	0.09	0.09	4.51613	0	0	Q8N1V2	WDR16_HUMAN	WD repeat-containing protein 16	0
> 10	1766	0.09	0.09	3.71846	0	0	Q8IYF1	ELOA2_HUMAN	RNA polymerase II transcription factor SIII subunit A2	0
> 10	1767	0.09	0.09	4.75207	0	0	Q8IXS2	CCD65_HUMAN	Coiled-coil domain-containing protein 65	0
> 10	1768	0.09	0.09	1.30134	0	0	Q7Z442	PK1L2_HUMAN	Polycystic kidney disease protein 1-like 2	0
> 10	1769	0.09	0.09	4.52555	0	0	Q68DL7	YR008_HUMAN	Uncharacterized protein DKFZp781G0119	0
> 10	1770	0.09	0.09	1.72176	0	0	P28827	PTPRM_HUMAN	Receptor-type tyrosine-protein phosphatase mu	0	0.955859		0.965605
> 10	1771	0.09	0.09	2.61866	0	0			REVERSED Trinucleotide repeat-containing gene 6B protein	0
> 10	1772	0.09	0.09	4.10557	0	0			REVERSED Zinc finger protein 252	0
> 10	1773	0.09	0.09	2.09826	0	0			REVERSED Chromodomain-helicase-DNA-binding protein 5	0
> 10	1774	0.09	0.09	1.93396	0	0			REVERSED Separin	0
> 10	1775	0.09	0.09	3.00546	0	0	Q96T17	MA7D2_HUMAN	MAP7 domain-containing protein 2	0
> 10	1776	0.09	0.09	2.47219	0	0	Q8TF30	WHAMM_HUMAN	WASP homolog-associated protein with actin, membranes and microtubules	0
> 10	1777	0.09	0.09	7.46667	0	0	Q8NHK3	KI2LB_HUMAN	Killer cell immunoglobulin-like receptor 2DL5B	0
> 10	1778	0.09	0.09	1.47826	0	0	Q2VWP7	PRTG_HUMAN	Protogenin	0
> 10	1779	0.09	0.09	2.78422	0	0	P54278	PMS2_HUMAN	Mismatch repair endonuclease PMS2	0
> 10	1780	0.09	0.09	4.0568	0	0	O95822	DCMC_HUMAN	Malonyl-CoA decarboxylase, mitochondrial	0
> 10	1781	0.09	0.09	4.10959	0	0			REVERSED Tetratricopeptide repeat protein 1	0
> 10	1782	0.09	0.09	1.32013	0	0			REVERSED Dermatan-sulfate epimerase-like protein	0
> 10	1783	0.09	0.09	3.39943	0	0			REVERSED Glutamine-dependent NAD(+) synthetase	0
> 10	1784	0.09	0.09	2.42537	0	0			REVERSED Uncharacterized protein KIAA0319	0
> 10	1785	0.09	0.09	3.58491	0	0			REVERSED Inactive ubiquitin carboxyl-terminal hydrolase 17-like protein 7	0
> 10	1786	0.09	0.09	1.52801	0	0	Q9HD45	TM9S3_HUMAN	Transmembrane 9 superfamily member 3	0
> 10	1787	0.09	0.09	2.88066	0	0	Q9H1E3	NUCKS_HUMAN	Nuclear ubiquitous casein and cyclin-dependent kinases substrate	0
> 10	1788	0.09	0.09	6.86275	0	0	Q96S19	CP013_HUMAN	UPF0585 protein C16orf13	0
> 10	1789	0.09	0.09	6.92641	0	0	Q8WVC6	DCAKD_HUMAN	Dephospho-CoA kinase domain-containing protein	0
> 10	1790	0.09	0.09	8.57143	0	0	Q5T292	CJ128_HUMAN	Putative uncharacterized protein C10orf128	0
> 10	1791	0.09	0.09	1.13924	0	0	Q5HYK7	SH319_HUMAN	SH3 domain-containing protein 19	0
> 10	1792	0.09	0.09	1.81087	0	0	P48167	GLRB_HUMAN	Glycine receptor subunit beta	0
> 10	1793	0.09	0.09	1.28056	0	0			REVERSED ATP-dependent RNA helicase DDX24	0	0.72033		1.34963
> 10	1794	0.09	0.09	2.08333	0	0			REVERSED WAP, kazal, immunoglobulin, kunitz and NTR domain-containing protein 2	0
> 10	1795	0.09	0.09	4.58015	0	0			REVERSED Uncharacterized protein C9orf24	0	0.735977		0.521677
> 10	1796	0.09	0.09	1.34529	0	0			REVERSED GTP-binding protein GUF1 homolog	0
> 10	1797	0.09	0.09	3	0	0			REVERSED Zinc finger protein 705A	0
> 10	1797	0	0.09	3	0	0			REVERSED Putative zinc finger protein 705C	0
> 10	1797	0	0.09	2.98013	0	0			REVERSED Putative zinc finger protein 705H	0
> 10	1797	0	0.09	3	0	0			REVERSED Zinc finger protein 705F	0
> 10	1797	0	0.09	3	0	0			REVERSED Putative zinc finger protein 705G	0
> 10	1797	0	0.09	3	0	0			REVERSED Zinc finger protein 705D	0
> 10	1798	0.09	0.09	1.93966	0	0			REVERSED Synaptosomal-associated protein 47	0
> 10	1799	0.09	0.09	3.58566	0	0			REVERSED Homeobox protein Hox-B4	0
> 10	1800	0.08	1.47	17.284	3.29218	3.29218	Q96CG8	CTHR1_HUMAN	Collagen triple helix repeat-containing protein 1	1	0.665147		0.95171
> 10	1801	0.08	1.39	3.35946	0.783875	0.783875			REVERSED Spermatogenesis-associated protein 5	1
> 10	1802	0.08	0.82	6.61157	1.23967	0			REVERSED Gasdermin-D	0
> 10	1803	0.08	0.41	8.23529	1.96078	0	P08311	CATG_HUMAN	Cathepsin G	0
> 10	1804	0.08	0.16	2.849	0	0	Q9BXX0	EMIL2_HUMAN	EMILIN-2	0
> 10	1805	0.08	0.15	11.7527	0	0	Q02388	CO7A1_HUMAN	Collagen alpha-1(VII) chain	0
> 10	1806	0.08	0.12	1.78511	0	0			REVERSED Probable histone-lysine N-methyltransferase ASH1L	0
> 10	1807	0.08	0.11	5.97015	0	0			REVERSED Diacylglycerol kinase beta	0	3.82585		10.4537
> 10	1808	0.08	0.11	2.77778	0	0	Q9HCM7	FBSL_HUMAN	Fibrosin-1-like protein	0
> 10	1809	0.08	0.1	2.78503	0	0			REVERSED Potassium channel subfamily U member 1	0
> 10	1810	0.08	0.1	1.67866	0	0	Q9UBZ9	REV1_HUMAN	DNA repair protein REV1	0
> 10	1811	0.08	0.1	4.10095	0	0			REVERSED Protein FAM166A	0
> 10	1812	0.08	0.09	7.13477	0	0			REVERSED Peroxisomal proliferator-activated receptor A-interacting complex 285 kDa protein	0
> 10	1813	0.08	0.09	4.81283	0	0	Q149N8	SHPRH_HUMAN	E3 ubiquitin-protein ligase SHPRH	0
> 10	1814	0.08	0.09	2.78174	0	0	Q6KC79	NIPBL_HUMAN	Nipped-B-like protein	0
> 10	1815	0.08	0.09	5.71784	0	0			REVERSED Laminin subunit gamma-1	0
> 10	1816	0.08	0.09	7.36301	0	0	Q86XU0	ZN677_HUMAN	Zinc finger protein 677	0
> 10	1817	0.08	0.09	5.33333	0	0	Q14457	BECN1_HUMAN	Beclin-1	0	1.299		0
> 10	1818	0.08	0.09	4.48718	0	0	Q96HP4	OXND1_HUMAN	Oxidoreductase NAD-binding domain-containing protein 1	0
> 10	1819	0.08	0.09	4.53461	0	0	P14324	FPPS_HUMAN	Farnesyl pyrophosphate synthase	0	1.00778		0.919367
> 10	1820	0.08	0.08	6.70942	0	0			REVERSED Citron Rho-interacting kinase	0
> 10	1821	0.08	0.08	14.5058	0	0	Q96PV6	LENG8_HUMAN	Leukocyte receptor cluster member 8	0	0.832885		0.745908
> 10	1822	0.08	0.08	3.06091	0	0	Q15772	SPEG_HUMAN	Striated muscle preferentially expressed protein kinase	0
> 10	1823	0.08	0.08	7.30897	0	0			REVERSED Collagen alpha-1(XI) chain	0
> 10	1824	0.08	0.08	8.69565	0	0	Q63ZY3	KANK2_HUMAN	KN motif and ankyrin repeat domain-containing protein 2	0	0.69461		0.883644
> 10	1825	0.08	0.08	3.36743	0	0			REVERSED Acetyl-CoA carboxylase 1	0
> 10	1826	0.08	0.08	8.35088	0	0	Q86YZ3	HORN_HUMAN	Hornerin	0
> 10	1827	0.08	0.08	1.1893	0	0	Q9Y485	DMXL1_HUMAN	DmX-like protein 1	0
> 10	1828	0.08	0.08	1.9685	0	0	Q07864	DPOE1_HUMAN	DNA polymerase epsilon catalytic subunit A	0
> 10	1829	0.08	0.08	5.82524	0	0	A5PL33	KRBA1_HUMAN	Protein KRBA1	0	0.811701		0.707969
> 10	1830	0.08	0.08	9.74659	0	0			REVERSED Keratin, type II cuticular Hb2	0
> 10	1831	0.08	0.08	3.03824	0	0	Q9ULL4	PLXB3_HUMAN	Plexin-B3	0
> 10	1832	0.08	0.08	3.64238	0	0	P35606	COPB2_HUMAN	Coatomer subunit beta'	0
> 10	1833	0.08	0.08	2.13392	0	0	A6NKG5	RTL1_HUMAN	Retrotransposon-like protein 1	0
> 10	1834	0.08	0.08	1.58293	0	0			REVERSED DNA mismatch repair protein Mlh3	0
> 10	1835	0.08	0.08	9.42623	0	0			REVERSED Tripartite motif-containing protein 34	0
> 10	1836	0.08	0.08	2.68075	0	0			REVERSED EH domain-binding protein 1	0
> 10	1837	0.08	0.08	4.68165	0	0			REVERSED Keratin, type II cytoskeletal 4	0
> 10	1838	0.08	0.08	4.74934	0	0			REVERSED Probable crossover junction endonuclease EME2	0
> 10	1839	0.08	0.08	1.34529	0	0	Q9Y4H2	IRS2_HUMAN	Insulin receptor substrate 2	0
> 10	1840	0.08	0.08	2.99401	0	0	Q8NEM0	MCPH1_HUMAN	Microcephalin	0
> 10	1841	0.08	0.08	8.73786	0	0	Q8N3Y7	RDHE2_HUMAN	Epidermal retinol dehydrogenase 2	0
> 10	1842	0.08	0.08	0.950292	0	0	Q5T7B8	KIF24_HUMAN	Kinesin-like protein KIF24	0
> 10	1843	0.08	0.08	1.54639	0	0	Q13616	CUL1_HUMAN	Cullin-1	0
> 10	1844	0.08	0.08	4.85075	0	0	P53701	CCHL_HUMAN	Cytochrome c-type heme lyase	0
> 10	1845	0.08	0.08	1.36286	0	0	P22557	HEM0_HUMAN	5-aminolevulinate synthase, erythroid-specific, mitochondrial	0
> 10	1846	0.08	0.08	4.7619	0	0	O43781	DYRK3_HUMAN	Dual specificity tyrosine-phosphorylation-regulated kinase 3	0
> 10	1847	0.08	0.08	2.41343	0	0			REVERSED Trafficking kinesin-binding protein 1	0
> 10	1848	0.08	0.08	3.83333	0	0			REVERSED Myelin expression factor 2	0	1.84486		1.4275
> 10	1849	0.08	0.08	2.14362	0	0			REVERSED Dual 3',5'-cyclic-AMP and -GMP phosphodiesterase 11A	0
> 10	1850	0.08	0.08	3.69318	0	0			REVERSED Neurolysin, mitochondrial	0
> 10	1851	0.08	0.08	1.38787	0	0			REVERSED Microtubule-associated tumor suppressor candidate 2	0
> 10	1852	0.08	0.08	4.89865	0	0			REVERSED Prospero homeobox protein 2	0
> 10	1853	0.08	0.08	1.12	0	0			REVERSED DNA excision repair protein ERCC-6-like	0
> 10	1854	0.08	0.08	13.7931	0	0			REVERSED 60S ribosomal protein L26	0
[truncated: 391 more rows]

## Sheet: 2) Proteins below FDR 5%
FDR(%)	N	Unused	Total	%Cov	%Cov(50)	%Cov(95)	Accession #	Accession Name	Name	Peptides(95%)	115:114	PVal 115:114	117:116	PVal 117:116
< 1	1	318.01	318.01	68.5666	60.4778	59.4719	P02751	FINC_HUMAN	Fibronectin	305	0.899244	2.34928e-09	0.762524	4.70295e-13
< 1	2	229.58	229.58	78.5915	70.0469	69.0141	P00450	CERU_HUMAN	Ceruloplasmin	239	0.838502	4.8168e-15	0.829964	0.000618317
< 1	3	226.27	226.27	84.8101	83.7553	81.2236	P02774	VTDB_HUMAN	Vitamin D-binding protein	253	0.826441	1.87581e-27	0.889712	0.0150986
< 1	4	163.81	163.81	84.689	83.2536	82.0574	P01009	A1AT_HUMAN	Alpha-1-antitrypsin	183	0.616093	9.43624e-40	0.674527	8.14008e-13
< 1	5	161.48	161.48	60.0917	49.1399	46.445	P0C0L4	CO4A_HUMAN	Complement C4-A	102	0.988026		0.736589
< 1	6	133.23	133.28	67.037	63.4568	61.8519	P00747	PLMN_HUMAN	Plasminogen	113	0.697897	1.6242e-20	0.770953	0.000159931
< 1	7	133.17	133.17	69.341	65.4728	64.8997	P02787	TRFE_HUMAN	Serotransferrin	116	1.0751	0.0103244	1.24986	0.000750173
< 1	8	127.59	127.59	77.4892	72.0779	66.4502	P02790	HEMO_HUMAN	Hemopexin	159	0.768097	2.27125e-24	0.767598	4.03743e-05
< 1	9	126.32	126.32	76.0929	48.5656	44.3989	P02452	CO1A1_HUMAN	Collagen alpha-1(I) chain	85	0.778263	4.09848e-08	0.931675	0.305995
< 1	10	122.96	122.99	76.603	49.5907	42.3602	P02461	CO3A1_HUMAN	Collagen alpha-1(III) chain	105	0.740831	1.04896e-10	0.784732	0.000300619
< 1	11	119.44	119.44	81.4714	80.654	79.0191	P02765	FETUA_HUMAN	Alpha-2-HS-glycoprotein	137	0.93668	0.0243892	0.993885	0.885455
< 1	12	108.28	108.28	54.5898	48.5784	46.6288	P08603	CFAH_HUMAN	Complement factor H	71	1.00817	0.791168	1.05404	0.46083
< 1	13	107.1	107.1	75.2841	74.1477	72.7273	P02760	AMBP_HUMAN	Protein AMBP	162	0.921316	0.000361587	0.936532	0.101432
< 1	14	106.19	106.19	57.199	50	49.2147	P00751	CFAB_HUMAN	Complement factor B	97	0.918873	0.00791657	1.00773	0.891943
< 1	15	93.4	93.4	41.7919	30.0661	29.0439	P01024	CO3_HUMAN	Complement C3	52	1.54127	3.8556e-12	1.61645	1.26303e-05
< 1	16	89.8	89.8	27.6475	13.0266	13.0266	P98160	PGBM_HUMAN	Basement membrane-specific heparan sulfate proteoglycan core protein	59	1.00706	0.826411	1	1
< 1	17	88.14	90.3	72.8169	65.7746	57.8873	P02788	TRFL_HUMAN	Lactotransferrin	62	2.46482	9.43624e-38	2.27818	3.37151e-21
< 1	18	84.22	85.47	68.8141	43.7775	37.9941	P08123	CO1A2_HUMAN	Collagen alpha-2(I) chain	52	0.794058	8.59482e-07	1.07577	0.602738
< 1	19	83.39	83.39	81.8533	76.4479	76.0618	P08833	IBP1_HUMAN	Insulin-like growth factor-binding protein 1	111	0.834952	6.43727e-09	0.986758	0.769215
< 1	20	83.28	83.28	71.5517	60.1293	57.1121	P01008	ANT3_HUMAN	Antithrombin-III	88	0.944947	0.0436404	0.841942	0.00421536
< 1	21	78.57	78.6	61.6368	46.4194	45.1407	P06396	GELS_HUMAN	Gelsolin	49	1.03109	0.293265	1.05093	0.727705
< 1	22	78.41	78.41	64.0394	58.6207	58.2923	P02768	ALBU_HUMAN	Serum albumin	53	1.44519	1.91472e-12	1.46009	0.000643854
< 1	23	76.92	76.92	57.717	54.0193	54.0193	P00734	THRB_HUMAN	Prothrombin	69	0.711077	1.78751e-19	0.708574	1.88074e-06
< 1	24	75.24	75.24	19.4459	8.92513	8.1536	Q9HC84	MUC5B_HUMAN	Mucin-5B	44	0.861181	7.81062e-07	0.816746	0.000477773
< 1	25	73.64	75.33	57.429	51.419	51.419	P43652	AFAM_HUMAN	Afamin	72	0.902819	8.29185e-05	0.898651	0.10979
< 1	26	70.9	70.9	57.3118	46.4516	42.7957	Q14624	ITIH4_HUMAN	Inter-alpha-trypsin inhibitor heavy chain H4	58	0.849718	0.000364023	0.876783	0.0809617
< 1	27	70.63	70.63	46.118	38.8199	35.559	P01042	KNG1_HUMAN	Kininogen-1	76	0.912268	0.0105724	1.08511	0.388716
< 1	28	68.12	69.69	28.1083	13.9754	12.1184	P12111	CO6A3_HUMAN	Collagen alpha-3(VI) chain	42	1.02788	0.474465	1.14583	0.266423
< 1	29	67.48	67.48	54.2268	53.6082	53.6082	P01019	ANGT_HUMAN	Angiotensinogen	64	1.01344	0.761574	0.93822	0.680378
< 1	30	65.42	65.42	77.8667	75.7333	74.1333	P63261	ACTG_HUMAN	Actin, cytoplasmic 2	64	2.09498	0.00789211	2.11965	0.00356746
< 1	31	61.64	61.67	24.0453	19.6897	19.0334	P01031	CO5_HUMAN	Complement C5	31	0.912357	0.0160918	0.858897	0.0531588
< 1	32	60.85	60.85	73.7374	68.1818	68.1818	P06727	APOA4_HUMAN	Apolipoprotein A-IV	44	0.758321	7.6524e-07	0.795778	0.0107705
< 1	33	60.22	60.22	49.8551	48.1159	48.1159	P02749	APOH_HUMAN	Beta-2-glycoprotein 1	46	1.05495	0.106272	0.935912	0.581498
< 1	34	60.19	60.19	48.4848	47.4747	47.4747	P04217	A1BG_HUMAN	Alpha-1B-glycoprotein	69	0.945009	0.176201	0.912711	0.0612197
< 1	35	57.76	57.76	96.4497	93.4911	93.4911	Q9UBC9	SPRR3_HUMAN	Small proline-rich protein 3	40	1.0395	0.560573	1.16828	0.402519
< 1	36	57.13	57.13	61.563	52.1531	51.0367	P13796	PLSL_HUMAN	Plastin-2	35	4.3866	1.6421e-21	4.1697	2.64727e-15
< 1	37	55.66	55.66	67.1598	57.3964	55.9172	P51884	LUM_HUMAN	Lumican	91	0.947686	0.0242362	1.05338	0.07338
< 1	38	55.45	55.45	25.1989	11.7669	11.2673	Q9Y6R7	FCGBP_HUMAN	IgGFc-binding protein	34	2.31176	1.81052e-16	2.2776	1.63959e-13
< 1	39	54.5	54.51	35.9829	26.8376	24.2735	P07996	TSP1_HUMAN	Thrombospondin-1	30	0.741737	5.35104e-07	0.761098	0.00726117
< 1	40	53.52	53.52	58.9958	48.7448	46.4435	P04004	VTNC_HUMAN	Vitronectin	51	0.735078	1.7482e-11	0.698232	3.41702e-06
< 1	41	52.55	52.55	45.1115	41.5094	37.7358	P05156	CFAI_HUMAN	Complement factor I	32	0.786153	1.23745e-06	0.861971	0.188395
< 1	42	51.44	51.67	67.3759	55.3191	55.0827	P01011	AACT_HUMAN	Alpha-1-antichymotrypsin	44	0.697207	3.23288e-09	0.794103	0.090979
< 1	43	50.83	50.83	21.8872	16.3037	15.187	Q9BXP8	PAPP2_HUMAN	Pappalysin-2	27	0.710272	1.21999e-07	0.690655	0.00104052
< 1	44	50.05	50.05	50.8725	34.4966	34.4966	P05164	PERM_HUMAN	Myeloperoxidase	34	5.10739	3.54454e-16	6.11141	1.45307e-14
< 1	45	49.23	49.23	60.2871	55.2632	52.1531	P36955	PEDF_HUMAN	Pigment epithelium-derived factor	31	0.951262	0.287471	0.947853	0.684194
< 1	46	49.04	49.05	50.2463	47.9475	47.9475	P02771	FETA_HUMAN	Alpha-fetoprotein	31	1.64555	2.17368e-11	1.63507	1.22397e-05
< 1	47	47.5	47.5	48.4293	38.7435	37.0419	P01833	PIGR_HUMAN	Polymeric immunoglobulin receptor	33	1.08831	0.0224698	1.0574	0.564705
< 1	48	46.21	46.21	23.2794	18.9609	18.9609	P20742	PZP_HUMAN	Pregnancy zone protein	24	1.00614	0.920198	0.832574	0.0788337
< 1	49	45.52	45.52	38.2217	25.4042	24.5958	P02671	FIBA_HUMAN	Fibrinogen alpha chain	29	1.04498	0.750229	1.01949	0.916802
< 1	50	44.76	44.76	58.6762	44.9016	43.8283	P02748	CO9_HUMAN	Complement component C9	28	0.808416	0.000673869	0.8	0.0688053
< 1	51	43.47	43.47	62.8866	60.1375	56.0137	P17936	IBP3_HUMAN	Insulin-like growth factor-binding protein 3	31	0.886488	0.0184679	0.817645	0.0158125
< 1	52	42.57	42.57	80.2817	71.831	66.9014	P69905	HBA_HUMAN	Hemoglobin subunit alpha	51	0.74526	6.68001e-06	0.574892	5.46104e-07
< 1	53	42.19	42.19	51.5447	42.1138	37.7236	P00748	FA12_HUMAN	Coagulation factor XII	26	0.848565	0.00748437	0.795884	0.0775523
< 1	54	42.14	42.14	38.0826	32.49	32.49	P19801	ABP1_HUMAN	Amiloride-sensitive amine oxidase [copper-containing]	30	0.670325	1.6415e-11	0.73998	0.000309392
< 1	55	41.99	41.99	63.0872	55.3691	51.6779	P25311	ZA2G_HUMAN	Zinc-alpha-2-glycoprotein	36	0.79287	5.19964e-07	0.71312	0.00249152
< 1	56	41.14	47.14	25.2684	10.7952	9.02584	P98088	MUC5A_HUMAN	Mucin-5AC (Fragments)	22	0.799525	6.91135e-09	0.770841	0.00100584
< 1	57	40.9	41.94	38.1649	31.25	31.25	P06681	CO2_HUMAN	Complement C2	23	0.936471	0.252942	0.986114	0.880672
< 1	58	40.83	40.83	24.29	16.7414	16.2182	P17948	VGFR1_HUMAN	Vascular endothelial growth factor receptor 1	23	0.651912	1.24386e-08	0.69665	0.0236723
< 1	59	40.75	40.81	17.0721	6.26781	4.99671	P04114	APOB_HUMAN	Apolipoprotein B-100	18	1.4355	6.75163e-09	0.988748	0.937058
< 1	60	40.35	40.35	49.3333	36.5714	36.5714	P04196	HRG_HUMAN	Histidine-rich glycoprotein	26	0.756535	6.38982e-08	0.834205	0.242537
< 1	61	38.89	38.89	84.3537	84.3537	84.3537	P68871	HBB_HUMAN	Hemoglobin subunit beta	59	0.821882	0.00277465	0.519884	1.98382e-06
< 1	62	38.81	38.81	35.3053	32.4427	28.8168	P07602	SAP_HUMAN	Proactivator polypeptide	20	1.56653	2.26433e-08	2.03828	1.53649e-07
< 1	63	38.22	38.22	62.069	49.6957	47.0588	Q12805	FBLN3_HUMAN	EGF-containing fibulin-like extracellular matrix protein 1	25	0.872206	0.0106994	0.914872	0.319916
< 1	64	38.07	38.07	33.0717	27.0179	26.3453	P12814	ACTN1_HUMAN	Alpha-actinin-1	19	3.13136	0.000481542	2.87341	0.00237252
< 1	65	37.76	37.76	44.5434	36.0802	35.8575	P10909	CLUS_HUMAN	Clusterin	29	0.727521	4.30972e-07	0.81575	0.0573938
< 1	66	37.65	37.65	58.5165	52.4725	48.9011	P04075	ALDOA_HUMAN	Fructose-bisphosphate aldolase A	24	2.10524	4.133e-12	2.07583	5.36578e-06
< 1	67	37.19	37.19	36.8146	31.5927	31.3316	P80370	DLK1_HUMAN	Protein delta homolog 1	27	0.733115	1.90034e-06	0.785006	0.00290329
< 1	68	37.16	37.16	61.0526	60	59.4737	P41222	PTGDS_HUMAN	Prostaglandin-H2 D-isomerase	37	0.916942	0.00130084	1.03547	0.486203
< 1	69	37.08	37.08	26.8737	22.0557	22.0557	P13671	CO6_HUMAN	Complement component C6	23	0.865039	0.00168507	0.868409	0.2
< 1	70	37.03	37.03	37.2727	35.4545	34.3939	P08253	MMP2_HUMAN	72 kDa type IV collagenase	20	1.03169	0.415505	1.02094	0.842663
< 1	71	36.65	36.65	44.6894	40.6814	39.2786	P05546	HEP2_HUMAN	Heparin cofactor 2	22	0.859717	0.0196633	0.691416	0.0096331
< 1	72	36.19	36.19	72.2689	72.2689	68.0672	P61769	B2MG_HUMAN	Beta-2-microglobulin	37	0.912172	0.144218	1.0535	0.54418
< 1	73	35.99	35.99	60.9231	54.7692	48.9231	P18065	IBP2_HUMAN	Insulin-like growth factor-binding protein 2	24	0.888922	0.0505068	0.830208	0.015421
< 1	74	35.93	35.93	43.9914	35.8369	34.3348	P08670	VIME_HUMAN	Vimentin	27	3.14899	1.74326e-12	3.0934	2.10846e-10
< 1	75	35.79	35.79	41.9261	26.8482	24.0272	P12109	CO6A1_HUMAN	Collagen alpha-1(VI) chain	20	0.892639	0.0405818	1.00633	0.947434
< 1	76	35.44	35.44	53.5537	40.3306	36.8595	P35858	ALS_HUMAN	Insulin-like growth factor-binding protein complex acid labile subunit	21	0.800886	0.000391835	0.90861	0.383589
< 1	77	34.78	34.78	22.8383	18.609	16.9173	Q9NQ38	ISK5_HUMAN	Serine protease inhibitor Kazal-type 5	17	0.781503	0.000371169	0.919872	0.680255
< 1	78	34.64	34.64	36.5576	31.2945	30.2987	P23142	FBLN1_HUMAN	Fibulin-1	22	0.948869	0.367533	0.88014	0.374793
< 1	79	34.22	34.22	49.0835	42.9735	36.6599	P08697	A2AP_HUMAN	Alpha-2-antiplasmin	26	0.859458	0.0177515	0.658555	0.00561281
< 1	80	34.11	34.11	47.7387	38.9447	37.4372	P07093	GDN_HUMAN	Glia-derived nexin	21	0.567699	1.48907e-06	0.6388	0.00712017
< 1	81	33.82	33.82	31.3941	25.247	24.8079	P19827	ITIH1_HUMAN	Inter-alpha-trypsin inhibitor heavy chain H1	22	0.763227	0.000431394	0.683533	0.00229357
< 1	82	33.75	33.75	40.4	33.8	31.2	P05155	IC1_HUMAN	Plasma protease C1 inhibitor	24	0.855318	0.000478618	0.895432	0.421926
< 1	83	33.72	34.9	18.1568	12.3109	12.3109	A8K2U0	A2ML1_HUMAN	Alpha-2-macroglobulin-like protein 1	17	0.910649	0.00133969	0.883737	0.377226
< 1	84	33.3	33.34	37.9019	28.2572	28.2572	P07358	CO8B_HUMAN	Complement component C8 beta chain	20	0.727438	1.94156e-05	0.709999	7.66591e-05
< 1	85	33.01	33.02	16.6493	7.24486	5.74713	P35555	FBN1_HUMAN	Fibrillin-1	15	1.02195	0.733535	1.09945	0.299415
< 1	86	32.69	32.69	26.0042	22.5159	19.9789	P19823	ITIH2_HUMAN	Inter-alpha-trypsin inhibitor heavy chain H2	26	0.766648	6.99896e-05	0.811572	0.000240961
< 1	87	32.43	32.44	41.4211	28.2496	27.2097	P26038	MOES_HUMAN	Moesin	17	3.96855	2.57992e-05	3.27205	1.3671e-06
< 1	88	32.16	32.16	90.3509	90.3509	82.4561	P06702	S10A9_HUMAN	Protein S100-A9	44	3.85832	7.46854e-33	3.14416	1.50773e-27
< 1	89	32	32	41.8519	29.8148	29.8148	Q16610	ECM1_HUMAN	Extracellular matrix protein 1	18	0.962583	0.579223	0.99516	0.973558
< 1	90	32	32	32.0644	31.3324	31.3324	Q15582	BGH3_HUMAN	Transforming growth factor-beta-induced protein ig-h3	20	1.14755	0.000610192	1.26466	0.0532192
< 1	91	31.67	31.67	43.0159	31.2698	30.1587	Q13421	MSLN_HUMAN	Mesothelin	19	1.05842	0.500517	0.935362	0.834756
< 1	92	31.6	31.6	37.2079	13.6098	8.64486	P08572	CO4A2_HUMAN	Collagen alpha-2(IV) chain	13	0.744819	0.000214597	0.790531	0.0820728
< 1	93	30.9	30.9	39.3701	31.869	31.206	Q9UGM3	DMBT1_HUMAN	Deleted in malignant brain tumors 1 protein	24	1.52926	8.75223e-06	1.38801	0.0107101
< 1	94	30.77	30.77	46.2046	46.2046	46.2046	P09486	SPRC_HUMAN	SPARC	21	0.610822	1.9353e-10	0.707499	0.0545576
< 1	95	30.75	30.75	40.4284	29.7189	25.4351	O00391	QSOX1_HUMAN	Sulfhydryl oxidase 1	18	0.837215	0.00495631	0.811415	0.119537
< 1	96	30.05	30.05	34.1637	23.7248	23.7248	P10643	CO7_HUMAN	Complement component C7	17	0.85851	0.0166299	0.743003	0.00103357
< 1	97	29.61	29.61	68.1818	66.6667	63.6364	P80188	NGAL_HUMAN	Neutrophil gelatinase-associated lipocalin	20	4.54308	3.8091e-18	5.28009	9.33808e-13
< 1	98	29.55	29.55	48.1567	40.0922	40.0922	P06733	ENOA_HUMAN	Alpha-enolase	20	3.13594	1.6142e-07	3.03168	3.0653e-06
< 1	99	29.35	29.35	66.6667	50.9009	50.9009	P13727	PRG2_HUMAN	Bone marrow proteoglycan	37	0.662944	7.3642e-12	0.610175	4.05399e-17
< 1	100	28.77	28.77	40.5128	30.0855	26.4957	Q08380	LG3BP_HUMAN	Galectin-3-binding protein	17	0.891789	0.384256	0.999111	0.99362
< 1	101	28.51	28.51	22.3129	7.85731	7.01795	P22105	TENX_HUMAN	Tenascin-X	14	1.16591	0.0668799	1.06757	0.468824
< 1	102	28.47	28.47	43.9141	26.0143	26.0143	P11464	PSG1_HUMAN	Pregnancy-specific beta-1-glycoprotein 1	18	0.668915	0.0298543	0.821449	0.264036
< 1	103	28.28	28.28	85.7143	85.7143	79.5918	P04080	CYTB_HUMAN	Cystatin-B	30	0.880902	0.0455368	0.925773	0.367003
< 1	104	28.22	28.22	40.3419	36.9231	36.9231	P07476	INVO_HUMAN	Involucrin	21	0.967573	0.0801737	0.984442	0.789004
< 1	105	28.1	28.1	38.4113	12.1872	10.8814	P20908	CO5A1_HUMAN	Collagen alpha-1(V) chain	16	0.886027	0.0640546	1.02919	0.903213
< 1	106	28.08	28.08	50.9333	50.9333	50.6667	P08571	CD14_HUMAN	Monocyte differentiation antigen CD14	18	1.15098	0.0428877	1.11552	0.470803
< 1	107	28.07	28.07	70.1493	56.7164	55.2239	P02753	RET4_HUMAN	Retinol-binding protein 4	27	0.987783	0.89992	1.10712	0.367775
< 1	108	27.53	27.53	54.6763	43.6451	40.5276	P00558	PGK1_HUMAN	Phosphoglycerate kinase 1	14	2.31946	2.96009e-08	2.38749	0.00023195
< 1	109	27.39	27.39	78.4946	64.5161	55.914	P05109	S10A8_HUMAN	Protein S100-A8	25	3.16743	1.13838e-18	2.88713	1.68819e-09
< 1	110	27.18	27.18	40.1697	24.8939	23.7624	P14780	MMP9_HUMAN	Matrix metalloproteinase-9	14	4.59812	2.413e-06	4.75473	1.17425e-05
< 1	111	27.14	27.14	48.7032	42.3631	42.3631	P02750	A2GL_HUMAN	Leucine-rich alpha-2-glycoprotein	19	1.00471	0.924937	0.997325	0.968105
< 1	112	26.85	26.85	44.9782	29.6943	26.2009	P13646	K1C13_HUMAN	Keratin, type I cytoskeletal 13	15	1.24158	0.00874311	1.23339	0.210624
< 1	113	26.8	26.8	33.4646	30.5118	28.937	P07237	PDIA1_HUMAN	Protein disulfide-isomerase	13	1.33179	0.00536807	1.37747	0.137451
< 1	114	26.65	26.65	73.5683	66.5198	63.8767	P01236	PRL_HUMAN	Prolactin	21	1.05822	0.580422	0.91626	0.383269
< 1	115	26.56	26.56	38.5572	31.8408	31.8408	P05121	PAI1_HUMAN	Plasminogen activator inhibitor 1	17	0.865397	0.0444389	0.834817	0.274837
< 1	116	26.34	26.4	21.9235	16.546	13.4436	P15144	AMPN_HUMAN	Aminopeptidase N	14	2.48371	6.83684e-09	2.2887	0.00104427
< 1	117	26.25	26.32	28.0417	19.0035	18.3082	Q13822	ENPP2_HUMAN	Ectonucleotide pyrophosphatase/phosphodiesterase family member 2	13	1.08004	0.20533	1.00356	0.987811
< 1	118	25.74	25.74	33.6856	24.5707	24.5707	P49747	COMP_HUMAN	Cartilage oligomeric matrix protein	13	0.892502	0.0202495	0.888919	0.48202
< 1	119	25.4	25.4	37.5969	37.2093	37.2093	P22692	IBP4_HUMAN	Insulin-like growth factor-binding protein 4	26	0.81646	0.00225693	0.83332	0.0796798
< 1	120	25.12	25.12	38.0208	31.25	30.9028	Q96PD5	PGRP2_HUMAN	N-acetylmuramoyl-L-alanine amidase	14	0.846237	0.14373	0.847657	0.355956
< 1	121	25.03	27.03	40.4819	38.3133	34.9398	P05543	THBG_HUMAN	Thyroxine-binding globulin	19	0.948709	0.506713	0.786625	0.025399
< 1	122	24.79	34.82	43.9139	15.1984	12.0377	P02458	CO2A1_HUMAN	Collagen alpha-1(II) chain	20	0.832439	0.030486	0.895938	0.334049
< 1	123	24.64	24.64	21.0208	12.9758	12.0242	Q86VB7	C163A_HUMAN	Scavenger receptor cysteine-rich type 1 protein M130	12	1.24357	0.000906134	1.4872	0.0616844
< 1	124	24.13	24.13	31.9549	27.4436	25.7519	P05362	ICAM1_HUMAN	Intercellular adhesion molecule 1	12	0.831228	6.68827e-06	0.853021	0.169338
< 1	125	24.11	24.13	41.2178	35.8314	35.8314	P29622	KAIN_HUMAN	Kallistatin	14	0.845052	0.00738087	0.718092	0.00302488
< 1	126	24.1	24.23	18.1122	6.58163	6.58163	P35579	MYH9_HUMAN	Myosin-9	12	2.25997	0.000325057	2.01487	0.000338335
< 1	127	23.61	23.61	44.9086	42.5587	38.1201	P36222	CH3L1_HUMAN	Chitinase-3-like protein 1	13	3.46015	1.04755e-10	3.28331	6.77774e-07
< 1	128	23.52	23.52	38.9381	33.9233	33.9233	P07355	ANXA2_HUMAN	Annexin A2	12	0.930917	0.54311	0.932982	0.650766
< 1	129	23.36	23.36	29.2808	23.9726	23.9726	P07357	CO8A_HUMAN	Complement component C8 alpha chain	15	0.729228	0.00035708	0.785917	0.00883032
< 1	130	23.14	23.14	49.6042	37.2032	37.2032	P30740	ILEU_HUMAN	Leukocyte elastase inhibitor	11	2.17756	6.82341e-06	1.69322	0.00111089
< 1	131	22.92	22.92	16.3581	7.36683	6.42236	P21333	FLNA_HUMAN	Filamin-A	11	2.2085	0.000146602	1.99185	0.00291359
< 1	132	22.65	22.65	39.6104	30.8442	27.9221	Q12841	FSTL1_HUMAN	Follistatin-related protein 1	14	0.897262	0.395483	1.11908	0.501861
< 1	133	22.62	22.62	56.3584	43.0636	37.8613	P04083	ANXA1_HUMAN	Annexin A1	11	0.862515	0.0214443	1.0125	0.95432
< 1	134	22.62	22.62	43.6747	35.8434	35.8434	P00338	LDHA_HUMAN	L-lactate dehydrogenase A chain	13	2.16093	7.67954e-08	1.78451	7.98905e-05
< 1	135	22.29	22.29	45.5645	29.8387	29.8387	Q6P988	NOTUM_HUMAN	Protein notum homolog	12	0.736226	5.04327e-06	0.642725	0.0238347
< 1	136	22.07	22.07	69.6296	65.1852	65.1852	Q01469	FABP5_HUMAN	Fatty acid-binding protein, epidermal	13	1.04617	0.182298	0.993043	0.957945
< 1	137	22.03	22.03	56.2249	56.2249	56.2249	P60174	TPIS_HUMAN	Triosephosphate isomerase	12	1.8851	1.74876e-06	2.41731	3.04274e-07
< 1	138	22	22	51.8182	43.6364	43.6364	P81605	DCD_HUMAN	Dermcidin	22	0.243351	3.32139e-12	0.26739	4.9594e-12
< 1	139	21.85	21.85	30.4462	30.4462	27.2966	P07988	PSPB_HUMAN	Pulmonary surfactant-associated protein B	14	1.34355	1.42409e-05	1.18905	0.385989
< 1	140	21.73	21.73	60.4743	54.1502	48.2213	P00746	CFAD_HUMAN	Complement factor D	11	1.14394	0.286513	1.19191	0.592501
< 1	141	21.7	21.7	28.6528	25.2372	25.2372	P04040	CATA_HUMAN	Catalase	12	1.51801	0.00421674	1.39967	0.0119092
< 1	142	21.2	21.23	35.5721	34.0796	34.0796	P04278	SHBG_HUMAN	Sex hormone-binding globulin	13	0.954848	0.726982	0.961752	0.718569
< 1	143	21.09	37.63	37.5412	25.3568	25.3568	O43707	ACTN4_HUMAN	Alpha-actinin-4	19	1.75914	1.12726e-08	1.63153	0.00319377
< 1	144	20.99	20.99	33.1263	30.0207	28.7785	P52209	6PGD_HUMAN	6-phosphogluconate dehydrogenase, decarboxylating	11	3.42984	6.80916e-08	4.13303	1.6474e-06
< 1	145	20.48	24.71	39.0123	34.321	29.3827	P08185	CBG_HUMAN	Corticosteroid-binding globulin	18	0.967969	0.585032	0.771195	0.103591
< 1	146	20.43	20.43	17.8385	6.79837	6.79837	Q14766	LTBP1_HUMAN	Latent-transforming growth factor beta-binding protein 1	11	0.936697	0.437464	1.06534	0.574258
< 1	147	20.41	20.41	35.0263	28.8967	28.021	Q6H9L7	ISM2_HUMAN	Isthmin-2	10	0.727694	0.0069254	0.719738	0.00442708
< 1	148	20.27	20.27	43.1262	29.1902	29.1902	P14618	KPYM_HUMAN	Pyruvate kinase isozymes M1/M2	11	2.27918	3.27235e-06	2.17584	4.0996e-06
< 1	149	20.17	20.17	21.4481	15.4372	14.6175	P07900	HS90A_HUMAN	Heat shock protein HSP 90-alpha	10	2.22715	0.000304263	2.49529	0.000154845
< 1	150	20.11	20.11	44.697	44.697	44.697	P03973	SLPI_HUMAN	Antileukoproteinase	10	0.88789	0.0554174	0.942534	0.774338
< 1	151	19.68	19.68	72.5	67.5	66.25	Q07654	TFF3_HUMAN	Trefoil factor 3	16	0.997521	0.975607	1.01764	0.922479
< 1	152	19.64	20.3	40.4255	17.0213	15.7801	P02538	K2C6A_HUMAN	Keratin, type II cytoskeletal 6A	16	1.8043	0.0489268	1.69332	0.0582886
< 1	153	19.61	19.61	31.9192	24.4444	24.4444	Q9UBG3	CRNN_HUMAN	Cornulin	15	0.996285	0.972055	1.06916	0.385365
< 1	154	19.52	19.52	56.4103	47.4359	47.4359	P07998	RNAS1_HUMAN	Ribonuclease pancreatic	20	0.896836	0.073713	0.988679	0.897217
< 1	155	19.39	19.39	27.6169	23.8307	22.4944	Q15113	PCOC1_HUMAN	Procollagen C-endopeptidase enhancer 1	10	0.852075	0.0345352	0.880266	0.286998
< 1	156	19.38	19.38	42.3567	42.3567	31.8471	P10451	OSTP_HUMAN	Osteopontin	12	1.31067	0.0368748	1.41535	0.309577
< 1	157	19.08	19.08	35.8543	28.0112	26.3305	P48745	NOV_HUMAN	Protein NOV homolog	10	0.824346	0.00194916	0.93615	0.513454
< 1	158	18.84	18.84	20.9677	19.1756	18.1004	P06744	G6PI_HUMAN	Glucose-6-phosphate isomerase	9	4.19674	2.03739e-06	4.29983	3.07758e-05
< 1	159	18.74	18.74	16.1033	8.78918	7.68285	Q13219	PAPP1_HUMAN	Pappalysin-1	9	0.707503	0.0225208	0.793366	0.0104235
< 1	160	18.4	18.4	63	63	58	P02652	APOA2_HUMAN	Apolipoprotein A-II	16	0.939603	0.237715	1.08155	0.790141
< 1	161	18.28	18.28	13.8573	9.10031	9.10031	Q9UHI8	ATS1_HUMAN	A disintegrin and metalloproteinase with thrombospondin motifs 1	11	0.968607	0.687186	0.908757	0.56301
< 1	162	18.21	18.21	25.8917	15.3236	13.8705	Q9HCU0	CD248_HUMAN	Endosialin	11	1.05917	0.574267	1.36438	0.00446518
< 1	163	18.21	18.21	25.1064	16.1702	15.0355	P00736	C1R_HUMAN	Complement C1r subcomponent	9	1.10419	0.039439	1.12617	0.381408
< 1	164	18.05	18.06	34.5324	24.2806	24.2806	Q01638	ILRL1_HUMAN	Interleukin-1 receptor-like 1	14	0.721083	1.40737e-05	0.72628	0.0112044
< 1	165	18.02	18.02	33.0769	25.3846	25.3846	P29508	SPB3_HUMAN	Serpin B3	10	1.02765	0.575955	0.707388	0.0140629
< 1	166	18	18	25.4818	23.5546	23.5546	P22894	MMP8_HUMAN	Neutrophil collagenase	9	4.14482	0.0151607	4.59539	0.013837
< 1	167	18	18	26.4192	26.4192	26.4192	Q8N4F0	BPIL1_HUMAN	Bactericidal/permeability-increasing protein-like 1	9	0.855008	0.0145826	0.498725	0.0106464
< 1	168	18	18	26.1391	24.4604	24.4604	P27797	CALR_HUMAN	Calreticulin	10	1.48669	1.45092e-08	1.57327	1.67662e-05
< 1	169	17.97	19.07	14.563	2.73564	2.06302	Q8WXI7	MUC16_HUMAN	Mucin-16	7	0.975174	0.77181	0.869969	0.122262
< 1	170	17.72	17.72	35.0785	29.8429	29.8429	Q9UGM5	FETUB_HUMAN	Fetuin-B	10	0.76492	0.000498566	0.806166	0.00641088
< 1	171	17.4	17.4	36.2205	33.4646	33.4646	P18669	PGAM1_HUMAN	Phosphoglycerate mutase 1	10	2.43173	0.000146853	2.47586	0.00203033
< 1	172	17	18.05	21.7857	16.4286	14.2857	Q14520	HABP2_HUMAN	Hyaluronan-binding protein 2	8	0.875483	0.00113982	0.657962	0.00100445
< 1	173	17	17.07	39.0909	36.8182	34.0909	P16035	TIMP2_HUMAN	Metalloproteinase inhibitor 2	10	0.763128	0.00889951	1.26815	0.35755
< 1	174	16.83	16.83	52.7273	52.7273	52.7273	P62937	PPIA_HUMAN	Peptidyl-prolyl cis-trans isomerase A	11	2.18932	0.000187979	1.98595	0.0355096
< 1	175	16.78	16.78	50	47.5248	41.5842	P05452	TETN_HUMAN	Tetranectin	9	1.02506	0.809423	0.80149	0.0839778
< 1	176	16.37	16.37	55.7604	47.0046	43.7788	P01243	CSH_HUMAN	Chorionic somatomammotropin hormone	10	0.734091	0.0403874	0.759086	0.219704
< 1	177	16.35	16.35	23.2745	17.6565	14.4462	P29401	TKT_HUMAN	Transketolase	7	3.20785	0.0017523	4.12505	0.00125056
< 1	178	16.34	16.38	17.7956	7.26601	6.58867	Q8N2S1	LTBP4_HUMAN	Latent-transforming growth factor beta-binding protein 4	8	0.878745	0.0807786	0.799121	0.459417
< 1	179	16.25	17.1	36.3296	16.6667	15.3558	P19013	K2C4_HUMAN	Keratin, type II cytoskeletal 4	10	1.02487	0.852563	1.04028	0.703058
< 1	180	16.14	16.14	27.3834	21.7039	21.7039	P55058	PLTP_HUMAN	Phospholipid transfer protein	8	1.29918	1.07842e-05	0.739242	0.125147
< 1	181	16.1	16.12	36.4425	20.1735	20.1735	Q02818	NUCB1_HUMAN	Nucleobindin-1	8	1.18921	0.0146267	1.07422	0.455065
< 1	182	16.06	16.06	16.655	7.06788	7.06788	O75882	ATRN_HUMAN	Attractin	8	0.9025	0.156745	1.00945	0.957231
< 1	183	16.04	18.53	40.7407	36.6667	35.1852	P36980	FHR2_HUMAN	Complement factor H-related protein 2	12	0.920971	0.37704	0.905514	0.000163993
< 1	184	16.03	16.26	33.2512	23.6453	23.6453	P05154	IPSP_HUMAN	Plasma serine protease inhibitor	8	0.847256	0.00206005	0.709226	0.00110107
< 1	185	16.03	16.03	17.9457	11.4522	11.4522	P06737	PYGL_HUMAN	Glycogen phosphorylase, liver form	8	3.48587	1.28735e-05	3.55177	0.000194046
< 1	186	16.01	16.01	23.4009	18.2527	18.2527	P08107	HSP71_HUMAN	Heat shock 70 kDa protein 1A/1B	8	2.14973	2.81218e-06	1.78859	3.47054e-05
< 1	187	16.01	16.01	13.0872	10.962	10.962	P30530	UFO_HUMAN	Tyrosine-protein kinase receptor UFO	9	0.982162	0.817211	0.960913	0.514688
< 1	188	16	16	34.8131	25.2336	25.2336	O14498	ISLR_HUMAN	Immunoglobulin superfamily containing leucine-rich repeat protein	8	0.957572	0.524156	0.803102	0.0783444
< 1	189	16	16	87.6405	87.6405	87.6405	P35321	SPR1A_HUMAN	Cornifin-A	24	0.896608	0.0228781	1.10693	0.0385083
< 1	190	16	16	84.2857	72.1429	72.1429	P07737	PROF1_HUMAN	Profilin-1	11	3.36605	3.31168e-08	3.42795	3.69714e-09
< 1	191	16	16	36.7188	36.7188	36.7188	P13987	CD59_HUMAN	CD59 glycoprotein	17	0.830665	0.000194883	0.879069	0.554297
< 1	192	15.92	15.92	36.8635	25.2546	19.9593	P02675	FIBB_HUMAN	Fibrinogen beta chain	7	1.75329	6.30312e-05	1.76785	0.00239291
< 1	193	15.87	15.87	31.2364	14.5336	14.5336	P31146	COR1A_HUMAN	Coronin-1A	8	3.72098	0.000188187	4.64364	0.000191499
< 1	194	15.83	15.83	9.12839	2.88575	2.88575	P13611	CSPG2_HUMAN	Versican core protein	8	1.28015	0.0319236	1.34158	0.0679116
< 1	195	15.78	15.78	44.1791	31.0448	31.0448	P04406	G3P_HUMAN	Glyceraldehyde-3-phosphate dehydrogenase	9	2.16397	1.24886e-05	2.07037	9.2571e-05
< 1	196	15.76	15.76	40.4082	30.2041	28.1633	P63104	1433Z_HUMAN	14-3-3 protein zeta/delta	14	1.65747	1.75667e-05	1.57878	0.0059716
< 1	197	15.72	15.73	37.3034	28.764	28.764	P50395	GDIB_HUMAN	Rab GDP dissociation inhibitor beta	8	2.34433	4.04325e-05	2.01471	0.0488624
< 1	198	15.71	15.71	31.7862	14.4866	9.42335	P26927	HGFL_HUMAN	Hepatocyte growth factor-like protein	7	0.837142	0.13991	0.901239	0.363047
< 1	199	15.7	16.04	30.8824	26.4706	24.6324	P24593	IBP5_HUMAN	Insulin-like growth factor-binding protein 5	10	1.0748	0.454052	1.08943	0.50705
< 1	200	15.47	15.47	16.5148	5.63781	5.63781	O60437	PEPL_HUMAN	Periplakin	9	0.84966	0.194356	0.768575	0.136456
< 1	201	15.41	15.43	25.3682	13.5843	12.766	P09960	LKHA4_HUMAN	Leukotriene A-4 hydrolase	8	3.70243	1.03358e-05	4.08976	0.000220617
< 1	202	15.3	15.3	53.4247	49.3151	49.3151	P01034	CYTC_HUMAN	Cystatin-C	9	0.799452	0.00728144	1.02678	0.909685
< 1	203	15.24	15.24	45.7143	42.381	42.381	P09211	GSTP1_HUMAN	Glutathione S-transferase P	10	1.55359	8.20226e-05	1.72304	0.0178532
< 1	204	15.16	15.16	36.4829	23.0971	23.0971	P08174	DAF_HUMAN	Complement decay-accelerating factor	9	0.921295	0.234833	0.968207	0.748831
< 1	205	15.05	15.05	22.4532	18.9189	17.2557	P18428	LBP_HUMAN	Lipopolysaccharide-binding protein	7	1.0349	0.52845	0.971382	0.774872
< 1	206	15.02	17.02	18.0433	7.69848	7.69848	P14543	NID1_HUMAN	Nidogen-1	9	0.959734	0.760268	0.904255	0.736087
< 1	207	15	17.05	52.9167	40.8333	40	P24592	IBP6_HUMAN	Insulin-like growth factor-binding protein 6	10	0.949651	0.610524	0.878584	0.0175617
< 1	208	14.95	15.23	22.3315	15.5899	15.5899	P22079	PERL_HUMAN	Lactoperoxidase	8	0.839513	0.00645879	0.886702	0.0603154
< 1	209	14.8	14.8	13.0912	9.7973	7.34797	P98095	FBLN2_HUMAN	Fibulin-2	9	1.08126	0.119655	1.12692	0.371384
< 1	210	14.74	14.74	67.5676	56.7568	51.3514	P61626	LYSC_HUMAN	Lysozyme C	14	1.37763	4.64658e-08	1.26021	0.000961412
< 1	211	14.4	14.4	19.5212	16.7587	14.5488	P43251	BTD_HUMAN	Biotinidase	9	0.899717	0.105586	0.743894	0.134128
< 1	212	14.32	14.32	50.7246	41.0628	36.715	P01033	TIMP1_HUMAN	Metalloproteinase inhibitor 1	13	1.06584	0.231216	1.08663	0.377407
< 1	213	14.28	16.28	20.7483	12.4717	12.4717	P12830	CADH1_HUMAN	Cadherin-1	9	0.985747	0.802794	0.701992	0.0693335
< 1	214	14.21	14.21	16.6307	13.1749	13.1749	Q6UXB8	PI16_HUMAN	Peptidase inhibitor 16	9	0.898283	0.342415	1.15265	0.301546
< 1	215	14.19	14.19	37.3596	25.8427	25.8427	Q12907	LMAN2_HUMAN	Vesicular integral-membrane protein VIP36	9	0.943397	0.190033	0.852238	0.182471
< 1	216	14.05	14.05	44.4795	25.2366	23.3438	P02649	APOE_HUMAN	Apolipoprotein E	7	1.10042	0.265123	1.3358	0.339813
< 1	217	14.02	14.02	38.403	26.9962	26.9962	O95633	FSTL3_HUMAN	Follistatin-related protein 3	8	0.719482	4.27371e-05	0.667631	0.0127983
< 1	218	14	14.01	23.1683	17.8218	17.8218	P30101	PDIA3_HUMAN	Protein disulfide-isomerase A3	7	1.23041	0.0149515	1.17868	0.216172
< 1	219	14	14	21.2632	21.2632	21.2632	Q01518	CAP1_HUMAN	Adenylyl cyclase-associated protein 1	7	4.40751	0.000826326	3.55505	0.0023372
< 1	220	14	14	41.7625	41.7625	41.7625	P00915	CAH1_HUMAN	Carbonic anhydrase 1	9	0.615489	0.00177878	0.572797	0.000222326
< 1	221	13.75	13.75	26.361	17.4785	17.4785	P29279	CTGF_HUMAN	Connective tissue growth factor	8	0.663083	0.000887079	0.824685	0.198502
< 1	222	13.75	13.75	46.1538	36.5385	36.5385	Q96DA0	ZG16B_HUMAN	Zymogen granule protein 16 homolog B	10	1.06804	0.536488	0.665153	0.112081
< 1	223	13.74	13.74	14.1899	10.7263	8.82682	Q14118	DAG1_HUMAN	Dystroglycan	8	0.851479	0.0293783	0.781217	0.0893444
< 1	224	13.71	13.71	32.4484	26.8437	26.8437	P07858	CATB_HUMAN	Cathepsin B	8	1.89	0.000141036	1.79824	0.00102032
< 1	225	13.42	13.42	22.2883	15.6018	12.3328	Q6EMK4	VASN_HUMAN	Vasorin	6	1.08842	0.327962	1.21042	0.142672
< 1	226	13.4	13.4	15.8284	10.6509	10.6509	P07225	PROS_HUMAN	Vitamin K-dependent protein S	8	0.882573	0.107676	0.79562	0.0697879
< 1	227	13.36	13.36	23.7024	7.69896	6.05536	Q8IUL8	CILP2_HUMAN	Cartilage intermediate layer protein 2	6	0.826552	0.00530737	1.01909	0.827557
< 1	228	13.3	13.3	24.1071	17.8571	17.8571	Q9UBX5	FBLN5_HUMAN	Fibulin-5	9	0.796329	0.0696759	0.804876	0.162573
< 1	229	13.3	13.3	45	45	41.1111	P09466	PAEP_HUMAN	Glycodelin	14	1.31486	0.00017271	1.36878	1.55024e-06
< 1	230	13.3	13.3	38.6139	38.6139	38.6139	P07360	CO8G_HUMAN	Complement component C8 gamma chain	7	0.759003	0.000464004	0.70249	0.000523055
< 1	231	13.27	13.27	55.3571	38.8393	35.7143	P30041	PRDX6_HUMAN	Peroxiredoxin-6	6	1.0232	0.538833	1.08282	0.474274
< 1	232	13.19	13.43	25.841	16.5138	14.0673	P11021	GRP78_HUMAN	78 kDa glucose-regulated protein	6	1.40473	0.000752066	1.31405	0.282166
< 1	233	13.11	13.11	42.4	27.2	26.8	P17931	LEG3_HUMAN	Galectin-3	7	1.12212	0.0167101	1.37056	0.0156282
< 1	234	13.03	13.03	32.2515	15.213	12.9817	Q9UKU9	ANGL2_HUMAN	Angiopoietin-related protein 2	6	0.925699	0.298351	0.802427	0.0117501
< 1	235	13.01	13.01	23.9193	5.40346	4.39481	P39059	COFA1_HUMAN	Collagen alpha-1(XV) chain	6	0.896671	0.0801368	0.739731	0.00548985
< 1	236	12.92	12.92	23.0248	15.8014	14.2212	P14384	CBPM_HUMAN	Carboxypeptidase M	7	0.747269	0.000486887	0.779374	0.0205581
< 1	237	12.86	12.86	46.8254	41.2698	41.2698	Q99880	H2B1L_HUMAN	Histone H2B type 1-L	13	7.16012	2.0981e-06	6.88394	2.1851e-05
< 1	237	0	12.86	46.8254	41.2698	41.2698	Q99879	H2B1M_HUMAN	Histone H2B type 1-M	13
< 1	237	0	12.86	46.8254	41.2698	41.2698	Q99877	H2B1N_HUMAN	Histone H2B type 1-N	13
< 1	237	0	12.86	46.8254	41.2698	41.2698	Q93079	H2B1H_HUMAN	Histone H2B type 1-H	13
< 1	237	0	12.86	46.8254	41.2698	41.2698	Q5QNW6	H2B2F_HUMAN	Histone H2B type 2-F	13
< 1	237	0	12.86	46.8254	41.2698	41.2698	P62807	H2B1C_HUMAN	Histone H2B type 1-C/E/F/G/I	13
< 1	237	0	12.86	46.8254	41.2698	41.2698	P58876	H2B1D_HUMAN	Histone H2B type 1-D	13
< 1	237	0	12.86	46.8254	41.2698	41.2698	O60814	H2B1K_HUMAN	Histone H2B type 1-K	13
< 1	237	0	12.86	46.8254	41.2698	41.2698	Q16778	H2B2E_HUMAN	Histone H2B type 2-E	13
< 1	237	0	12.86	46.8254	41.2698	41.2698	P33778	H2B1B_HUMAN	Histone H2B type 1-B	13
< 1	237	0	12.86	46.8254	41.2698	41.2698	P23527	H2B1O_HUMAN	Histone H2B type 1-O	13
< 1	237	0	12.86	46.8254	41.2698	41.2698	P06899	H2B1J_HUMAN	Histone H2B type 1-J	13
< 1	238	12.73	12.73	81.8182	81.8182	77.2727	P62328	TYB4_HUMAN	Thymosin beta-4	9	3.05195	0.00110977	4.63395	0.126089
< 1	238	0	12.73	81.8182	81.8182	77.2727	A8MW06	TMSL3_HUMAN	Thymosin beta-4-like protein 3	9
< 1	239	12.56	12.56	14.2064	10.9878	8.54606	Q02487	DSC2_HUMAN	Desmocollin-2	7	0.996306	0.986495	0.999127	0.995761
< 1	240	12.46	12.46	33.7047	22.2841	20.6128	P07585	PGS2_HUMAN	Decorin	7	0.394535	3.30114e-06	0.357489	7.02265e-05
< 1	241	12.28	12.28	23.3333	14.2424	14.2424	Q6P5S2	CF058_HUMAN	UPF0762 protein C6orf58	7	0.89874	0.0546038	1.27263	0.432396
< 1	242	12.27	12.27	14.1818	5.74545	5.74545	Q14112	NID2_HUMAN	Nidogen-2	6	1.09999	0.207139	1.04219	0.764729
< 1	243	12.26	12.26	24.247	13.8554	11.8976	Q14515	SPRL1_HUMAN	SPARC-like protein 1	6	0.802769	0.00956072	0.73562	0.0348035
< 1	244	12.25	12.25	23.2493	18.4874	18.4874	Q8NFJ5	RAI3_HUMAN	Retinoic acid-induced protein 3	7	0.820822	0.020179	0.544141	0.0134768
< 1	245	12.25	12.25	51.6556	47.6821	47.6821	P61916	NPC2_HUMAN	Epididymal secretory protein E1	6	1.2523	0.128256	1.28351	0.159026
< 1	246	12.14	12.14	27.7154	23.97	18.7266	P02647	APOA1_HUMAN	Apolipoprotein A-I	7	1.03777	0.819916	0.856193	0.443027
< 1	247	12.11	12.11	14.7266	8.37743	8.37743	P18206	VINC_HUMAN	Vinculin	6	1.50177	0.00489121	1.37153	0.193151
< 1	248	12.08	12.08	20.1613	20.1613	20.1613	P67936	TPM4_HUMAN	Tropomyosin alpha-4 chain	6	1.54493	0.232459	2.38611	0.0905093
< 1	248	0	10.08	21.831	12.3239	12.3239	P07951	TPM2_HUMAN	Tropomyosin beta chain	5
< 1	249	12.03	12.03	60.4839	40.7258	40.7258	Q8IWL2	SFTA1_HUMAN	Pulmonary surfactant-associated protein A1	10	1.38849	0.000307737	1.39262	0.00189762
< 1	249	0	12.03	56.8548	40.7258	40.7258	Q8IWL1	SFPA2_HUMAN	Pulmonary surfactant-associated protein A2	10
< 1	250	12.02	12.02	36.1809	34.1709	34.1709	Q06830	PRDX1_HUMAN	Peroxiredoxin-1	6	1.16149	0.025139	1.33728	0.00153541
< 1	251	12.01	12.01	16.7849	15.3664	15.3664	Q96IY4	CBPB2_HUMAN	Carboxypeptidase B2	7	0.716322	0.00866118	0.669118	0.00550439
< 1	252	12.01	12.01	30.8511	26.2411	26.2411	Q16270	IBP7_HUMAN	Insulin-like growth factor-binding protein 7	6	0.837871	0.00607936	0.836763	0.0578417
< 1	253	12	12	52.7473	37.3626	37.3626	P11684	UTER_HUMAN	Uteroglobin	8	0.687395	0.00910354	0.907966	0.7686
< 1	254	12	12	51.4563	51.4563	51.4563	P62805	H4_HUMAN	Histone H4	12	8.42548	2.56396e-09	9.03071	1.19398e-05
< 1	255	11.86	11.86	8.3144	4.13448	2.6806	P24821	TENA_HUMAN	Tenascin	5	1.1215	0.313929	1.02736	0.822394
< 1	256	11.8	11.8	47.7273	35.7955	35.7955	P31025	LCN1_HUMAN	Lipocalin-1	11	0.813143	0.176615	0.526957	0.00209641
< 1	257	11.72	11.72	91.6667	91.6667	91.6667	P35326	SPR2A_HUMAN	Small proline-rich protein 2A	6	1.01103		0.795407
< 1	257	0	9.72	73.6111	73.6111	73.6111	P35325	SPR2B_HUMAN	Small proline-rich protein 2B	5
< 1	257	0	9.72	61.1111	61.1111	61.1111	P22532	SPR2D_HUMAN	Small proline-rich protein 2D	5
< 1	258	11.54	11.54	59.0604	59.0604	59.0604	Q15828	CYTM_HUMAN	Cystatin-M	6	1.1235	0.133234	0.999912	0.999414
< 1	259	11.53	16.19	23.3954	18.8406	17.3913	P05787	K2C8_HUMAN	Keratin, type II cytoskeletal 8	10	1.42259	0.0072176	1.51884	0.00580129
< 1	260	11.36	11.36	24.2661	16.2427	16.2427	P04745	AMY1_HUMAN	Alpha-amylase 1	6	0.792926	0.165166	0.639081	0.0388931
< 1	260	0.03	9.38	23.8748	14.09	14.09	P04746	AMYP_HUMAN	Pancreatic alpha-amylase	5
< 1	260	0	9.36	22.1135	14.09	14.09	P19961	AMY2B_HUMAN	Alpha-amylase 2B	5
< 1	261	11.35	11.35	26.8844	18.8442	18.8442	P27930	IL1R2_HUMAN	Interleukin-1 receptor type 2	6	0.973312	0.743576	1.05489	0.716532
< 1	262	10.96	22.96	29.3427	19.7183	17.3709	Q00887	PSG9_HUMAN	Pregnancy-specific beta-1-glycoprotein 9	12	0.567014	0.00181099	1.08033	0.773894
< 1	263	10.9	10.9	11.8838	2.8077	2.02416	Q99715	COCA1_HUMAN	Collagen alpha-1(XII) chain	5	1.22647	0.0389863	1.1101	0.197696
< 1	264	10.89	10.89	59.8639	59.8639	55.7823	P02766	TTHY_HUMAN	Transthyretin	5	0.938405	0.514537	0.893809	0.425638
< 1	265	10.8	10.8	13.6744	7.53488	5.86047	Q7Z7G0	TARSH_HUMAN	Target of Nesh-SH3	5	0.898862	0.283477	1.12111	0.564646
< 1	266	10.63	16.44	29.2537	26.8657	24.7761	Q9UQ72	PSG11_HUMAN	Pregnancy-specific beta-1-glycoprotein 11	8	0.764406	0.141234	0.648547	0.126992
< 1	267	10.51	10.51	37.8531	37.8531	33.8983	P18510	IL1RA_HUMAN	Interleukin-1 receptor antagonist protein	6	1.085	0.128286	0.943482	0.840089
< 1	268	10.31	10.39	16.9663	6.51685	6.51685	Q06033	ITIH3_HUMAN	Inter-alpha-trypsin inhibitor heavy chain H3	5	0.985988	0.867856	0.858553	0.114457
< 1	269	10.26	10.26	20.4698	14.4295	14.4295	P20774	MIME_HUMAN	Mimecan	5	1.05045	0.737698	1.02436	0.870806
< 1	270	10.24	10.24	23.7172	3.59179	2.10946	P39060	COIA1_HUMAN	Collagen alpha-1(XVIII) chain	4	0.824299	0.455972	0.754751	0.0781872
< 1	271	10.22	10.22	18.5255	10.0189	10.0189	O43278	SPIT1_HUMAN	Kunitz-type protease inhibitor 1	5	0.877889	0.434633	0.935883	0.485756
< 1	272	10.06	10.06	10.4995	6.32008	6.32008	O94985	CSTN1_HUMAN	Calsyntenin-1	6	0.832101	0.0124254	0.864164	0.088772
< 1	273	10.04	10.04	46.1333	25.3333	25.3333	P35247	SFTPD_HUMAN	Pulmonary surfactant-associated protein D	6	0.92766	0.593507	0.771316	0.242016
< 1	274	10.03	10.03	13.9853	3.42298	3.42298	O00468	AGRIN_HUMAN	Agrin	7	0.948467	0.350749	0.931646	0.223498
< 1	275	10.02	10.02	41.7219	33.1126	33.1126	P60660	MYL6_HUMAN	Myosin light polypeptide 6	5	1.92765	0.00639252	1.93616	0.0157015
< 1	276	10.01	10.01	15.4263	8.2544	8.2544	P19320	VCAM1_HUMAN	Vascular cell adhesion protein 1	5	1.00902	0.907404	0.867646	0.38075
< 1	277	10	10.03	11.6116	6.10611	6.10611	Q9NQ36	SCUB2_HUMAN	Signal peptide, CUB and EGF-like domain-containing protein 2	5	0.893967	0.00482979	0.927859	0.442999
< 1	278	10	10	37.037	34.3915	34.3915	Q99497	PARK7_HUMAN	Protein DJ-1	5	1.62567	0.00801716	1.92196	0.144021
< 1	279	10	10	45.6376	45.6376	45.6376	P62158	CALM_HUMAN	Calmodulin	9	1.47094	0.00125875	1.90634	0.00399312
< 1	280	10	10	18.4971	14.4509	14.4509	O95274	LYPD3_HUMAN	Ly6/PLAUR domain-containing protein 3	6	0.797831	0.024499	0.953325	0.911207
< 1	281	10	10	39.1304	39.1304	39.1304	P80511	S10AC_HUMAN	Protein S100-A12	5	2.55088	0.133109	2.0834	0.249878
< 1	282	10	10	30.4813	30.4813	30.4813	P30086	PEBP1_HUMAN	Phosphatidylethanolamine-binding protein 1	5	1.17986	0.163709	1.1543	0.782078
< 1	283	9.82	9.82	14.9123	8.07018	8.07018	Q9NPH3	IL1AP_HUMAN	Interleukin-1 receptor accessory protein	6	0.889164	0.243445	0.767713	0.189901
< 1	284	9.75	9.75	20.2153	8.13397	6.45933	Q15063	POSTN_HUMAN	Periostin	4	1.14223	0.167802	1.18061	0.1068
< 1	285	9.72	9.72	24.0964	13.253	13.253	P05120	PAI2_HUMAN	Plasminogen activator inhibitor 2	5	0.952361	0.816572	0.873533	0.336741
< 1	286	9.7	9.71	20.4767	7.90899	5.6338	P52790	HXK3_HUMAN	Hexokinase-3	4	3.04785	0.00401089	3.37802	0.0083865
< 1	287	9.7	9.7	20.8163	17.551	17.551	P54108	CRIS3_HUMAN	Cysteine-rich secretory protein 3	7	1.07429	0.156876	1.05433	0.766898
< 1	288	9.56	9.73	17.2414	7.83699	7.83699	P03952	KLKB1_HUMAN	Plasma kallikrein	5	0.979101	0.828949	0.892512	0.166057
< 1	289	9.56	9.56	24.9915	5.5348	3.39559	Q09666	AHNK_HUMAN	Neuroblast differentiation-associated protein AHNAK	4	1.06522	0.424399	0.837493	0.0532837
< 1	290	9.53	9.53	19.598	18.0905	18.0905	Q9NS71	GKN1_HUMAN	Gastrokine-1	6	1.05192	0.226396	1.16437	0.0225405
< 1	291	9.53	9.53	31.6062	31.6062	31.6062	P17900	SAP3_HUMAN	Ganglioside GM2 activator	5	1.15399	0.0349182	1.09969	0.636595
< 1	292	9.46	9.46	9.83811	6.84932	5.23039	P14625	ENPL_HUMAN	Endoplasmin	4	1.22853	0.632146	0.851848	0.46196
< 1	293	9.41	9.41	16.2162	7.20721	7.20721	P32926	DSG3_HUMAN	Desmoglein-3	5	0.991966	0.901452	0.983836	0.898638
< 1	294	9.4	9.4	19.6305	15.4734	15.4734	P20061	TCO1_HUMAN	Transcobalamin-1	6	1.00283	0.949222	0.789299	0.384918
< 1	295	9.32	9.32	22.3476	12.4154	12.4154	O95967	FBLN4_HUMAN	EGF-containing fibulin-like extracellular matrix protein 2	5	0.903273	0.517954	0.752392	0.098822
< 1	296	9.22	9.22	23.2365	22.4066	22.4066	P78417	GSTO1_HUMAN	Glutathione S-transferase omega-1	5	1.75616	0.00150603	1.42001	0.220802
< 1	297	9.17	9.17	34.0426	20.2128	20.2128	P59665	DEF1_HUMAN	Neutrophil defensin 1	8	4.27585	1.7599e-08	4.30496	4.90917e-08
< 1	297	0	8.9	26.5957	20.2128	20.2128	P59666	DEF3_HUMAN	Neutrophil defensin 3	8
< 1	298	9.13	9.13	47.0588	24.2647	19.8529	Q71DI3	H32_HUMAN	Histone H3.2	5	8.1696	1.76867e-05	8.25757	2.1966e-06
< 1	298	0	9.13	47.0588	24.2647	19.8529	P68431	H31_HUMAN	Histone H3.1	5
< 1	298	0	9.13	44.1176	24.2647	19.8529	Q16695	H31T_HUMAN	Histone H3.1t	5
< 1	298	0	9.09	34.5588	24.2647	19.8529	P84243	H33_HUMAN	Histone H3.3	5
< 1	299	8.97	8.97	47.9592	35.7143	31.6327	O75594	PGRP1_HUMAN	Peptidoglycan recognition protein 1	5	4.32516	6.71673e-07	4.33528	1.02991e-06
< 1	300	8.96	8.96	38.3562	38.3562	34.2466	P12273	PIP_HUMAN	Prolactin-inducible protein	4	0.736434	0.025506	0.615031	0.062854
< 1	301	8.88	8.88	21.8593	18.0905	12.8141	P15291	B4GT1_HUMAN	Beta-1,4-galactosyltransferase 1	4	0.930433	0.125186	0.7106	0.47239
< 1	302	8.78	12	12.2291	10.3715	10.3715	P11142	HSP7C_HUMAN	Heat shock cognate 71 kDa protein	6	2.15416	0.0265672	2.28892	0.0678141
< 1	303	8.7	8.7	19.0265	19.0265	16.3717	P22352	GPX3_HUMAN	Glutathione peroxidase 3	4	0.812257	0.0704668	1.07651	0.87064
< 1	304	8.64	8.64	15.9533	15.9533	12.4514	P15328	FOLR1_HUMAN	Folate receptor alpha	4	0.893541	0.211864	0.699471	0.138003
< 1	305	8.54	8.54	37.5	16.25	13.75	P0C7M2	RA1L3_HUMAN	Putative heterogeneous nuclear ribonucleoprotein A1-like 3	4	3.96311		2.78722
< 1	305	0	8.52	38.7097	13.9785	11.828	P09651	ROA1_HUMAN	Heterogeneous nuclear ribonucleoprotein A1	4
< 1	306	8.54	8.54	24.4389	11.2219	11.2219	Q8NBJ4	GOLM1_HUMAN	Golgi membrane protein 1	4	0.895366	0.332087	0.858896	0.443377
< 1	307	8.52	8.52	19.7727	15.6818	13.1818	Q15084	PDIA6_HUMAN	Protein disulfide-isomerase A6	4	1.10076	0.417237	1.00931	0.935451
< 1	308	8.46	8.47	12.5754	2.79931	2.32558	Q6UVK1	CSPG4_HUMAN	Chondroitin sulfate proteoglycan 4	4	1.05393	0.824484	1.18238	0.504772
< 1	309	8.42	8.42	16.1034	12.1272	10.9344	P78324	SHPS1_HUMAN	Tyrosine-protein phosphatase non-receptor type substrate 1	4	1.73828	0.0103904	2.02407	0.0052272
< 1	309	0	8.39	18.593	15.3266	13.8191	Q5TFQ8	SIRBL_HUMAN	Signal-regulatory protein beta-1 isoform 3	4
< 1	310	8.38	8.39	40.3509	40.3509	35.0877	P08118	MSMB_HUMAN	Beta-microseminoprotein	5	0.894578	0.519755	1.30765	0.718176
< 1	311	8.34	8.34	16.5768	6.19946	5.39084	Q5KU26	COL12_HUMAN	Collectin-12	4	0.900732	0.223766	0.964146	0.702103
< 1	312	8.34	8.34	20.5011	11.1617	11.1617	Q8N6C8	LIRA3_HUMAN	Leukocyte immunoglobulin-like receptor subfamily A member 3	4	2.76635	0.00270778	3.1414	5.10357e-05
< 1	313	8.34	8.34	11.5625	5.78125	4.6875	P07911	UROM_HUMAN	Uromodulin	4	0.748438	0.0251924	0.752048	0.00181768
< 1	314	8.33	8.33	6.99201	1.31322	1.02928	Q96RW7	HMCN1_HUMAN	Hemicentin-1	4	0.94568	0.495963	1.11125	0.742735
< 1	315	8.24	8.24	23.8095	14.5363	14.5363	Q9Y279	VSIG4_HUMAN	V-set and immunoglobulin domain-containing protein 4	4	0.888615	0.551839	0.984342	0.880195
< 1	316	8.23	8.23	21.2919	10.5263	10.5263	P61158	ARP3_HUMAN	Actin-related protein 3	4	3.78806	0.00016435	3.41977	0.00506584
< 1	317	8.22	8.22	13.1796	2.69083	2.69083	Q14767	LTBP2_HUMAN	Latent-transforming growth factor beta-binding protein 2	5	0.858264	0.226762	1.17968	0.531327
< 1	318	8.19	10.2	8.23604	2.2089	2.2089	Q5SZK8	FREM2_HUMAN	FRAS1-related extracellular matrix protein 2	5	0.979905	0.809227	0.946011	0.493301
< 1	319	8.14	8.14	17.577	7.14995	7.14995	Q8WZ75	ROBO4_HUMAN	Roundabout homolog 4	4	0.930256	0.617621	1.02562	0.787482
< 1	320	8.12	8.12	22.9607	16.3142	16.3142	Q9BUD6	SPON2_HUMAN	Spondin-2	5	0.668857	0.147209	0.700408	0.079755
< 1	321	8.05	8.05	23.1076	17.9283	15.1394	P20160	CAP7_HUMAN	Azurocidin	3	6.56507	0.000552659	6.69539	0.0250322
< 1	322	8.03	8.03	16.5261	7.4199	7.4199	P28799	GRN_HUMAN	Granulins	4	1.4843	0.00958429	1.67065	0.0283439
< 1	323	8.01	15.71	35	20	20	P08727	K1C19_HUMAN	Keratin, type I cytoskeletal 19	10	1.27068	0.136699	1.19379	0.412685
< 1	324	8.01	8.01	20.045	11.036	11.036	P07437	TBB5_HUMAN	Tubulin beta chain	4	1.96918		1.7306
< 1	325	8.01	8.01	13.8138	7.20721	7.20721	O75326	SEM7A_HUMAN	Semaphorin-7A	4	1.03604	0.882347	0.946455	0.783598
< 1	326	8.01	8.01	30.2439	25.8537	25.8537	P04792	HSPB1_HUMAN	Heat shock protein beta-1	5	0.954653	0.145171	0.887539	0.209307
< 1	327	8.01	8.01	21.9917	21.9917	16.1826	O00299	CLIC1_HUMAN	Chloride intracellular channel protein 1	3	1.9296	0.0286199	2.3023	0.00377811
< 1	328	8	18.49	31.5152	30.303	29.0909	Q03591	FHR1_HUMAN	Complement factor H-related protein 1	12	0.905397	0.260883	0.775683	0.000781901
< 1	329	8	10	23.2323	23.2323	23.2323	P32119	PRDX2_HUMAN	Peroxiredoxin-2	5	0.670889	0.0107564	0.712832	0.0315634
< 1	330	8	8.01	5.12111	3.3218	3.3218	Q6YHK3	CD109_HUMAN	CD109 antigen	4	1.03419	0.834711	0.876842	0.670545
< 1	331	8	8	36.6667	20	20	P08294	SODE_HUMAN	Extracellular superoxide dismutase [Cu-Zn]	5	0.817812	0.169941	0.954855	0.720661
< 1	332	8	8	45.2261	24.1206	24.1206	P37802	TAGL2_HUMAN	Transgelin-2	5	2.03954	0.000425511	1.93646	9.09179e-05
< 1	333	8	8	19.0635	12.709	12.709	Q9Y624	JAM1_HUMAN	Junctional adhesion molecule A	4	0.782621	0.0117309	0.790123	0.0653877
< 1	334	8	8	29.1045	22.3881	22.3881	Q16378	PROL4_HUMAN	Proline-rich protein 4	6	0.670541	0.0752506	0.631873	0.0334664
< 1	335	8	8	26.9531	21.0938	21.0938	Q9NP55	PLUNC_HUMAN	Protein Plunc	5	1.332	0.173629	0.286239	0.00297677
< 1	336	8	8	24.4048	21.4286	21.4286	P59998	ARPC4_HUMAN	Actin-related protein 2/3 complex subunit 4	4	3.63935	0.0102878	3.98232	0.000686642
< 1	337	8	8	31.8627	25.4902	25.4902	P52565	GDIR1_HUMAN	Rho GDP-dissociation inhibitor 1	5	2.58476	5.16076e-06	2.71165	1.17408e-05
< 1	338	8	8	6.33423	4.58221	4.58221	P16070	CD44_HUMAN	CD44 antigen	4	1.14986	0.0760466	1.17299	0.633779
< 1	339	8	8	46.6667	39.2593	39.2593	P09382	LEG1_HUMAN	Galectin-1	6	1.29216	0.000264613	1.19824	0.0823402
< 1	340	8	8	42.5532	41.844	41.844	P09228	CYTT_HUMAN	Cystatin-SA	5	1.13101	0.2999	1.10471	0.21353
< 1	341	8	8	16.3793	16.3793	16.3793	P40121	CAPG_HUMAN	Macrophage-capping protein	5	2.63799	0.00139939	2.5566	0.00159739
< 1	342	8	8	34.6535	34.6535	34.6535	P31151	S10A7_HUMAN	Protein S100-A7	4	0.878669	0.219403	0.996455	0.987632
< 1	342	0	6	23.7624	23.7624	23.7624	Q86SG5	S1A7A_HUMAN	Protein S100-A7A	3
< 1	343	7.99	7.99	29.5181	23.494	19.8795	P23528	COF1_HUMAN	Cofilin-1	4	3.49244	0.0115959	3.3131	0.0168861
< 1	344	7.93	7.93	59.1549	45.7746	30.2817	Q14019	COTL1_HUMAN	Coactosin-like protein	3	2.15605	0.0696727	2.01681	0.197979
< 1	345	7.77	7.77	19.1781	16.4384	10.6849	P16188	1A30_HUMAN	HLA class I histocompatibility antigen, A-30 alpha chain	3	0.887538		0.542346
< 1	345	0.03	6.03	19.6133	10.7735	10.7735	P30495	1B56_HUMAN	HLA class I histocompatibility antigen, B-56 alpha chain	3
< 1	345	0.03	6.03	19.6133	10.7735	10.7735	P30493	1B55_HUMAN	HLA class I histocompatibility antigen, B-55 alpha chain	3
< 1	345	0.03	6.03	19.6133	10.7735	10.7735	P30492	1B54_HUMAN	HLA class I histocompatibility antigen, B-54 alpha chain	3
< 1	345	0.03	6.03	13.5359	10.7735	10.7735	Q29940	1B59_HUMAN	HLA class I histocompatibility antigen, B-59 alpha chain	3
< 1	345	0.01	6.01	26.7956	10.7735	10.7735	P30464	1B15_HUMAN	HLA class I histocompatibility antigen, B-15 alpha chain	3
< 1	345	0.01	6.01	22.3757	10.7735	10.7735	P30484	1B46_HUMAN	HLA class I histocompatibility antigen, B-46 alpha chain	3
< 1	345	0.01	6.01	23.4807	10.7735	10.7735	P18465	1B57_HUMAN	HLA class I histocompatibility antigen, B-57 alpha chain	3
< 1	345	0.01	6.01	15.1934	10.7735	10.7735	P30498	1B78_HUMAN	HLA class I histocompatibility antigen, B-78 alpha chain	3
< 1	345	0	7.5	21.6438	16.9863	10.6849	P13746	1A11_HUMAN	HLA class I histocompatibility antigen, A-11 alpha chain	3
< 1	345	0	7.5	21.6438	16.9863	10.6849	P04439	1A03_HUMAN	HLA class I histocompatibility antigen, A-3 alpha chain	3
< 1	345	0	7.5	18.9041	16.9863	10.6849	P30455	1A36_HUMAN	HLA class I histocompatibility antigen, A-36 alpha chain	3
< 1	345	0	7.5	18.9041	16.9863	10.6849	P30443	1A01_HUMAN	HLA class I histocompatibility antigen, A-1 alpha chain	3
< 1	345	0	6	21.8232	10.7735	10.7735	P30685	1B35_HUMAN	HLA class I histocompatibility antigen, B-35 alpha chain	3
< 1	345	0	6	13.8122	10.7735	10.7735	P30491	1B53_HUMAN	HLA class I histocompatibility antigen, B-53 alpha chain	3
< 1	345	0	6	16.4384	10.6849	10.6849	P30447	1A23_HUMAN	HLA class I histocompatibility antigen, A-23 alpha chain	3
< 1	345	0	6	13.8122	10.7735	10.7735	P10319	1B58_HUMAN	HLA class I histocompatibility antigen, B-58 alpha chain	3
< 1	345	0	6	10.7735	10.7735	10.7735	P30490	1B52_HUMAN	HLA class I histocompatibility antigen, B-52 alpha chain	3
< 1	345	0	6	10.7735	10.7735	10.7735	P18464	1B51_HUMAN	HLA class I histocompatibility antigen, B-51 alpha chain	3
< 1	346	7.74	7.74	20.1592	11.6711	7.69231	Q8TAX7	MUC7_HUMAN	Mucin-7	4	0.918748	0.550462	0.941833	0.95035
< 1	347	7.7	7.7	12.1212	8.14394	8.14394	P14314	GLU2B_HUMAN	Glucosidase 2 subunit beta	4	1.34638	0.0459883	1.22627	0.47395
< 1	348	7.7	7.7	12.2951	9.63115	9.63115	P00742	FA10_HUMAN	Coagulation factor X	4	0.831619	0.0593623	0.807948	0.46752
< 1	349	7.6	7.61	40.261	2.75794	2.26545	P20930	FILA_HUMAN	Filaggrin	3	0.61579	0.211887	0.49092	0.00292273
< 1	350	7.48	7.48	19.9697	7.26172	4.68986	P05160	F13B_HUMAN	Coagulation factor XIII B chain	3	0.983601	0.910413	1.03435	0.882741
< 1	351	7.4	8	14.5791	10.4723	10.4723	Q9NZP8	C1RL_HUMAN	Complement C1r subcomponent-like protein	5	1.01635	0.944571	1.46064	0.659537
< 1	352	7.29	7.34	17.4972	3.37763	2.93466	P12107	COBA1_HUMAN	Collagen alpha-1(XI) chain	3	0.671671	0.0994937	0.637514	0.04739
< 1	353	7.22	7.22	40	26.4706	21.7647	P49913	CAMP_HUMAN	Cathelicidin antimicrobial peptide	4	5.92508	0.002019	6.9634	0.00396569
< 1	354	7.18	7.18	10.863	4.4659	2.71575	P46940	IQGA1_HUMAN	Ras GTPase-activating-like protein IQGAP1	3	3.04849	0.0373775	1.97566	0.0982751
< 1	355	7.17	7.17	10.3939	6.12691	4.26696	A8K7I4	CLCA1_HUMAN	Calcium-activated chloride channel regulator 1	3	2.08823	0.150836	2.24106	0.107935
< 1	356	7.1	7.52	17.8042	13.6499	10.3858	P37837	TALDO_HUMAN	Transaldolase	3	3.80858	0.0127447	4.62984	0.00788737
< 1	357	7.08	7.08	11.1751	5.64516	3.80184	Q8WUM4	PDC6I_HUMAN	Programmed cell death 6-interacting protein	3	1.10506	0.0962066	1.09841	0.277009
< 1	358	6.99	6.99	45	25.5556	25.5556	P01344	IGF2_HUMAN	Insulin-like growth factor II	4	1.03855	0.915805	0.962633	0.968739
< 1	359	6.89	7.28	13.0346	13.0346	10.5906	P43490	NAMPT_HUMAN	Nicotinamide phosphoribosyltransferase	3	6.9398	0.00599054	4.79555	0.0737367
< 1	360	6.85	8.85	23.913	12.5776	7.76398	P04264	K2C1_HUMAN	Keratin, type II cytoskeletal 1	4	0.907471	0.748555	1.08001	0.665573
< 1	361	6.76	6.76	66.7153	52.5547	44.6715	P0CG48	UBC_HUMAN	Polyubiquitin-C	3	1.05515	0.702517	0.998479	0.996159
< 1	361	0	6.76	65.9389	52.4017	44.5415	P0CG47	UBB_HUMAN	Polyubiquitin-B	3
< 1	361	0	6.75	38.2812	31.25	26.5625	P62987	RL40_HUMAN	Ubiquitin-60S ribosomal protein L40	3
< 1	361	0	6.75	31.4103	25.641	21.7949	P62979	RS27A_HUMAN	Ubiquitin-40S ribosomal protein S27a	3
< 1	362	6.7	8.7	49.6644	39.5973	31.5436	P27482	CALL3_HUMAN	Calmodulin-like protein 3	4	0.946289	0.534878	1.05507	0.745344
< 1	363	6.64	9.3	24.0938	14.0725	9.8081	P08729	K2C7_HUMAN	Keratin, type II cytoskeletal 7	5	1.47793	0.042478	1.54247	0.0534123
< 1	364	6.61	11.91	21.5686	21.5686	19.6078	P62258	1433E_HUMAN	14-3-3 protein epsilon	9	1.56518	6.27168e-05	1.47441	0.0248802
< 1	365	6.59	6.59	26.9896	15.2249	12.4567	P00491	PNPH_HUMAN	Purine nucleoside phosphorylase	4	1.9844	0.000203926	1.46583	0.00846345
< 1	366	6.57	6.59	27.3885	11.2527	7.431	P23381	SYWC_HUMAN	Tryptophanyl-tRNA synthetase, cytoplasmic	3	1.56927	0.0113558	1.56777	0.0911231
< 1	367	6.53	6.53	30.8725	25.8389	17.1141	O00560	SDCB1_HUMAN	Syntenin-1	3	1.00232	0.98121	0.853715	0.0297728
< 1	368	6.51	6.51	7.80744	1.73948	1.33495	Q13813	SPTA2_HUMAN	Spectrin alpha chain, brain	3	1.46188	0.0302743	1.42429	0.281279
< 1	369	6.43	6.43	31.5789	31.5789	20.3947	P22392	NDKB_HUMAN	Nucleoside diphosphate kinase B	3	1.90837	0.00499634	1.61667	0.130966
< 1	369	0	4.43	25	25	13.8158	P15531	NDKA_HUMAN	Nucleoside diphosphate kinase A	2
< 1	369	0	4.43	26.2774	26.2774	13.8686	O60361	NDK8_HUMAN	Putative nucleoside diphosphate kinase	2
< 1	370	6.4	6.4	10.7994	4.48808	4.48808	P55290	CAD13_HUMAN	Cadherin-13	3	0.978525	0.852353	1.00174	0.978188
< 1	371	6.38	6.38	27.3632	20.398	16.4179	Q07507	DERM_HUMAN	Dermatopontin	3	0.747309	0.0415627	0.663703	0.173078
< 1	372	6.33	6.33	17.4579	7.96325	6.89127	P33908	MA1A1_HUMAN	Mannosyl-oligosaccharide 1,2-alpha-mannosidase IA	3	1.01411	0.910666	0.725718	0.171044
< 1	373	6.27	6.31	23.7557	7.23982	7.23982	Q9BRK3	MXRA8_HUMAN	Matrix-remodeling-associated protein 8	3	0.842573	0.101838	1.11244	0.693568
< 1	374	6.19	6.19	35.9649	30.7018	30.7018	O75368	SH3L1_HUMAN	SH3 domain-binding glutamic acid-rich-like protein	3	2.07797	0.0125937	1.87878	0.0143036
< 1	375	6.15	6.15	12.2436	3.41827	2.54817	P11047	LAMC1_HUMAN	Laminin subunit gamma-1	3	1.33589	0.00807519	1.24226	0.0690496
< 1	376	6.12	6.12	19.2	7	7	O94919	ENDD1_HUMAN	Endonuclease domain-containing 1 protein	3	0.840402	0.434318	0.759587	0.202872
< 1	377	6.11	6.11	12.8205	7.90598	7.90598	Q96HE7	ERO1A_HUMAN	ERO1-like protein alpha	4	1.34426	0.00295416	0.918921	0.0725731
< 1	378	6.11	6.11	34.3612	29.5154	29.5154	P80723	BASP1_HUMAN	Brain acid soluble protein 1	3	4.39367	0.00699038	6.76865	0.0166051
< 1	379	6.11	6.11	28.2609	20.1087	20.1087	Q6UWW0	LCN15_HUMAN	Lipocalin-15	3	0.87824	0.332191	0.881775	0.598591
< 1	380	6.1	6.1	18.9076	14.7059	14.7059	Q9UNN8	EPCR_HUMAN	Endothelial protein C receptor	3	0.941661	0.0881952	0.845463	0.288289
< 1	381	6.06	21.39	31.0263	26.0143	24.3437	Q00888	PSG4_HUMAN	Pregnancy-specific beta-1-glycoprotein 4	12	0.480917	0.00937736	0.729954	0.0418292
< 1	382	6.05	6.05	31.3433	15.9204	15.9204	Q01995	TAGL_HUMAN	Transgelin	3	0.577638	0.0273497	0.529004	0.00616704
< 1	383	6.05	6.05	20.8243	11.0629	11.0629	P13489	RINI_HUMAN	Ribonuclease inhibitor	3	1.7318	0.0072188	1.87675	0.0575174
< 1	384	6.04	6.04	19.1748	7.52427	7.52427	P07339	CATD_HUMAN	Cathepsin D	3	2.09555	0.000935113	1.89023	0.170957
< 1	385	6.03	6.04	16.6436	5.82524	5.82524	Q14393	GAS6_HUMAN	Growth arrest-specific protein 6	3	0.715589	0.0336069	0.652311	0.120734
< 1	386	6.03	6.03	24.4357	5.69185	2.84593	P12110	CO6A2_HUMAN	Collagen alpha-2(VI) chain	3	0.871583	0.113677	0.902358	0.31499
< 1	387	6.03	6.03	20.9503	9.28726	9.28726	P53634	CATC_HUMAN	Dipeptidyl peptidase 1	3	1.14547	0.348395	1.30389	0.0260999
< 1	388	6.03	6.03	15.7658	8.78378	8.78378	Q9UK55	ZPI_HUMAN	Protein Z-dependent protease inhibitor	3	0.985264	0.907779	0.78922	0.0273162
< 1	389	6.03	6.03	19.2727	9.81818	9.81818	Q6ZVX7	NCRP1_HUMAN	Non-specific cytotoxic cell receptor protein 1 homolog	3	0.951713	0.689932	0.866189	0.151582
< 1	390	6.03	6.03	6.98925	6.45161	6.45161	P14151	LYAM1_HUMAN	L-selectin	3	1.36044	0.115127	1.50124	0.00569212
< 1	391	6.02	6.05	23.4965	5.59441	5.59441	Q9H6S3	ES8L2_HUMAN	Epidermal growth factor receptor kinase substrate 8-like protein 2	3	1.33642	0.261166	1.54048	0.259296
< 1	392	6.02	6.02	9.07591	4.45545	4.45545	O75083	WDR1_HUMAN	WD repeat-containing protein 1	3	1.67679	0.167462	1.81668	0.105428
< 1	393	6.02	6.02	10.1695	6.77966	6.77966	Q13228	SBP1_HUMAN	Selenium-binding protein 1	3	0.825019	0.212762	0.837346	0.333659
< 1	394	6.01	11.63	28.3401	22.6721	20.6478	P61981	1433G_HUMAN	14-3-3 protein gamma	9	1.70171	0.223258	1.4115	0.246058
< 1	395	6.01	6.01	6.8873	3.9356	3.9356	Q14126	DSG2_HUMAN	Desmoglein-2	3	0.886226	0.11558	1.03494	0.827953
< 1	396	6.01	6.01	21.5569	9.58084	9.58084	P40925	MDHC_HUMAN	Malate dehydrogenase, cytoplasmic	3	1.62105	0.00941234	1.51242	0.129544
< 1	397	6.01	6.01	16.3355	11.2583	11.2583	P02679	FIBG_HUMAN	Fibrinogen gamma chain	3	1.99353	0.00541257	2.29908	0.00850165
< 1	398	6	6.01	32.8063	11.0672	11.0672	P04156	PRIO_HUMAN	Major prion protein	3	0.906487	0.18105	0.744104	0.165196
< 1	399	6	6.01	20.1238	12.3839	12.3839	P12429	ANXA3_HUMAN	Annexin A3	3	1.96345	0.00254629	1.95793	0.0868641
< 1	400	6	6	16.1496	4.56204	4.56204	A1L4H1	SRCRL_HUMAN	Scavenger receptor cysteine-rich domain-containing protein LOC284297	3	0.957536	0.5388	0.969411	0.840618
< 1	401	6	6	15.942	5.97826	5.97826	P15586	GNS_HUMAN	N-acetylglucosamine-6-sulfatase	3	1.32293	0.0777846	1.24343	0.223489
< 1	402	6	6	27.0769	13.8462	13.8462	Q92765	SFRP3_HUMAN	Secreted frizzled-related protein 3	4	0.86901	0.106825	0.946704	0.266832
< 1	403	6	6	11.811	7.87402	7.87402	Q16851	UGPA_HUMAN	UTP--glucose-1-phosphate uridylyltransferase	3	2.12092	0.00491195	2.26326	0.00450494
< 1	404	6	6	54.717	38.6792	38.6792	P35754	GLRX1_HUMAN	Glutaredoxin-1	3	1.3388	0.319177	1.51186	0.156827
< 1	405	6	6	11.4398	6.70611	6.70611	Q96KN2	CNDP1_HUMAN	Beta-Ala-His dipeptidase	3	0.943589	0.173741	0.75438	0.271567
< 1	406	6	6	12.5275	9.89011	9.89011	Q13867	BLMH_HUMAN	Bleomycin hydrolase	3	0.806264	0.064339	0.967498	0.894077
< 1	407	6	6	19.8381	12.5506	12.5506	P52823	STC1_HUMAN	Stanniocalcin-1	3	1.25751	0.169051	1.09266	0.771758
< 1	408	6	6	21.25	14.1667	14.1667	P51858	HDGF_HUMAN	Hepatoma-derived growth factor	3	2.13047	0.0947711	1.46702	0.270394
< 1	409	6	6	25	11.3281	11.3281	P24158	PRTN3_HUMAN	Myeloblastin	3	5.1366	0.0669483	2.80508	0.173704
< 1	410	6	6	9.82906	6.26781	6.26781	P06731	CEAM5_HUMAN	Carcinoembryonic antigen-related cell adhesion molecule 5	3	0.894125	0.16875	0.927501	0.605586
< 1	411	6	6	13.8462	10.2564	10.2564	Q96AP7	ESAM_HUMAN	Endothelial cell-selective adhesion molecule	3	1.1317	0.0270368	1.41305	0.236352
< 1	412	6	6	12.2754	8.08383	8.08383	P07195	LDHB_HUMAN	L-lactate dehydrogenase B chain	3	1.75346	0.0433349	1.07789	0.722528
< 1	413	6	6	37.8882	24.8447	24.8447	P04216	THY1_HUMAN	Thy-1 membrane glycoprotein	3	0.949931	0.519576	0.962996	0.755719
< 1	414	6	6	12.1429	9.7619	9.7619	O96009	NAPSA_HUMAN	Napsin-A	3	1.40971	0.0181896	1.33752	0.318722
< 1	415	6	6	20.2312	20.2312	20.2312	Q969H8	CS010_HUMAN	UPF0556 protein C19orf10	3	1.20828	0.00641974	1.37452	0.0138853
< 1	416	6	6	16.7401	16.7401	16.7401	Q92520	FAM3C_HUMAN	Protein FAM3C	3	0.999425	0.976148	1.10643	0.177359
< 1	417	6	6	10.453	10.453	10.453	Q6GTX8	LAIR1_HUMAN	Leukocyte-associated immunoglobulin-like receptor 1	3	1.0157	0.878532	0.973347	0.7182
< 1	418	6	6	32.2581	32.2581	32.2581	Q14508	WFDC2_HUMAN	WAP four-disulfide core domain protein 2	13	0.91775	0.181513	0.923284	0.465534
< 1	419	6	6	18.3246	18.3246	18.3246	P60953	CDC42_HUMAN	Cell division control protein 42 homolog	3	1.42796	0.100012	1.37919	0.174121
< 1	420	6	6	32.381	32.381	32.381	P10599	THIO_HUMAN	Thioredoxin	6	1.12969	0.634058	1.01825	0.928719
< 1	421	6	6	9.55224	9.55224	9.55224	P09668	CATH_HUMAN	Cathepsin H	4	1.73172	0.00357771	1.87169	0.0821773
< 1	422	6	6	9.83607	9.83607	9.83607	P08138	TNR16_HUMAN	Tumor necrosis factor receptor superfamily member 16	3	0.930912	0.583446	0.866605	0.429072
< 1	423	6	6	53.1646	53.1646	53.1646	P00995	ISK1_HUMAN	Pancreatic secretory trypsin inhibitor	3	0.89087	0.541453	1.09546	0.518192
< 1	424	5.98	5.98	11.2798	6.07375	6.07375	P00740	FA9_HUMAN	Coagulation factor IX	3	0.675663	0.0486296	0.584595	0.0889405
< 1	425	5.84	5.84	6.8314	3.48837	3.48837	P09871	C1S_HUMAN	Complement C1s subcomponent	3	1.00198	0.986684	0.827629	0.261335
< 1	426	5.74	5.74	18.797	10.9023	10.9023	O94907	DKK1_HUMAN	Dickkopf-related protein 1	3	0.969599	0.83721	0.976161	0.837344
< 1	427	5.73	5.73	7.62082	6.13383	6.13383	Q92692	PVRL2_HUMAN	Poliovirus receptor-related protein 2	3	0.890328	0.252258	1.03743	0.90028
< 1	428	5.72	5.72	22.4227	10.3093	10.3093	Q8NFZ8	CADM4_HUMAN	Cell adhesion molecule 4	3	0.802319	0.324256	1.11948	0.498648
< 1	429	5.71	5.71	37.1648	9.1954	9.1954	Q14847	LASP1_HUMAN	LIM and SH3 domain protein 1	3	1.63729	0.3753	1.97575	0.266833
< 1	430	5.7	7.7	45.5782	36.7347	36.7347	P69892	HBG2_HUMAN	Hemoglobin subunit gamma-2	9	0.37961	0.0561263	0.283161	0.0142078
< 1	430	0	6	37.415	28.5714	28.5714	P69891	HBG1_HUMAN	Hemoglobin subunit gamma-1	8
< 1	431	5.7	5.7	17.7019	10.8696	10.8696	Q99645	EPYC_HUMAN	Epiphycan	3	0.869408	0.118878	0.797094	0.137208
< 1	432	5.7	5.7	22.0149	13.4328	13.4328	P04632	CPNS1_HUMAN	Calpain small subunit 1	3	1.86416	0.308646	0.822177	0.334822
< 1	433	5.7	5.7	7.58929	7.58929	7.58929	P02741	CRP_HUMAN	C-reactive protein	3	1.25222	0.0724815	1.80956	0.444884
< 1	434	5.54	5.54	18.2857	12.8571	12.8571	Q9UBP4	DKK3_HUMAN	Dickkopf-related protein 3	3	0.918986	0.451999	0.681443	0.159793
< 1	435	5.52	5.58	18.8755	12.4498	12.4498	Q06323	PSME1_HUMAN	Proteasome activator complex subunit 1	4	2.41164	0.0926362	1.42931	0.467843
< 1	436	5.44	5.45	9.14729	6.51163	3.56589	P13667	PDIA4_HUMAN	Protein disulfide-isomerase A4	2	1.08281	0.647902	1.06089	0.623203
< 1	437	5.4	5.4	10.4987	7.08661	7.08661	P49908	SEPP1_HUMAN	Selenoprotein P	3	0.895242	0.0172355	0.645028	0.35902
< 1	438	5.4	5.4	30.7692	30.7692	30.7692	P19957	ELAF_HUMAN	Elafin	3	1.47184	0.00579687	1.7321	0.346086
< 1	439	5.38	5.38	35.7143	35.7143	27.9221	P00441	SODC_HUMAN	Superoxide dismutase [Cu-Zn]	2	1.091	0.711083	1.15775	0.350303
< 1	440	5.32	7.02	13.1849	7.02055	7.02055	P13645	K1C10_HUMAN	Keratin, type I cytoskeletal 10	4	0.730751	0.20081	0.717591	0.0133082
< 1	441	5.2	5.2	13.245	10.596	6.95364	O76061	STC2_HUMAN	Stanniocalcin-2	2	0.937992	0.402544	0.784925	0.300062
< 1	442	5.19	5.19	18.4103	1.83424	1.42663			REVERSED Collagen alpha-1(VII) chain	2	0.996243	0.989475	2.3696	0.742156
< 1	443	5.17	5.17	12.9386	7.67544	6.14035	P30520	PURA2_HUMAN	Adenylosuccinate synthetase isozyme 2	2	1.56714	0.471255	2.03127	0.0675049
< 1	444	5.1	5.1	9.94898	3.57143	3.57143	P33151	CADH5_HUMAN	Cadherin-5	3	1.16582	0.0261004	1.05685	0.759673
< 1	445	5.09	16.67	27.9661	12.8814	11.6949	P13647	K2C5_HUMAN	Keratin, type II cytoskeletal 5	13	1.70582	0.247649	1.17151	0.799942
< 1	446	5.08	5.08	47.3118	31.1828	20.4301	Q9H299	SH3L3_HUMAN	SH3 domain-binding glutamic acid-rich-like protein 3	2	1.56673	0.0112479	1.51794	0.103429
< 1	447	5.05	5.05	13.5211	6.76056	4.22535	Q14103	HNRPD_HUMAN	Heterogeneous nuclear ribonucleoprotein D0	2	2.74044	0.249637	3.38282	0.297941
< 1	448	5	5	15.4589	9.42029	7.00483	O75874	IDHC_HUMAN	Isocitrate dehydrogenase [NADP] cytoplasmic	2	1.39418	0.291735	1.94096	0.0149223
< 1	449	4.96	4.96	31.694	17.4863	13.6612	P02794	FRIH_HUMAN	Ferritin heavy chain	2	3.2136	0.0183388	2.02496	0.0747939
< 1	450	4.94	4.94	16.9291	14.1732	7.48032	P08637	FCG3A_HUMAN	Low affinity immunoglobulin gamma Fc region receptor III-A	2	3.38387	0.0131189	3.60663	0.000251553
< 1	450	0	2.94	10.7296	10.7296	3.43348	O75015	FCG3B_HUMAN	Low affinity immunoglobulin gamma Fc region receptor III-B	1
< 1	451	4.8	4.8	14.3617	10.1064	6.91489	O95445	APOM_HUMAN	Apolipoprotein M	2	1.28804		1.20223
< 1	452	4.6	4.62	29.6865	2.66845	1.2008	P05997	CO5A2_HUMAN	Collagen alpha-2(V) chain	2	0.919153	0.687869	0.820026	0.442307
< 1	453	4.54	4.54	11.1702	6.91489	5.58511	Q06828	FMOD_HUMAN	Fibromodulin	2	0.903125	0.566333	1.00892	0.925627
< 1	454	4.51	16	87.6405	87.6405	87.6405	P22528	SPR1B_HUMAN	Cornifin-B	15	0.839608	0.615489	1.08712	0.828305
< 1	455	4.39	4.39	18.0371	13.7931	10.6101	P01860	IGHG3_HUMAN	Ig gamma-3 chain C region	2	0.93258	0.681233	1.19126	0.149833
< 1	456	4.39	4.39	27.8607	14.9254	11.4428	P52566	GDIR2_HUMAN	Rho GDP-dissociation inhibitor 2	2	7.44988	0.0108429	8.02189	0.0136784
< 1	457	4.38	4.38	13.4293	7.91367	5.9952	P15151	PVR_HUMAN	Poliovirus receptor	2	0.811318	0.125616	1.10096	0.467561
< 1	458	4.35	4.35	13.8889	7.40741	3.7037	Q8NBS9	TXND5_HUMAN	Thioredoxin domain-containing protein 5	2	1.08569	0.67049	1.18574	0.184487
< 1	459	4.33	4.33	25.0951	12.5475	9.88593	Q96FE7	P3IP1_HUMAN	Phosphoinositide-3-kinase-interacting protein 1	2	0.850625	0.248815	0.460671	0.265277
< 1	460	4.33	4.33	16.6667	9.16667	7.08333	Q96C19	EFHD2_HUMAN	EF-hand domain-containing protein D2	2	8.20063		5.99133
< 1	461	4.24	4.28	10.7843	2.38095	2.38095	P07384	CAN1_HUMAN	Calpain-1 catalytic subunit	2	1.21834	0.375531	0.895408	0.43298
< 1	462	4.22	8.04	31.4448	11.3314	11.3314	P22626	ROA2_HUMAN	Heterogeneous nuclear ribonucleoproteins A2/B1	4	3.47305	0.182166	4.18966	0.162936
< 1	463	4.2	4.2	18.0723	3.31325	3.31325	P02545	LMNA_HUMAN	Lamin-A/C	2	1.31167	0.103188	1.25253	0.103134
< 1	464	4.19	4.19	9.3578	3.11927	3.11927	P22792	CPN2_HUMAN	Carboxypeptidase N subunit 2	2	1.02618	0.613877	1.07468	0.927375
< 1	465	4.17	4.17	10.2079	1.98488	1.98488	P22314	UBA1_HUMAN	Ubiquitin-like modifier-activating enzyme 1	2	2.04617	0.010014	1.64154	0.254978
< 1	466	4.15	4.15	10.0536	3.75335	3.75335	Q16819	MEP1A_HUMAN	Meprin A subunit alpha	2	1.22582	0.859453	1.17614	0.880685
< 1	467	4.12	4.12	8.60327	0.66179	0.66179	P15924	DESP_HUMAN	Desmoplakin	2	0.906479	0.615728	0.941297	0.431942
< 1	468	4.12	4.12	12.9686	2.12766	2.12766	P54760	EPHB4_HUMAN	Ephrin type-B receptor 4	2	0.843902	0.376633	0.862414	0.197211
< 1	469	4.12	4.12	20.8154	6.65236	6.65236	Q13231	CHIT1_HUMAN	Chitotriosidase-1	2	6.626	0.0654502	5.46133	0.0327684
< 1	470	4.11	4.11	7.94224	5.23466	5.23466	P09603	CSF1_HUMAN	Macrophage colony-stimulating factor 1	2	0.838475	0.655957	0.825094	0.375682
< 1	471	4.09	4.09	24.3902	19.5122	19.5122	Q9BRA2	TXD17_HUMAN	Thioredoxin domain-containing protein 17	2	1.31604	0.18749	1.37577	0.0759671
< 1	472	4.08	4.09	18.617	11.1702	11.1702	O75223	GGCT_HUMAN	Gamma-glutamylcyclotransferase	2	1.01829	0.869078	0.932593	0.00854062
< 1	473	4.07	4.12	23.4542	7.03625	7.03625	P27918	PROP_HUMAN	Properdin	2	1.72448	0.518661	1.87008	0.285733
< 1	474	4.05	4.05	5.97015	1.96744	1.96744	O94910	LPHN1_HUMAN	Latrophilin-1	2	0.801551	0.267277	0.517127	0.397762
< 1	475	4.05	4.05	14.7321	6.25	6.25	P68366	TBA4A_HUMAN	Tubulin alpha-4A chain	2	2.74028	0.0457667	2.22361	0.187893
< 1	475	0	4	11.3333	6.22222	6.22222	Q6PEY2	TBA3E_HUMAN	Tubulin alpha-3E chain	2
< 1	475	0	4	9.33333	6.22222	6.22222	Q13748	TBA3C_HUMAN	Tubulin alpha-3C/D chain	2
< 1	475	0	4	7.7951	6.23608	6.23608	Q9BQE3	TBA1C_HUMAN	Tubulin alpha-1C chain	2
< 1	475	0	4	7.76053	6.20843	6.20843	Q71U36	TBA1A_HUMAN	Tubulin alpha-1A chain	2
< 1	475	0	4	7.76053	6.20843	6.20843	P68363	TBA1B_HUMAN	Tubulin alpha-1B chain	2
< 1	476	4.04	4.04	15.1466	4.23453	4.23453	P59827	LPLC4_HUMAN	Long palate, lung and nasal epithelium carcinoma-associated protein 4	2	0.789792	0.210558	0.610668	0.117263
< 1	477	4.03	4.03	9.37951	4.90621	4.90621	Q08188	TGM3_HUMAN	Protein-glutamine gamma-glutamyltransferase E	2	0.795348	0.0503245	0.797937	0.0798106
< 1	478	4.02	32.82	62.8647	33.1565	33.1565	P62736	ACTA_HUMAN	Actin, aortic smooth muscle	33	2.38269	0.141974	2.55286	0.0168383
< 1	478	0	34.9	68.7003	33.1565	33.1565	P68133	ACTS_HUMAN	Actin, alpha skeletal muscle	37
< 1	478	0	34.83	67.6393	33.1565	33.1565	P68032	ACTC_HUMAN	Actin, alpha cardiac muscle 1	37
< 1	478	0	32.82	59.5745	33.2447	33.2447	P63267	ACTH_HUMAN	Actin, gamma-enteric smooth muscle	33
< 1	479	4.02	10.14	20.7746	16.9014	16.9014	P06753	TPM3_HUMAN	Tropomyosin alpha-3 chain	5	3.64604	0.0564049	7.85269	0.063604
< 1	480	4.02	6.04	31.2757	13.1687	13.1687	P41439	FOLR3_HUMAN	Folate receptor gamma	3	3.26089	0.303885	4.19696	0.283779
< 1	481	4.02	4.02	21.6745	2.26917	2.26917	O95428	PPN_HUMAN	Papilin	2	1.16409	0.209299	1.07207	0.727831
< 1	482	4.02	4.02	8.79802	3.22181	3.22181	Q9HCB6	SPON1_HUMAN	Spondin-1	2	1.0229	0.92385	1.02786	0.877337
< 1	483	4.02	4.02	9.60699	3.63901	3.63901	P21980	TGM2_HUMAN	Protein-glutamine gamma-glutamyltransferase 2	2	0.868679	0.27799	1.04088	0.658568
< 1	484	4.02	4.02	14.7727	9.65909	9.65909	Q9UKY0	PRND_HUMAN	Prion-like protein doppel	2	0.833663	0.361131	0.824171	0.38399
< 1	485	4.02	4.02	10.1408	6.47887	6.47887	P27169	PON1_HUMAN	Serum paraoxonase/arylesterase 1	2	0.67515	0.376516	0.693849	0.203527
< 1	486	4.02	4.02	16.9014	11.7371	11.7371	P16403	H12_HUMAN	Histone H1.2	2	4.49234	0.0900853	4.1838	0.019766
< 1	486	0	4.02	19.1781	11.4155	11.4155	P10412	H14_HUMAN	Histone H1.4	2
< 1	486	0	2.02	8.1448	4.0724	4.0724	P16402	H13_HUMAN	Histone H1.3	1
< 1	487	4.02	4.02	41.0526	24.2105	24.2105	P25815	S100P_HUMAN	Protein S100-P	2	3.09002	0.238072	3.47492	0.175035
< 1	488	4.01	20.04	89.1156	61.2245	61.2245	P02042	HBD_HUMAN	Hemoglobin subunit delta	28	1.14729	0.597156	0.676585	0.757475
< 1	489	4.01	4.01	8.18525	1.29241	1.29241	O43451	MGA_HUMAN	Maltase-glucoamylase, intestinal	2	1.04692	0.710027	0.995366	0.980016
< 1	490	4.01	4.01	11.7557	1.9084	1.9084	Q9BYE9	CDHR2_HUMAN	Cadherin-related family member 2	2	2.39443	0.102436	1.46368	0.272973
< 1	491	4.01	4.01	18.4211	10.2632	10.2632	P50552	VASP_HUMAN	Vasodilator-stimulated phosphoprotein	2	5.46386	0.0163331	5.00224	0.0392912
< 1	492	4.01	4.01	26.3566	20.155	20.155	Q9NP84	TNR12_HUMAN	Tumor necrosis factor receptor superfamily member 12A	2	0.843493	0.694051	0.589128	0.144898
< 1	493	4.01	4.01	19.8758	18.6335	18.6335	P10153	RNAS2_HUMAN	Non-secretory ribonuclease	2	1.58137	0.139832	1.55489	0.272442
< 1	494	4.01	4.01	13.8462	10	10	P00918	CAH2_HUMAN	Carbonic anhydrase 2	2	1.11252	0.376974	1.14879	0.425428
< 1	495	4	22.93	30.5489	19.3317	17.6611	Q13046	PSG7_HUMAN	Putative pregnancy-specific beta-1-glycoprotein 7	14	0.720817	0.437511	0.818936	0.853294
< 1	496	4	4.03	19.5489	8.27068	8.27068	Q9Y287	ITM2B_HUMAN	Integral membrane protein 2B	3	0.74851	0.1383	0.721843	0.465406
< 1	497	4	4.01	11.8353	6.00343	6.00343	Q13740	CD166_HUMAN	CD166 antigen	2	0.979443	0.906619	0.668116	0.142101
< 1	498	4	4.01	6.79513	2.73834	2.73834	P13497	BMP1_HUMAN	Bone morphogenetic protein 1	2	0.789064	0.242585	0.964762	0.905194
< 1	499	4	4	12.3732	2.16362	1.69033	Q9UBG0	MRC2_HUMAN	C-type mannose receptor 2	2	1.04135	0.855219	1.23674	0.642475
< 1	500	4	4	7.63441	1.39785	1.39785	Q9UNA0	ATS5_HUMAN	A disintegrin and metalloproteinase with thrombospondin motifs 5	2	0.881378	0.0269715	0.809441	0.0562692
< 1	501	4	4	11.6834	3.01508	3.01508	P55287	CAD11_HUMAN	Cadherin-11	2	0.933931	0.368541	0.927985	0.756406
< 1	502	4	4	14.9515	5.04854	5.04854	P11413	G6PD_HUMAN	Glucose-6-phosphate 1-dehydrogenase	2	3.08936	0.0244272	3.01946	0.0176454
< 1	503	4	4	7.34032	3.43184	3.43184	Q02413	DSG1_HUMAN	Desmoglein-1	2	1.00364	0.992448	1.29246	0.60999
< 1	504	4	4	19.4946	7.94224	7.94224	P47756	CAPZB_HUMAN	F-actin-capping protein subunit beta	2	3.56356		2.03874
< 1	505	4	4	7.54258	4.74453	4.74453	Q9UGT4	SUSD2_HUMAN	Sushi domain-containing protein 2	2	0.657909	0.193845	0.59871	0.331151
< 1	506	4	4	10.7735	5.24862	5.24862	Q9BRK5	CAB45_HUMAN	45 kDa calcium-binding protein	2	0.816438	0.241694	0.785898	0.436916
< 1	507	4	4	24.2991	14.486	14.486	P30044	PRDX5_HUMAN	Peroxiredoxin-5, mitochondrial	2	2.34194	0.0253624	1.72699	0.145546
< 1	508	4	4	11.2033	6.43154	6.43154	P19971	TYPH_HUMAN	Thymidine phosphorylase	2	1.71965	0.156282	1.41226	0.351508
< 1	509	4	4	20.5426	10.0775	10.0775	O95336	6PGL_HUMAN	6-phosphogluconolactonase	2	1.89783	0.117311	1.68023	0.0110628
< 1	510	4	4	26.7606	16.1972	16.1972	O60234	GMFG_HUMAN	Glia maturation factor gamma	2	4.44735	0.229419	5.3129	0.196227
< 1	511	4	4	17.8295	12.4031	12.4031	Q9BTM1	H2AJ_HUMAN	Histone H2A.J	2	6.48895	0.0669183	4.1827	0.219089
< 1	511	0	4	17.9688	12.5	12.5	Q99878	H2A1J_HUMAN	Histone H2A type 1-J	2
< 1	511	0	4	17.5573	12.2137	12.2137	Q96QV6	H2A1A_HUMAN	Histone H2A type 1-A	2
< 1	511	0	4	17.9688	12.5	12.5	Q96KK5	H2A1H_HUMAN	Histone H2A type 1-H	2
< 1	511	0	4	17.6923	12.3077	12.3077	Q93077	H2A1C_HUMAN	Histone H2A type 1-C	2
< 1	511	0	4	17.6923	12.3077	12.3077	Q6FI13	H2A2A_HUMAN	Histone H2A type 2-A	2
< 1	511	0	4	17.8295	12.4031	12.4031	Q16777	H2A2C_HUMAN	Histone H2A type 2-C	2
< 1	511	0	4	17.6923	12.3077	12.3077	P0C0S8	H2A1_HUMAN	Histone H2A type 1	2
< 1	511	0	4	16.7832	11.1888	11.1888	P16104	H2AX_HUMAN	Histone H2A.x	2
< 1	511	0	4	12.3077	12.3077	12.3077	Q7L7L0	H2A3_HUMAN	Histone H2A type 3	2
< 1	511	0	4	12.5	12.5	12.5	Q71UI9	H2AV_HUMAN	Histone H2A.V	2
< 1	511	0	4	12.3077	12.3077	12.3077	P20671	H2A1D_HUMAN	Histone H2A type 1-D	2
< 1	511	0	4	12.5	12.5	12.5	P0C0S5	H2AZ_HUMAN	Histone H2A.Z	2
< 1	511	0	4	12.3077	12.3077	12.3077	P04908	H2A1B_HUMAN	Histone H2A type 1-B/E	2
< 1	511	0	2	12.3077	6.92308	6.92308	Q8IUE6	H2A2B_HUMAN	Histone H2A type 2-B	1
< 1	512	4	4	8.47107	6.19835	6.19835	Q8TDL5	LPLC1_HUMAN	Long palate, lung and nasal epithelium carcinoma-associated protein 1	2	1.2967	0.0659957	1.16024	0.0667908
< 1	513	4	4	28.7037	25	25	P62942	FKB1A_HUMAN	Peptidyl-prolyl cis-trans isomerase FKBP1A	2	1.68938	0.202371	1.45481	0.60384
< 1	514	4	4	41.7323	23.622	23.622	P61970	NTF2_HUMAN	Nuclear transport factor 2	2	1.20019	0.350393	1.34708	0.252188
< 1	515	4	4	28.0822	26.0274	26.0274	P32320	CDD_HUMAN	Cytidine deaminase	2	3.68761	0.00744866	3.14013	0.151335
< 1	516	4	4	4.94881	3.75427	3.75427	P20700	LMNB1_HUMAN	Lamin-B1	2	3.13795		3.14345
< 1	517	4	4	5.6231	3.19149	3.19149	P17813	EGLN_HUMAN	Endoglin	2	0.723451	0.0129616	0.829501	0.413427
< 1	518	4	4	7.07317	4.87805	4.87805	P13473	LAMP2_HUMAN	Lysosome-associated membrane glycoprotein 2	2	1.35412	0.432956	1.12742	0.752579
< 1	519	4	4	14.3498	11.2108	11.2108	P02743	SAMP_HUMAN	Serum amyloid P-component	2	1.56107	0.103174	1.51597	0.418937
< 1	520	4	4	5.71429	5.71429	5.71429	O43852	CALU_HUMAN	Calumenin	2	1.06099		0.826981
< 1	521	4	4	10.8527	4.26357	4.26357	O43692	PI15_HUMAN	Peptidase inhibitor 15	2	0.757975	0.495745	1.40073	0.724787
< 1	522	4	4	13.6585	13.6585	13.6585	Q9Y5Z4	HEBP2_HUMAN	Heme-binding protein 2	2	1.21769	0.46422	1.45092	0.0750122
< 1	523	4	4	12.1339	12.1339	12.1339	Q9UL46	PSME2_HUMAN	Proteasome activator complex subunit 2	2	2.68418	0.00790586	2.08977	0.294424
< 1	524	4	4	21.4876	21.4876	21.4876	Q9UHF0	TKNK_HUMAN	Tachykinin-3	2	0.651694	0.399082	0.873931	0.596829
< 1	525	4	4	21.2963	21.2963	21.2963	Q9HD89	RETN_HUMAN	Resistin	2	5.73475	0.124494	7.98729	0.112264
< 1	526	4	4	12.1495	12.1495	12.1495	Q92882	OSTF1_HUMAN	Osteoclast-stimulating factor 1	2	6.68189	0.0531772	6.99209	0.00901626
< 1	527	4	4	4.34783	4.34783	4.34783	Q15517	CDSN_HUMAN	Corneodesmosin	2	0.947137	0.755717	0.878538	0.485718
< 1	528	4	4	8.27586	8.27586	8.27586	Q01105	SET_HUMAN	Protein SET	2	3.23307	0.0649749	3.48696	0.0921448
< 1	529	4	4	7.66962	7.66962	7.66962	P33241	LSP1_HUMAN	Lymphocyte-specific protein 1	2	3.3799	0.0800942	2.96969	0.199899
< 1	530	4	4	17.4757	17.4757	17.4757	P30043	BLVRB_HUMAN	Flavin reductase	2	0.87837	0.59657	0.732212	0.476606
< 1	531	4	4	7.45614	7.45614	7.45614	P21926	CD9_HUMAN	CD9 antigen	2	0.911444	0.710738	0.899601	0.880637
< 1	532	4	4	1.75299	1.75299	1.75299	P15941	MUC1_HUMAN	Mucin-1	3	1.19558	0.0231155	0.681407	0.142146
< 1	533	4	4	41.3793	41.3793	41.3793	P07108	ACBP_HUMAN	Acyl-CoA-binding protein	2	0.967285	0.791048	1.26903	0.23084
< 1	534	4	4	25	25	25	P04155	TFF1_HUMAN	Trefoil factor 1	2	0.970838	0.853542	1.19452	0.555426
< 1	535	4	4	17.7143	17.7143	17.7143	P02792	FRIL_HUMAN	Ferritin light chain	2	1.35062	0.0942585	0.854858	0.298228
< 1	536	4	4	14.4279	14.4279	14.4279	P02763	A1AG1_HUMAN	Alpha-1-acid glycoprotein 1	2	0.754889	0.177562	0.65485	0.404615
< 1	537	4	4	22.2222	22.2222	22.2222	O95969	SG1D2_HUMAN	Secretoglobin family 1D member 2	3	0.898109	0.46863	0.821813	0.203748
< 1	538	3.97	4.16	17.006	2.21557	2.21557	Q01955	CO4A3_HUMAN	Collagen alpha-3(IV) chain	2	0.768186	0.612673	0.673273	0.242632
< 1	539	3.97	3.99	7.21358	1.30835	0.742574	Q9NR99	MXRA5_HUMAN	Matrix-remodeling-associated protein 5	2	1.65316		1.10776
< 1	540	3.92	6.85	8.4478	1.0989	0.858517	P35556	FBN2_HUMAN	Fibrillin-2	3	1.02481	0.856921	1.14282	0.257005
< 1	541	3.91	3.91	5.78512	1.2987	0.983865	Q9Y490	TLN1_HUMAN	Talin-1	2	1.02997	0.906751	1.04823	0.883144
< 1	542	3.82	4.96	10.8333	7.91667	3.33333	Q8N114	SHSA5_HUMAN	Protein shisa-5	2	0.856032	0.411397	0.930627	0.732647
< 1	543	3.79	11.49	31.0185	11.8056	11.8056	Q04695	K1C17_HUMAN	Keratin, type I cytoskeletal 17	8	1.93674	0.272289	7.37211	0.404365
< 1	543	0	7.98	31.7797	7.62712	7.62712	P02533	K1C14_HUMAN	Keratin, type I cytoskeletal 14	6
< 1	544	3.79	3.79	8.95722	4.81283	3.34225	O14672	ADA10_HUMAN	Disintegrin and metalloproteinase domain-containing protein 10	2	0.742694	0.513175	0.437474	0.158038
< 1	545	3.78	3.78	13.7673	2.99539	1.15207	P13942	COBA2_HUMAN	Collagen alpha-2(XI) chain	1	0.56994	0.0533063	0.678367	0.0996204
< 1	546	3.75	3.75	4.6887	1.42198	0.538048	O75369	FLNB_HUMAN	Filamin-B	1	1.29155	0.505862	1.21039	0.0563373
< 1	547	3.74	4.34	29.5918	29.5918	24.4898	P01040	CYTA_HUMAN	Cystatin-A	2	0.926033	0.300173	0.356663	0.154098
< 1	548	3.73	3.73	7.39514	2.20751	1.3245	Q9P0K1	ADA22_HUMAN	Disintegrin and metalloproteinase domain-containing protein 22	1	0.941977	0.469195	1.37057	0.831378
< 1	549	3.72	3.72	8.03109	4.40415	4.40415	P15309	PPAP_HUMAN	Prostatic acid phosphatase	2	0.918684	0.683609	0.457086	0.121562
< 1	550	3.7	3.71	9.4382	3.59551	3.59551	P26572	MGAT1_HUMAN	Alpha-1,3-mannosyl-glycoprotein 2-beta-N-acetylglucosaminyltransferase	2	0.979425	0.538428	0.927681	0.0995234
< 1	551	3.7	3.7	11.4865	6.08108	6.08108	O75351	VPS4B_HUMAN	Vacuolar protein sorting-associated protein 4B	2	1.08497	0.177533	0.928252	0.567859
< 1	551	0	1.7	11.2128	1.83066	1.83066	Q9UN37	VPS4A_HUMAN	Vacuolar protein sorting-associated protein 4A	1
< 1	552	3.7	3.7	3.80849	2.93798	2.93798	P55786	PSA_HUMAN	Puromycin-sensitive aminopeptidase	2	1.18044	0.0178453	0.79158	0.477955
< 1	552	0	1.7	3.9749	2.30126	2.30126	A6NEC2	PSAL_HUMAN	Puromycin-sensitive aminopeptidase-like protein	1
< 1	553	3.6	3.6	15.0183	2.1978	2.1978	Q13443	ADAM9_HUMAN	Disintegrin and metalloproteinase domain-containing protein 9	2	0.904886	0.405682	1.2804	0.0557048
< 1	554	3.54	3.54	14.7977	3.3526	3.3526	O43490	PROM1_HUMAN	Prominin-1	2	0.989115	0.527107	0.994299	0.990673
< 1	555	3.54	3.54	32.7586	12.069	12.069	P01215	GLHA_HUMAN	Glycoprotein hormones alpha chain	3	0.751284	0.0691548	0.642505	0.025609
< 1	556	3.53	3.53	20.332	8.29876	8.29876	P20618	PSB1_HUMAN	Proteasome subunit beta type-1	2	1.59468	0.306912	1.59997	0.258905
< 1	557	3.44	3.44	20.2899	11.5942	3.18841	P54826	GAS1_HUMAN	Growth arrest-specific protein 1	1	1.18301	0.204937	1.01558	0.532348
< 1	558	3.39	3.39	18.2254	4.31655	2.63789	P28300	LYOX_HUMAN	Protein-lysine 6-oxidase	1	0.775083		0.829219
< 1	559	3.3	7.3	14.3403	4.58891	4.58891	Q8WVV5	BT2A2_HUMAN	Butyrophilin subfamily 2 member A2	4	0.740504	0.260852	0.723815	0.297605
< 1	559	0	3.3	5.6926	2.65655	2.65655	Q7KYR7	BT2A1_HUMAN	Butyrophilin subfamily 2 member A1	2
< 1	559	0	2	1.19454	1.19454	1.19454	Q96KV6	BT2A3_HUMAN	Butyrophilin subfamily 2 member A3	1
< 1	560	3.29	3.29	12.4054	3.32829	3.32829	Q9NQ79	CRAC1_HUMAN	Cartilage acidic protein 1	2	1.15172	0.337562	1.06193	0.671229
< 1	561	3.25	3.68	6.34082	3.56671	1.71731			REVERSED Progesterone-induced-blocking factor 1	1	0.768536	0.439586	0.657363	0.243657
< 1	562	3.19	3.19	7.65125	3.91459	2.84698	P36871	PGM1_HUMAN	Phosphoglucomutase-1	1	2.90209	0.0415238	2.13155	0.00395055
< 1	563	3.17	3.17	13.4694	9.38776	5.30612	P02745	C1QA_HUMAN	Complement C1q subcomponent subunit A	1	1.42431		1.49929
< 1	564	3.1	3.1	7.73333	7.73333	2.66667	Q99733	NP1L4_HUMAN	Nucleosome assembly protein 1-like 4	1	1.83164		1.46616
< 1	564	0	2	6.90537	2.55754	2.55754	P55209	NP1L1_HUMAN	Nucleosome assembly protein 1-like 1	1
< 1	565	3.09	3.09	6.49966	1.01557	1.01557	Q9ULB1	NRX1A_HUMAN	Neurexin-1-alpha	2	0.876849	0.140959	0.610126	0.217721
< 1	565	0	3	6.78733	3.39367	3.39367	P58400	NRX1B_HUMAN	Neurexin-1-beta	2
< 1	566	2.95	2.95	27.2727	12.5	7.95455	Q9BW30	TPPP3_HUMAN	Tubulin polymerization-promoting protein family member 3	1	1.1162		1.26559
< 1	567	2.93	19.92	52.1277	32.9787	28.7234	Q562R1	ACTBL_HUMAN	Beta-actin-like protein 2	19	2.54099		3.31205
< 1	568	2.92	2.92	9.12281	5.61404	2.45614	O95865	DDAH2_HUMAN	N(G),N(G)-dimethylarginine dimethylaminohydrolase 2	1	0.852949	0.172947	1.3655	0.158217
< 1	569	2.92	2.92	19.1011	19.1011	12.3596	Q96FJ2	DYL2_HUMAN	Dynein light chain 2, cytoplasmic	1	1.05432		1.29473
< 1	569	0	2.92	19.1011	19.1011	12.3596	P63167	DYL1_HUMAN	Dynein light chain 1, cytoplasmic	1
< 1	570	2.92	2.92	3.67776	3.67776	1.92644	Q10471	GALT2_HUMAN	Polypeptide N-acetylgalactosaminyltransferase 2	1	1.05802		0.871779
< 1	571	2.9	2.9	9.55556	3.77778	2.44444	Q9BU40	CRDL1_HUMAN	Chordin-like protein 1	1	0.712794	0.232398	0.836863	0.671113
< 1	572	2.89	6.89	6.68724	4.11523	2.77778	P07333	CSF1R_HUMAN	Macrophage colony-stimulating factor 1 receptor	3	1.26077	0.345434	1.11069	0.097995
< 1	573	2.89	2.89	13.2152	0.234842	0.234842	Q15149	PLEC_HUMAN	Plectin	1	1.52883		1.4728
< 1	574	2.84	2.84	6.14344	0.568336	0.351827	O15230	LAMA5_HUMAN	Laminin subunit alpha-5	1	0.954899	0.368925	1.25306	0.279682
< 1	575	2.83	2.83	33.7662	19.4805	9.09091	P50238	CRIP1_HUMAN	Cysteine-rich protein 1	1	1.10834	0.196726	0.855167	0.125992
< 1	576	2.79	3.17	24.5833	4.79167	2.5	Q92743	HTRA1_HUMAN	Serine protease HTRA1	1	0.850978	0.0933524	0.734568	0.0210763
< 1	577	2.79	2.88	14.2857	2.18659	1.02041	O00187	MASP2_HUMAN	Mannan-binding lectin serine protease 2	1	0.892667	0.0139912	1.02079	0.679733
< 1	578	2.77	2.77	11.4667	6.66667	2.13333	P36952	SPB5_HUMAN	Serpin B5	1	0.841553		0.377671
< 1	579	2.74	2.74	5.90406	5.90406	3.69004	Q96FW1	OTUB1_HUMAN	Ubiquitin thioesterase OTUB1	1	1.8696	0.087871	1.04873	0.888809
< 1	580	2.72	2.72	8.14696	3.19489	1.59744	P07359	GP1BA_HUMAN	Platelet glycoprotein Ib alpha chain	1	1.41398		0.911586
< 1	581	2.72	2.72	3.67965	3.67965	1.94805	Q5VTE0	EF1A3_HUMAN	Putative elongation factor 1-alpha-like 3	2	1.60116	0.197393	1.40424	0.0928035
< 1	581	0	2.72	3.67171	3.67171	1.94384	Q05639	EF1A2_HUMAN	Elongation factor 1-alpha 2	2
< 1	581	0	2.72	3.67965	3.67965	1.94805	P68104	EF1A1_HUMAN	Elongation factor 1-alpha 1	2
< 1	582	2.65	2.65	4.02612	1.25136	0.598477	O15031	PLXB2_HUMAN	Plexin-B2	1	1.09027	0.700702	0.804924
< 1	583	2.64	2.64	18.3426	1.8622	0.931099	Q6UY14	ATL4_HUMAN	ADAMTS-like protein 4	1	0.948317	0.419207	0.784145	0.307706
< 1	584	2.62	4.63	15.529	3.49829	2.21843	P35442	TSP2_HUMAN	Thrombospondin-2	2	0.84846	0.625397	1.03119	0.851292
< 1	585	2.62	2.63	26.8195	2.17765	1.20344	P25940	CO5A3_HUMAN	Collagen alpha-3(V) chain	1	0.706459	0.0444178	1.16527	0.371345
< 1	586	2.6	2.6	3.147	0.869565	0.289855	P16112	PGCA_HUMAN	Aggrecan core protein	1	0.925222	0.601949	0.74084	0.382449
< 1	587	2.59	2.63	6.04146	0.276407	0.276407	Q8NDA2	HMCN2_HUMAN	Hemicentin-2	1	0.889208		0.784427
< 1	588	2.56	2.56	25.1701	19.0476	10.8844	P03950	ANGI_HUMAN	Angiogenin	1	1.01306	0.974021	0.767281	0.424198
< 1	589	2.53	3.98	8.92734	1.79931	1.10727	P23470	PTPRG_HUMAN	Receptor-type tyrosine-protein phosphatase gamma	2	1.29911		0.815229
< 1	590	2.42	2.42	15.6627	12.0482	6.62651	P48304	REG1B_HUMAN	Lithostathine-1-beta	1	1.03365		0.74332
< 1	590	0	2.42	12.0482	12.0482	6.62651	P05451	REG1A_HUMAN	Lithostathine-1-alpha	1
< 1	591	2.4	2.4	6.54065	0.330033	0.330033	Q16787	LAMA3_HUMAN	Laminin subunit alpha-3	1	0.844438	0.630027	1.0252	0.943854
< 1	592	2.37	2.37	7.31497	0.60241	0.60241	Q9Y2K7	KDM2A_HUMAN	Lysine-specific demethylase 2A	1	0.940937		0.800482
< 1	592	0	2	1.76322	1.76322	1.76322	Q9NY97	B3GN2_HUMAN	UDP-GlcNAc:betaGal beta-1,3-N-acetylglucosaminyltransferase 2	1
< 5	593	2.32	2.56	3.59334	2.19106	1.40228			REVERSED Tetratricopeptide repeat protein 17	1	0.939836		1.17958
< 5	594	2.32	2.32	11.5479	2.9484	2.9484	P41218	MNDA_HUMAN	Myeloid cell nuclear differentiation antigen	1	6.81206		5.24839
< 5	595	2.32	2.32	9.35252	1.25899	1.25899	P07686	HEXB_HUMAN	Beta-hexosaminidase subunit beta	1	1.60078	0.161076	1.42092	0.35276
< 5	596	2.29	2.29	6.35179	0.570033	0.570033	Q13201	MMRN1_HUMAN	Multimerin-1	1	0.957407	0.514797	1.24159	0.797173
< 5	597	2.27	2.27	4.47284	2.55591	2.55591	Q9HC38	GLOD4_HUMAN	Glyoxalase domain-containing protein 4	1	1.64635	0.210135	1.43395	0.0109988
< 5	598	2.26	2.26	6.35538	2.33463	1.16732	Q14563	SEM3A_HUMAN	Semaphorin-3A	1	1.23306	0.724782	1.105	0.789903
< 5	599	2.26	2.26	13.5417	5.55556	5.55556	P27105	STOM_HUMAN	Erythrocyte band 7 integral membrane protein	1	1.13678	0.663986	1.05399	0.351419
< 5	600	2.25	2.25	1.57866	0.272183	0.272183			REVERSED Spectrin beta chain, brain 4	1	0.758319		0.589103
< 5	601	2.25	2.25	11.6105	3.37079	3.37079	P09237	MMP7_HUMAN	Matrilysin	1	1.21915	0.740408	1.07935	0.928932
< 5	602	2.24	2.24	8.22785	3.37553	3.37553	Q9ULV4	COR1C_HUMAN	Coronin-1C	1	1.99856		2.44494
< 5	603	2.23	2.23	7.75154	0.667351	0.667351	Q13332	PTPRS_HUMAN	Receptor-type tyrosine-protein phosphatase S	1	0.828121	0.803737	0.835565	0.637004
< 5	604	2.23	2.23	5.07463	3.58209	3.58209	Q03405	UPAR_HUMAN	Urokinase plasminogen activator surface receptor	1	1.35206		0.905654
< 5	605	2.19	2.22	4.62487	0.822199	0.822199	P19021	AMD_HUMAN	Peptidyl-glycine alpha-amidating monooxygenase	1	1.04199		0.963905
< 5	606	2.19	2.19	10.5033	4.37637	4.37637	P10645	CMGA_HUMAN	Chromogranin-A	1	1.11941		0.648714
< 5	607	2.18	2.18	6.49351	1.2987	1.2987	P05067	A4_HUMAN	Amyloid beta A4 protein	1	0.994128		1.13615
< 5	608	2.17	9.7	11.1878	7.45856	6.62983	P08238	HS90B_HUMAN	Heat shock protein HSP 90-beta	5
< 5	609	2.17	2.17	6.04651	1.04651	1.04651	P01130	LDLR_HUMAN	Low-density lipoprotein receptor	1	0.701952		0.750686
< 5	610	2.16	2.16	5.49946	0.19334	0.19334	P98164	LRP2_HUMAN	Low-density lipoprotein receptor-related protein 2	1	0.680579		0.85416
< 5	611	2.16	2.16	20.2247	1.44462	1.44462	O60506	HNRPQ_HUMAN	Heterogeneous nuclear ribonucleoprotein Q	1	1.01818	0.942297	0.901331	0.787549
< 5	612	2.16	2.16	18.9759	5.42169	5.42169	P29966	MARCS_HUMAN	Myristoylated alanine-rich C-kinase substrate	1	1.38717	0.271184	0.846569	0.759046
< 5	613	2.15	2.15	5.36723	1.27119	1.27119	P20810	ICAL_HUMAN	Calpastatin	1	1.24943	0.354713	1.05056	0.131907
< 5	614	2.14	2.14	21.4539	1.77305	1.77305	Q9H6X2	ANTR1_HUMAN	Anthrax toxin receptor 1	1	0.951376	0.703961	0.885508	0.359239
< 5	615	2.14	2.14	3.68831	0.779221	0.779221	Q9Y4D7	PLXD1_HUMAN	Plexin-D1	1	0.856148	0.722132	0.864807	0.799347
< 5	616	2.13	15.85	16.8096	8.57633	8.57633	P35241	RADI_HUMAN	Radixin	9	1.49824		1.11016
< 5	616	0	14.12	13.3106	7.50853	7.50853	P15311	EZRI_HUMAN	Ezrin	8
< 5	617	2.12	2.96	8.15851	3.4965	0.815851	P13639	EF2_HUMAN	Elongation factor 2	1	1.21805	0.058751	1.12279	0.685912
< 5	618	2.12	2.15	2.21379	0.442758	0.442758	O94911	ABCA8_HUMAN	ATP-binding cassette sub-family A member 8	1	1.16725		1.29916
< 5	619	2.11	2.11	5.20607	3.68764	3.68764	P20333	TNR1B_HUMAN	Tumor necrosis factor receptor superfamily member 1B	1	1.31293	0.174737	3.69457	0.220535
< 5	620	2.11	2.11	6.16622	2.14477	2.14477	P15104	GLNA_HUMAN	Glutamine synthetase	1	0.865229		0.856178
< 5	621	2.1	2.1	7.65027	1.0929	1.0929	P13010	XRCC5_HUMAN	X-ray repair cross-complementing protein 5	1	2.81817		2.59453
< 5	622	2.1	2.1	11.2595	1.9084	1.9084	P05186	PPBT_HUMAN	Alkaline phosphatase, tissue-nonspecific isozyme	1	2.86509		3.34424
< 5	623	2.1	2.1	15.2824	4.65116	4.65116	Q8TDQ0	TIMD3_HUMAN	Hepatitis A virus cellular receptor 2	1	0.755609	0.0817778	1.07453	0.752353
< 5	624	2.1	2.1	12.1118	3.72671	3.72671	P05089	ARGI1_HUMAN	Arginase-1	1	8.7684		1.22957
< 5	625	2.09	2.09	3.63942	0.839866	0.839866	P07942	LAMB1_HUMAN	Laminin subunit beta-1	1	1.11418		1.18704
< 5	626	2.08	2.09	7.73196	2.06186	2.06186	P20142	PEPC_HUMAN	Gastricsin	1	2.88458		2.26964
< 5	627	2.08	2.08	11.3103	1.7931	1.7931	Q96RQ3	MCCA_HUMAN	Methylcrotonoyl-CoA carboxylase subunit alpha, mitochondrial	1	0.875538		0.75516
< 5	628	2.08	2.08	10.181	2.0362	2.0362	Q9BY67	CADM1_HUMAN	Cell adhesion molecule 1	1	1.00258		0.945534
< 5	629	2.08	2.08	8.86699	3.69458	3.69458	Q9BS26	ERP44_HUMAN	Endoplasmic reticulum resident protein 44	1	1.11476		0.870768
< 5	630	2.07	18.09	32.5373	27.7612	27.7612	P11465	PSG2_HUMAN	Pregnancy-specific beta-1-glycoprotein 2	10	0.959883	0.890217	1.02353	0.626531
< 5	631	2.07	2.34	9.48661	0.892857	0.892857	Q14574	DSC3_HUMAN	Desmocollin-3	1	0.780829	0.355173	0.672305	0.034762
< 5	632	2.07	2.07	11.9119	1.5015	1.5015	Q9Y4L1	HYOU1_HUMAN	Hypoxia up-regulated protein 1	1	1.05514		0.502103
< 5	633	2.07	2.07	3.6036	0.573301	0.573301	Q86SQ4	GP126_HUMAN	G-protein coupled receptor 126	1	0.790615		0.855229
< 5	634	2.07	2.07	2.23097	0.787402	0.787402	Q14146	URB2_HUMAN	Unhealthy ribosome biogenesis protein 2 homolog	1	0.964736		0.81236
< 5	635	2.07	2.07	21.3115	13.1148	13.1148	P80297	MT1X_HUMAN	Metallothionein-1X	1	1.57812		2.39441
< 5	635	0	2.07	20.9677	12.9032	12.9032	P13640	MT1G_HUMAN	Metallothionein-1G	1
< 5	635	0	2.07	21.3115	13.1148	13.1148	P04731	MT1A_HUMAN	Metallothionein-1A	1
< 5	635	0	2.07	21.3115	13.1148	13.1148	P02795	MT2_HUMAN	Metallothionein-2	1
< 5	635	0	2	13.1148	13.1148	13.1148	P80294	MT1H_HUMAN	Metallothionein-1H	1
< 5	636	2.06	2.06	15.6306	2.48668	2.48668	O14773	TPP1_HUMAN	Tripeptidyl-peptidase 1	1	1.42505		1.52775
< 5	637	2.06	2.06	6.03675	2.62467	2.62467	P26022	PTX3_HUMAN	Pentraxin-related protein PTX3	1	3.07785		2.82452
< 5	638	2.05	2.05	3.47414	0.434268	0.434268	Q5T011	K0467_HUMAN	Uncharacterized protein KIAA0467	1	1.07264	0.172921	1.00565	0.988261
< 5	639	2.05	2.05	3.7037	1.19048	1.19048	Q8N436	CPXM2_HUMAN	Inactive carboxypeptidase-like protein X2	1	0.939392		1.11134
< 5	639	0	2	3.79965	0.777202	0.777202	Q8IUX7	AEBP1_HUMAN	Adipocyte enhancer-binding protein 1	1
< 5	640	2.04	2.04	26.7296	3.45912	3.45912	Q10588	BST1_HUMAN	ADP-ribosyl cyclase 2	1	1.72466	0.0245872	1.41348	0.0759953
< 5	641	2.04	2.04	9.80149	2.10918	2.10918	P55072	TERA_HUMAN	Transitional endoplasmic reticulum ATPase	1	2.16338		1.86511
< 5	642	2.04	2.04	10.1923	1.73077	1.73077	Q8TDB8	GTR14_HUMAN	Solute carrier family 2, facilitated glucose transporter member 14	2	1.01815		0.876995
< 5	642	0	2.01	13.3065	1.81452	1.81452	P11169	GTR3_HUMAN	Solute carrier family 2, facilitated glucose transporter member 3	2
< 5	643	2.03	24.98	30.6075	19.1589	17.5234	Q16557	PSG3_HUMAN	Pregnancy-specific beta-1-glycoprotein 3	15	0.848684		0.785676
< 5	643	0.03	18.98	28.6385	17.1362	15.493	Q9UQ74	PSG8_HUMAN	Pregnancy-specific beta-1-glycoprotein 8	10
< 5	644	2.03	20.04	21.1163	6.69767	6.69767	P0CG38	POTEI_HUMAN	POTE ankyrin domain family member I	20	1.85542		2.54059
< 5	644	0.01	16.33	33.3333	18.9333	18.9333	Q9BYX7	ACTBM_HUMAN	Putative beta-actin-like protein 3	20
< 5	644	0	26.34	25.3953	10.3256	10.3256	Q6S8J3	POTEE_HUMAN	POTE ankyrin domain family member E	32
< 5	644	0	14.04	22.158	5.87669	5.87669	P0CG39	POTEJ_HUMAN	POTE ankyrin domain family member J	14
< 5	645	2.03	2.08	5.82066	0.681699	0.681699	Q5JRA6	MIA3_HUMAN	Melanoma inhibitory activity protein 3	1	1.74547		0.897403
< 5	646	2.03	2.04	2.89975	0.74565	0.74565	P01133	EGF_HUMAN	Pro-epidermal growth factor	1	0.515208		1.11613
< 5	647	2.03	2.03	8.12937	1.22378	1.22378	Q16706	MA2A1_HUMAN	Alpha-mannosidase 2	1	0.983448		0.657515
< 5	648	2.03	2.03	6.17284	1.41093	1.41093	P37173	TGFR2_HUMAN	TGF-beta receptor type-2	1	0.896286	0.328628	1.04131	0.880803
< 5	649	2.03	2.03	21.875	7.8125	7.8125	P02775	CXCL7_HUMAN	Platelet basic protein	1	0.578627		0.269781
< 5	650	2.02	6.04	25.0559	12.0805	12.0805	P31150	GDIA_HUMAN	Rab GDP dissociation inhibitor alpha	3	1.46047	0.506734	1.27246	0.628776
< 5	651	2.02	4.69	31.0976	10.3659	10.3659	Q6DRA6	H2B2D_HUMAN	Putative histone H2B type 2-D	2	1.4691		1.27507
< 5	651	0	12.86	46.8254	41.2698	41.2698	Q16778	H2B2E_HUMAN	Histone H2B type 2-E	13
< 5	651	0	12.86	46.8254	41.2698	41.2698	P33778	H2B1B_HUMAN	Histone H2B type 1-B	13
< 5	651	0	12.86	46.8254	41.2698	41.2698	P23527	H2B1O_HUMAN	Histone H2B type 1-O	13
< 5	651	0	12.86	46.8254	41.2698	41.2698	P06899	H2B1J_HUMAN	Histone H2B type 1-J	13
< 5	651	0	12.68	41.2698	41.2698	41.2698	Q8N257	H2B3B_HUMAN	Histone H2B type 3-B	13
< 5	651	0	4.68	23.3161	8.80829	8.80829	Q6DN03	H2B2C_HUMAN	Putative histone H2B type 2-C	2
< 5	652	2.02	2.02	14	1.66667	1.66667	Q9NSC7	SIA7A_HUMAN	Alpha-N-acetylgalactosaminide alpha-2,6-sialyltransferase 1	1	0.91152		1.11015
< 5	653	2.02	2.02	9.89761	2.04778	2.04778	Q13751	LAMB3_HUMAN	Laminin subunit beta-3	1	1.0475		0.701596
< 5	654	2.02	2.02	17.4194	5.80645	5.80645	Q9BX67	JAM3_HUMAN	Junctional adhesion molecule C	1	0.807282		0.594678
< 5	655	2.02	2.02	10	2.14286	2.14286	P80303	NUCB2_HUMAN	Nucleobindin-2	1	1.34774		0.87211
< 5	656	2.02	2.02	10.3131	1.65746	1.65746	P31948	STIP1_HUMAN	Stress-induced-phosphoprotein 1	1	1.58321	0.340666	2.38356	0.410954
< 5	657	2.02	2.02	13.4078	3.07263	3.07263	O75503	CLN5_HUMAN	Ceroid-lipofuscinosis neuronal protein 5	1	0.924803	0.872405	0.853709	0.610225
< 5	658	2.02	2.02	5.09554	1.75159	1.75159	P50895	BCAM_HUMAN	Basal cell adhesion molecule	1	1.10552	0.579703	0.700283	0.0682391
< 5	659	2.02	2.02	15.1515	7.07071	7.07071	P31431	SDC4_HUMAN	Syndecan-4	1	0.991983		0.741092
< 5	660	2.02	2.02	10.1974	5.26316	5.26316	P10646	TFPI1_HUMAN	Tissue factor pathway inhibitor	1	0.986853		0.758108
< 5	661	2.02	2.02	17.3469	10.2041	10.2041	P29034	S10A2_HUMAN	Protein S100-A2	1	0.828861		1.24637
< 5	662	2.02	2.02	5.625	2.8125	2.8125	P08758	ANXA5_HUMAN	Annexin A5	1	1.45231		1.41455
< 5	663	2.02	2.02	5.46448	5.46448	2.18579	O00292	LFTY2_HUMAN	Left-right determination factor 2	1	0.337786		0.371709
< 5	664	2.01	18.32	35.461	16.844	15.6028	P48668	K2C6C_HUMAN	Keratin, type II cytoskeletal 6C	14	2.9815		2.21736
< 5	665	2.01	3.54	9.87261	1.59236	1.59236	Q86UX2	ITIH5_HUMAN	Inter-alpha-trypsin inhibitor heavy chain H5	2	0.715268		0.652672
< 5	666	2.01	2.01	10.6557	1.84426	1.84426	P21709	EPHA1_HUMAN	Ephrin type-A receptor 1	1	1.31816		1.03704
< 5	667	2.01	2.01	7.85047	1.58879	1.58879	Q13308	PTK7_HUMAN	Tyrosine-protein kinase-like 7	1	1.25475		0.977713
< 5	668	2.01	2.01	8.85714	1	1	P17655	CAN2_HUMAN	Calpain-2 catalytic subunit	1	1.04649		1.09991
< 5	669	2.01	2.01	4.83871	2.41935	2.41935	Q9P0M6	H2AW_HUMAN	Core histone macro-H2A.2	1	2.29676		1.4549
< 5	669	0	2.01	4.03226	2.41935	2.41935	O75367	H2AY_HUMAN	Core histone macro-H2A.1	1
< 5	670	2.01	2.01	5.94855	2.41158	2.41158	Q8NCL4	GALT6_HUMAN	Polypeptide N-acetylgalactosaminyltransferase 6	1	1.10645		1.12127
< 5	671	2.01	2.01	2.20083	1.37552	1.37552	Q92556	ELMO1_HUMAN	Engulfment and cell motility protein 1	1	0.965325		1.06272
< 5	672	2.01	2.01	14.4828	6.89655	6.89655	Q15819	UB2V2_HUMAN	Ubiquitin-conjugating enzyme E2 variant 2	1	1.28962		1.11944
< 5	672	0.01	2.01	14.966	6.80272	6.80272	Q13404	UB2V1_HUMAN	Ubiquitin-conjugating enzyme E2 variant 1	1
< 5	673	2.01	2.01	10.5634	4.92958	4.92958	Q05315	LPPL_HUMAN	Eosinophil lysophospholipase	1	0.941014		0.917828
< 5	674	2.01	2.01	8.49421	4.2471	4.2471	P07738	PMGE_HUMAN	Bisphosphoglycerate mutase	1	0.930657		0.29906
< 5	675	2.01	2.01	9.18367	7.14286	7.14286	P06748	NPM_HUMAN	Nucleophosmin	1	2.37514		1.82872
< 5	676	2	161.48	59.7477	49.1399	46.445	P0C0L5	CO4B_HUMAN	Complement C4-B	103	1.04489	0.786382	0.790688	0.399486
< 5	677	2	65.42	77.8667	75.7333	74.1333	P60709	ACTB_HUMAN	Actin, cytoplasmic 1	70	3.46588	4.22994e-12	3.46652	3.76587e-09
< 5	678	2	11.62	27.2358	24.3902	22.3577	P31946	1433B_HUMAN	14-3-3 protein beta/alpha	9	1.14202		1.39816
< 5	679	2	9.62	17.9592	17.551	15.5102	P27348	1433T_HUMAN	14-3-3 protein theta	8	6.40541		1.07899
< 5	680	2	8.01	19.1011	11.0112	11.0112	P68371	TBB2C_HUMAN	Tubulin beta-2C chain	4	1.16177		1.09171
< 5	681	2	8	16.4179	8.95522	8.95522	Q15238	PSG5_HUMAN	Pregnancy-specific beta-1-glycoprotein 5	4	0.879668		0.831465
< 5	682	2	6	7.80437	4.26639	4.26639	P35443	TSP4_HUMAN	Thrombospondin-4	3	0.862317		1.28913
< 5	683	2	4	8.74233	4.60123	4.60123	Q9NPY3	C1QR1_HUMAN	Complement component C1q receptor	2	1.82802		1.49312
< 5	684	2	4	9.87654	5.92593	5.92593	Q96P63	SPB12_HUMAN	Serpin B12	2	0.539203		0.800588
< 5	685	2	4	8.06452	8.06452	8.06452	P09104	ENOG_HUMAN	Gamma-enolase	3	1.1362		1.09035
< 5	686	2	3.7	47.7273	47.7273	47.7273	P63313	TYB10_HUMAN	Thymosin beta-10	3	1.31948	0.44236	1.84217	0.0935559
< 5	687	2	3.15	6.1828	6.1828	4.56989	O15143	ARC1B_HUMAN	Actin-related protein 2/3 complex subunit 1B	1	3.1965		3.36544
< 5	688	2	3.05	28.169	16.1972	11.2676	P02008	HBAZ_HUMAN	Hemoglobin subunit zeta	1	1.79886	0.0835812	0.567572	0.141207
< 5	689	2	2.57	5.11983	2.50545	1.85185	P40189	IL6RB_HUMAN	Interleukin-6 receptor subunit beta	1	0.972511		1.2027
< 5	690	2	2.19	13.0612	3.67347	3.67347	P02747	C1QC_HUMAN	Complement C1q subcomponent subunit C	1	1.52138		1.18621
< 5	691	2	2.12	10.3147	2.7972	2.7972	Q16555	DPYL2_HUMAN	Dihydropyrimidinase-related protein 2	1	1.34224		1.3756
< 5	692	2	2.05	3.61068	0.627944	0.627944	Q6ZUT9	DEN5B_HUMAN	DENN domain-containing protein 5B	1	1.74019		0.046425
< 5	693	2	2.05	6.59341	5.21978	5.21978	P53990	IST1_HUMAN	IST1 homolog	1	1.05215		1.06419
< 5	694	2	2.04	14.0288	5.39568	5.39568	Q8WX77	IBPL1_HUMAN	Insulin-like growth factor-binding protein-like 1	1	0.607534		0.803585
< 5	695	2	2.04	9.03614	2.40964	2.40964	Q6UXG3	CLM9_HUMAN	CMRF35-like molecule 9	1	0.660765		0.938838
< 5	696	2	2.02	4.71264	1.49425	1.49425	Q8IWU5	SULF2_HUMAN	Extracellular sulfatase Sulf-2	1	0.504375		0.524353
< 5	697	2	2.01	13.5889	1.39373	1.39373	Q08397	LOXL1_HUMAN	Lysyl oxidase homolog 1	1	0.788311	0.328577	1.03671	0.606305
< 5	698	2	2	20.1849	1.07858	1.07858	Q86X29	LSR_HUMAN	Lipolysis-stimulated lipoprotein receptor	1	0.891246		0.80332
< 5	699	2	2	11.7429	1.48331	1.48331	Q08499	PDE4D_HUMAN	cAMP-specific 3',5'-cyclic phosphodiesterase 4D	1	0.905187		1.01695
< 5	700	2	2	10.9827	2.11946	2.11946	Q6UWH4	F198B_HUMAN	Protein FAM198B	2	0.729447	0.428617	1.02509	0.815292
< 5	701	2	2	33.3333	6.12245	6.12245	P34096	RNAS4_HUMAN	Ribonuclease 4	1	0.874393	0.636377	0.64872	0.472694
< 5	702	2	2	4.14263	0.786576	0.786576	P10586	PTPRF_HUMAN	Receptor-type tyrosine-protein phosphatase F	1	1.0474		0.916696
< 5	703	2	2	3.49275	0.752284	0.752284	Q9C0D5	TANC1_HUMAN	Protein TANC1	1
< 5	704	2	2	5.29514	0.954861	0.954861	P27816	MAP4_HUMAN	Microtubule-associated protein 4	1	1.62826		2.2454
< 5	705	2	2	6.07064	1.3245	1.3245	P19022	CADH2_HUMAN	Cadherin-2	1	0.600694		0.533633
< 5	706	2	2	17.7305	4.25532	4.25532	Q9UBX7	KLK11_HUMAN	Kallikrein-11	1	0.887457	0.318066	0.486176	0.356247
< 5	707	2	2	8.68486	2.97767	2.97767	Q9NZH0	GPC5B_HUMAN	G-protein coupled receptor family C group 5 member B	1	0.804453		0.819782
< 5	708	2	2	4.76695	0.847458	0.847458	Q14697	GANAB_HUMAN	Neutral alpha-glucosidase AB	1	1.49697		1.0966
< 5	709	2	2	10.297	3.76238	3.76238	P36896	ACV1B_HUMAN	Activin receptor type-1B	1	0.70739		0.875305
< 5	710	2	2	8.02568	3.69181	3.69181	P35527	K1C9_HUMAN	Keratin, type I cytoskeletal 9	1	0.971646		1.23317
< 5	711	2	2	3.41232	0.947867	0.947867	P29323	EPHB2_HUMAN	Ephrin type-B receptor 2	1	0.954697		0.969382
< 5	712	2	2	3.38542	0.607639	0.607639	P11215	ITAM_HUMAN	Integrin alpha-M	1	7.54504		11.4308
< 5	713	2	2	6.63199	1.43043	1.43043	P05107	ITB2_HUMAN	Integrin beta-2	1	3.11868		2.47677
< 5	714	2	2	7.034	2.1102	2.1102			REVERSED DNA (cytosine-5)-methyltransferase 3B	1	0.794596		0.866053
< 5	715	2	2	8.03782	4.25532	4.25532	Q9UL52	TM11E_HUMAN	Transmembrane protease serine 11E	1	1.10886		1.11796
< 5	716	2	2	8.18414	3.83632	3.83632	Q9UIV8	SPB13_HUMAN	Serpin B13	1	0.993391	0.972545	0.898417	0.385503
< 5	717	2	2	15.5844	8.44156	8.44156	Q9H4G4	GAPR1_HUMAN	Golgi-associated plant pathogenesis-related protein 1	1	1.62351		1.34505
< 5	718	2	2	4.32802	1.82232	1.82232	Q14314	FGL2_HUMAN	Fibroleukin	1	0.7714		1.3085
< 5	719	2	2	56.5217	17.3913	17.3913	P62857	RS28_HUMAN	40S ribosomal protein S28	1	1.42224		1.49026
< 5	720	2	2	13.0435	4.83092	4.83092	P51149	RAB7A_HUMAN	Ras-related protein Rab-7a	1	2.44716		2.20455
< 5	721	2	2	10.6061	2.72727	2.72727	P13716	HEM2_HUMAN	Delta-aminolevulinic acid dehydratase	1	1.31318		1.019
< 5	722	2	2	6.89655	3.0426	3.0426	P11597	CETP_HUMAN	Cholesteryl ester transfer protein	1	1.35825		0.635979
< 5	723	2	2	8.40841	3.6036	3.6036	P07711	CATL1_HUMAN	Cathepsin L1	1	1.99967		2.17746
< 5	724	2	2	17.4312	5.04587	5.04587	P00492	HPRT_HUMAN	Hypoxanthine-guanine phosphoribosyltransferase	1	2.0251		2.361
< 5	725	2	2	3.27869	1.36612	1.36612	P00488	F13A_HUMAN	Coagulation factor XIII A chain	1	2.05952		1.60536
< 5	726	2	2	12.459	8.52459	8.52459	Q9UJJ9	GNPTG_HUMAN	N-acetylglucosamine-1-phosphotransferase subunit gamma	2	1.22225	0.596846	0.931016	0.834648
< 5	727	2	2	4.6281	2.31405	2.31405	Q9NZ53	PDXL2_HUMAN	Podocalyxin-like protein 2	1	0.895238		1.42096
< 5	728	2	2	7.40741	3.39506	3.39506	Q9NUQ9	FA49B_HUMAN	Protein FAM49B	1	2.6956		2.94922
< 5	729	2	2	6.28571	2.85714	2.85714	Q9GZM5	YIPF3_HUMAN	Protein YIPF3	2	0.787269	0.127787	0.755539	0.0677751
< 5	730	2	2	5.59796	3.05344	3.05344	Q99536	VAT1_HUMAN	Synaptic vesicle membrane protein VAT-1 homolog	1	1.87726		2.84945
< 5	731	2	2	2.18281	1.50068	1.50068	Q96TA1	NIBL1_HUMAN	Niban-like protein 1	1	1.29154		0.919383
< 5	732	2	2	4.25532	2.39362	2.39362	Q96FC7	PHIPL_HUMAN	Phytanoyl-CoA hydroxylase-interacting protein-like	1	1.03236		0.559656
< 5	733	2	2	3.79404	2.71003	2.71003	Q8NFI4	F10A5_HUMAN	Putative protein FAM10A5	1	1.14932		1.08281
< 5	733	0	2	5.83333	4.16667	4.16667	Q8IZP2	F10A4_HUMAN	Putative protein FAM10A4	1
< 5	733	0	2	3.79404	2.71003	2.71003	P50502	F10A1_HUMAN	Hsc70-interacting protein	1
< 5	734	2	2	6.72783	2.14067	2.14067	Q5VT79	AXA82_HUMAN	Annexin A8-like protein 2	1	0.897918		0.822142
< 5	734	0	2	6.72783	2.14067	2.14067	Q5T2P8	AXA81_HUMAN	Annexin A8-like protein 1	1
< 5	734	0	2	6.72783	2.14067	2.14067	P13928	ANXA8_HUMAN	Annexin A8	1
< 5	735	2	2	9.09091	5.38721	5.38721	Q15274	NADC_HUMAN	Nicotinate-nucleotide pyrophosphorylase [carboxylating]	1	0.912294		1.1421
< 5	736	2	2	2.2412	0.960512	0.960512	P63010	AP2B1_HUMAN	AP-2 complex subunit beta	1	1.69128		2.33167
< 5	736	0	2	0.948367	0.948367	0.948367	Q10567	AP1B1_HUMAN	AP-1 complex subunit beta-1	1
< 5	737	2	2	10.5	5.5	5.5	P61026	RAB10_HUMAN	Ras-related protein Rab-10	1	1.46597		0.987675
< 5	738	2	2	11.3821	4.47154	4.47154	P60900	PSA6_HUMAN	Proteasome subunit alpha type-6	1	1.6687		2.06607
< 5	739	2	2	10.5882	9.41176	9.41176	P58062	ISK7_HUMAN	Serine protease inhibitor Kazal-type 7	1	0.816427		0.680745
< 5	740	2	2	16.8539	10.1124	10.1124	P55774	CCL18_HUMAN	C-C motif chemokine 18	1	1.54654		2.00093
< 5	741	2	2	17.8218	8.91089	8.91089	P26447	S10A4_HUMAN	Protein S100-A4	1	1.29996		1.34964
< 5	742	2	2	12.8788	6.06061	6.06061	P25398	RS12_HUMAN	40S ribosomal protein S12	1	3.18188		2.17636
< 5	743	2	2	7.44681	3.5461	3.5461	P24855	DNAS1_HUMAN	Deoxyribonuclease-1	1	0.952599		0.830224
< 5	744	2	2	16.7832	5.59441	5.59441	P21741	MK_HUMAN	Midkine	1	1.10265		1.00997
< 5	745	2	2	5.85366	2.92683	2.92683	P21128	ENDOU_HUMAN	Poly(U)-specific endoribonuclease	1	0.83038		0.683859
< 5	746	2	2	6.82927	4.39024	4.39024	P20827	EFNA1_HUMAN	Ephrin-A1	1	0.969586	0.581253	1.00398	0.980037
< 5	747	2	2	7.38462	4.30769	4.30769	P14550	AK1A1_HUMAN	Alcohol dehydrogenase [NADP+]	1	1.2449		0.8868
< 5	748	2	2	5.82524	3.39806	3.39806	P11234	RALB_HUMAN	Ras-related protein Ral-B	1	0.795937		1.14058
< 5	748	0	2	10.1942	3.39806	3.39806	P11233	RALA_HUMAN	Ras-related protein Ral-A	1
< 5	749	2	2	3.86179	2.03252	2.03252	P11166	GTR1_HUMAN	Solute carrier family 2, facilitated glucose transporter member 1	1	1.11332	0.735231	1.01756	0.480222
< 5	750	2	2	22.2222	9.09091	9.09091	P10145	IL8_HUMAN	Interleukin-8	1	12.2726		20.8457
< 5	751	2	2	9.12162	6.41892	6.41892	P04233	HG2A_HUMAN	HLA class II histocompatibility antigen gamma chain	1	1.07845		0.919536
< 5	752	2	2	6.81818	2.5	2.5	P04180	LCAT_HUMAN	Phosphatidylcholine-sterol acyltransferase	1	1.30304		1.20681
< 5	753	2	2	19.8113	16.0377	16.0377	P01834	IGKC_HUMAN	Ig kappa chain C region	1	2.17183		1.78075
< 5	754	2	2	12.8866	4.63918	4.63918	O95998	I18BP_HUMAN	Interleukin-18-binding protein	1	0.857168		1.03864
< 5	755	2	2	1.7341	1.07349	1.07349	O95450	ATS2_HUMAN	A disintegrin and metalloproteinase with thrombospondin motifs 2	1	0.907525		0.950167
< 5	756	2	2	11.4625	3.55731	3.55731	O75937	DNJC8_HUMAN	DnaJ homolog subfamily C member 8	1	1.5306		1.39066
< 5	757	2	2	1.4782	0.886918	0.886918	O60503	ADCY9_HUMAN	Adenylate cyclase type 9	1	3.64701		4.96685
< 5	758	2	2	6.31068	4.36893	4.36893	O43399	TPD54_HUMAN	Tumor protein D54	1	1.82095		0.860755
< 5	759	2	2	3.07167	1.93402	1.93402	O00462	MANBA_HUMAN	Beta-mannosidase	1	0.724325		0.753775
< 5	760	2	2	2.19665	1.67364	1.67364	O00339	MATN2_HUMAN	Matrilin-2	1	0.736161		0.751845
< 5	761	2	2	9.25373	5.67164	5.67164			REVERSED Zinc finger protein 396	1	1.41913		1.75023
< 5	762	2	2	6.15385	6.15385	6.15385	Q9ULZ3	ASC_HUMAN	Apoptosis-associated speck-like protein containing a CARD	1	3.72365		4.27224
< 5	763	2	2	3.61011	3.61011	3.61011	Q9UKR3	KLK13_HUMAN	Kallikrein-13	1	0.738741		0.836414
< 5	764	2	2	13.0841	13.0841	13.0841	Q9UJC5	SH3L2_HUMAN	SH3 domain-binding glutamic acid-rich-like protein 2	1	0.746957		0.928627
< 5	765	2	2	2.00364	2.00364	2.00364	Q9NQS3	PVRL3_HUMAN	Poliovirus receptor-related protein 3	1	1.07878		1.07446
< 5	766	2	2	8.69565	8.69565	8.69565	Q9GZZ8	LACRT_HUMAN	Extracellular glycoprotein lacritin	1	1.05218	0.811592	0.923855	0.0991941
< 5	767	2	2	4.4843	4.4843	4.4843	Q9GZX9	TWSG1_HUMAN	Twisted gastrulation protein homolog 1	1	0.863167		1.03511
< 5	768	2	2	2.26843	2.26843	2.26843	Q9BY64	UDB28_HUMAN	UDP-glucuronosyltransferase 2B28	1	0.752452		0.713702
< 5	769	2	2	6.74847	6.74847	6.74847	Q99969	RARR2_HUMAN	Retinoic acid receptor responder protein 2	1	0.759746		0.637864
< 5	770	2	2	13.4615	13.4615	13.4615	Q96QR1	SG3A1_HUMAN	Secretoglobin family 3A member 1	1	1.26182		0.822863
< 5	771	2	2	8.91089	8.91089	8.91089	Q7Z5L0	VMO1_HUMAN	Vitelline membrane outer layer protein 1 homolog	1	0.841079		0.869218
< 5	772	2	2	5.66802	5.66802	5.66802	Q6UWP8	SBSN_HUMAN	Suprabasin	1	0.665182		0.887472
< 5	773	2	2	2.71084	2.71084	2.71084	Q53FA7	QORX_HUMAN	Quinone oxidoreductase PIG3	1	0.481057		0.739304
< 5	774	2	2	17.284	17.284	17.284	Q15843	NEDD8_HUMAN	NEDD8	1	1.61501		2.94024
< 5	775	2	2	7.8125	7.8125	7.8125	Q14210	LY6D_HUMAN	Lymphocyte antigen 6D	1	0.771039	0.463325	0.873036	0.243094
< 5	776	2	2	4.43787	4.43787	4.43787	Q13449	LSAMP_HUMAN	Limbic system-associated membrane protein	1	0.878571		0.692856
< 5	777	2	2	5.20231	5.20231	5.20231	Q13361	MFAP5_HUMAN	Microfibrillar-associated protein 5	2	0.545713	0.386705	0.69881	0.0707918
< 5	778	2	2	5.43478	5.43478	5.43478	Q04760	LGUL_HUMAN	Lactoylglutathione lyase	1	1.41715		0.991327
< 5	779	2	2	11.6279	11.6279	11.6279	Q03403	TFF2_HUMAN	Trefoil factor 2	1	2.02518		2.92868
< 5	780	2	2	5.52995	5.52995	5.52995	P62993	GRB2_HUMAN	Growth factor receptor-bound protein 2	1	1.46217		1.45963
< 5	781	2	2	2.20994	2.20994	2.20994	P55263	ADK_HUMAN	Adenosine kinase	1	1.49477		1.1377
< 5	782	2	2	6.12245	6.12245	6.12245	P55008	AIF1_HUMAN	Allograft inflammatory factor 1	1	6.54443		4.63376
< 5	783	2	2	2.63158	2.63158	2.63158	P54578	UBP14_HUMAN	Ubiquitin carboxyl-terminal hydrolase 14	1	1.60817		1.21232
< 5	784	2	2	2.00286	2.00286	2.00286	P48740	MASP1_HUMAN	Mannan-binding lectin serine protease 1	1	0.565689		0.779761
< 5	785	2	2	2	2	2	P46976	GLYG_HUMAN	Glycogenin-1	1	3.44475	0.0646692	4.05283	0.00789615
< 5	786	2	2	1.82815	1.82815	1.82815	P32942	ICAM3_HUMAN	Intercellular adhesion molecule 3	1	2.20262		1.81702
< 5	787	2	2	15.2381	15.2381	15.2381	P31949	S10AB_HUMAN	Protein S100-A11	4	2.59961	0.0008449	2.90283	0.000629151
< 5	788	2	2	6.52174	6.52174	6.52174	P29373	RABP2_HUMAN	Cellular retinoic acid-binding protein 2	1	0.834364		0.933088
< 5	789	2	2	4.97925	4.97925	4.97925	P28066	PSA5_HUMAN	Proteasome subunit alpha type-5	1	1.69646		2.10558
< 5	790	2	2	4.18251	4.18251	4.18251	P25786	PSA1_HUMAN	Proteasome subunit alpha type-1	1	2.09284		2.2555
< 5	791	2	2	8.45771	8.45771	8.45771	P19652	A1AG2_HUMAN	Alpha-1-acid glycoprotein 2	1	0.418452		0.405075
< 5	792	2	2	6.43275	6.43275	6.43275	P19105	ML12A_HUMAN	Myosin regulatory light chain 12A	1	2.98976		2.52518
< 5	792	0	2	6.39535	6.39535	6.39535	O14950	ML12B_HUMAN	Myosin regulatory light chain 12B	1
< 5	793	2	2	5.48387	5.48387	5.48387	P18827	SDC1_HUMAN	Syndecan-1	1	1.45373		0.958198
< 5	794	2	2	2.53165	2.53165	2.53165	P15121	ALDR_HUMAN	Aldose reductase	1	1.73631		0.827356
< 5	795	2	2	2.05761	2.05761	2.05761	P14317	HCLS1_HUMAN	Hematopoietic lineage cell-specific protein	1	3.20349		5.91403
< 5	796	2	2	3.0426	3.0426	3.0426	P12955	PEPD_HUMAN	Xaa-Pro dipeptidase	1	1.49386		0.860868
< 5	797	2	2	2.48227	2.48227	2.48227	P10768	ESTD_HUMAN	S-formylglutathione hydrolase	1	1.82211		2.1625
< 5	798	2	2	14.1509	14.1509	14.1509	P0CG06	LAC3_HUMAN	Ig lambda-3 chain C regions	1	1.77256	0.0117954	2.02646	0.125184
< 5	798	0	2	14.1509	14.1509	14.1509	P0CG05	LAC2_HUMAN	Ig lambda-2 chain C regions	1
< 5	798	0	2	14.1509	14.1509	14.1509	P0CG04	LAC1_HUMAN	Ig lambda-1 chain C regions	1
< 5	798	0	2	14.1509	14.1509	14.1509	P0CF74	LAC6_HUMAN	Ig lambda-6 chain C region	1
< 5	799	2	2	2.62172	2.62172	2.62172	P08246	ELNE_HUMAN	Neutrophil elastase	1	5.16645		5.16988
< 5	800	2	2	5.45455	5.45455	5.45455	P05161	ISG15_HUMAN	Ubiquitin-like protein ISG15	1	1.04127		0.89818
< 5	801	2	2	7.40741	7.40741	7.40741	P05090	APOD_HUMAN	Apolipoprotein D	1	1.69597		1.06498
< 5	802	2	2	3	3	3	O15144	ARPC2_HUMAN	Actin-related protein 2/3 complex subunit 2	1	5.18517		3.23499
< 5	803	2	2	1.51934	1.51934	1.51934			REVERSED La-related protein 4	1
< 5	804	1.98	2.02	8.43882	1.47679	1.47679	P48637	GSHB_HUMAN	Glutathione synthetase	1	1.48689		1.74127
< 5	805	1.96	3.96	10.0503	7.78894	4.27136	O00241	SIRB1_HUMAN	Signal-regulatory protein beta-1	2	0.987572	0.955014	1.18468	0.72925
< 5	806	1.95	1.95	21.3587	1.74987	0	Q07283	TRHY_HUMAN	Trichohyalin	0	0.800907	0.0031364	0.795131	0.275219
< 5	807	1.95	1.95	6.71067	2.64026	1.76018	O43184	ADA12_HUMAN	Disintegrin and metalloproteinase domain-containing protein 12	1	0.958764		1.3173
< 5	808	1.94	1.94	6.88468	3.95869	2.40964			REVERSED Polypeptide N-acetylgalactosaminyltransferase 12	1	0.621044		0.946749
< 5	809	1.94	1.94	22.2222	4.44444	4.44444	P09455	RET1_HUMAN	Retinol-binding protein 1	1
< 5	809	0	1.7	2.5389	0.4914	0.4914	Q8TE60	ATS18_HUMAN	A disintegrin and metalloproteinase with thrombospondin motifs 18	1
< 5	810	1.87	1.88	5.77807	0.623769	0			REVERSED Nucleosome-remodeling factor subunit BPTF	0	0.70407		0.784085
< 5	811	1.84	1.84	7.03178	0.946586	0	Q92626	PXDN_HUMAN	Peroxidasin homolog	0	1.13382		0.684183
< 5	812	1.83	1.83	5.70988	4.16667	1.85185			REVERSED Doublecortin domain-containing protein 5	1	1.24419		0.903373
< 5	813	1.82	2.22	4.16885	0.0407569	0			REVERSED Titin	0	0.941006	0.729252	1.03657	0.708868
< 5	814	1.79	2.65	4.38853	0.877706	0.526624			REVERSED Uncharacterized protein KIAA1210	1	0.868361	0.617872	0.788305	0.390614
< 5	815	1.76	1.76	5.42857	3.14286	3.14286	Q9H7F4	T185B_HUMAN	Putative transmembrane protein 185B	1	0.967294		1.07127
< 5	815	0	1.76	5.42857	3.14286	3.14286	Q8NFB2	T185A_HUMAN	Transmembrane protein 185A	1
< 5	816	1.75	1.75	10.1103	1.10294	1.10294	Q0VD83	AB48R_HUMAN	Apolipoprotein B-100 receptor	1	2.41409		3.14913
< 5	817	1.75	1.75	13.1455	1.64319	1.64319	Q6ZVN8	RGMC_HUMAN	Hemojuvelin	1	0.820098	0.125254	0.786689	0.0248059
< 5	817	0	1.74	4.22222	1.55556	1.55556	Q96B86	RGMA_HUMAN	Repulsive guidance molecule A	1
< 5	818	1.75	1.75	4.37457	0.75188	0.75188			REVERSED SFRS2-interacting protein	1	0.785596	0.190009	0.762679	0.215353
< 5	819	1.71	1.71	27.5256	0.878477	0.878477			REVERSED Collagen alpha-2(I) chain	1	0.921007	0.481111	0.861964	0.463998
< 5	820	1.7	3.7	8.4507	4.92958	4.92958	Q6P3S1	DEN1B_HUMAN	DENN domain-containing protein 1B	2	0.906583		0.739928
< 5	821	1.7	1.91	2.85987	1.23928	1.23928			REVERSED Toll-like receptor 7	1	0.897089		1.08367
< 5	822	1.7	1.71	1.61787	1.00154	1.00154			REVERSED Vascular endothelial growth factor receptor 3	1	0.758114		1.16747
< 5	823	1.7	1.7	6.61765	2.20588	2.20588	Q03692	COAA1_HUMAN	Collagen alpha-1(X) chain	2
< 5	824	1.7	1.7	4.70016	1.94489	1.94489	P38606	VATA_HUMAN	V-type proton ATPase catalytic subunit A	1	1.77897		1.62154
< 5	825	1.7	1.7	10.1695	2.17918	2.17918	P17174	AATC_HUMAN	Aspartate aminotransferase, cytoplasmic	1	1.33778		1.09715
< 5	826	1.7	1.7	11.6592	6.72646	6.72646	Q9BYJ0	FGFP2_HUMAN	Fibroblast growth factor-binding protein 2	1
< 5	827	1.7	1.7	3.15985	1.85874	1.85874	Q6XQN6	PNCB_HUMAN	Nicotinate phosphoribosyltransferase	1	4.70039		0.941253
< 5	828	1.7	1.7	22.0588	10.2941	10.2941	P60022	DEFB1_HUMAN	Beta-defensin 1	1	0.842498		0.938003
< 5	829	1.7	1.7	3.78378	1.62162	1.62162	P51812	KS6A3_HUMAN	Ribosomal protein S6 kinase alpha-3	1
< 5	830	1.7	1.7	13.4228	6.04027	6.04027	P16949	STMN1_HUMAN	Stathmin	1
< 5	830	0	1.7	5.02793	5.02793	5.02793	Q93045	STMN2_HUMAN	Stathmin-2	1
< 5	831	1.7	1.7	25.9259	7.40741	7.40741	O75347	TBCA_HUMAN	Tubulin-specific chaperone A	1	1.18956		1.0011
< 5	832	1.7	1.7	1.30354	1.30354	1.30354	Q9ULV1	FZD4_HUMAN	Frizzled-4	1	0.871081		0.874165
< 5	833	1.7	1.7	9.42029	9.42029	9.42029	Q15726	KISS1_HUMAN	Metastasis-suppressor KiSS-1	1	0.627244		0.601785
< 5	834	1.7	1.7	2.02532	2.02532	2.02532	Q13510	ASAH1_HUMAN	Acid ceramidase	1	1.15841		1.31352
< 5	835	1.7	1.7	6.86275	6.86275	6.86275	P61604	CH10_HUMAN	10 kDa heat shock protein, mitochondrial	1	1.65832		0.886189
< 5	836	1.7	1.7	3.88889	3.88889	3.88889	P41271	NBL1_HUMAN	Neuroblastoma suppressor of tumorigenicity 1	1	1.2054		0.734171
< 5	837	1.7	1.7	2.25	2.25	2.25	P22891	PROZ_HUMAN	Vitamin K-dependent protein Z	1
< 5	838	1.7	1.7	10.6796	10.6796	10.6796	P08493	MGP_HUMAN	Matrix Gla protein	1	0.915563		1.06068
< 5	839	1.67	1.67	11.2219	6.48379	0	Q8NFL0	B3GN7_HUMAN	UDP-GlcNAc:betaGal beta-1,3-N-acetylglucosaminyltransferase 7	0	0.69117		0.839378
< 5	840	1.64	1.64	5.74788	0.522534	0.522534	P33527	MRP1_HUMAN	Multidrug resistance-associated protein 1	1
< 5	841	1.64	1.64	8.69565	4.53686	2.26843			REVERSED G-protein coupled receptor 161	1	0.998875		1.29843
< 5	842	1.62	1.62	4.93131	0.281789	0.281789	P21359	NF1_HUMAN	Neurofibromin	1
< 5	843	1.61	1.61	5.01166	1.74825	0	P13591	NCAM1_HUMAN	Neural cell adhesion molecule 1	0
< 5	844	1.59	1.72	6.54643	1.002	1.002	Q9UMD9	COHA1_HUMAN	Collagen alpha-1(XVII) chain	1	1.65019		0.902056
< 5	845	1.57	1.57	7.97101	7.6087	7.6087	O43240	KLK10_HUMAN	Kallikrein-10	1	1.01701		1.05725
< 5	846	1.56	1.65	4.98534	2.6393	0			REVERSED Thioredoxin reductase 3 (Fragment)	0
< 5	847	1.56	1.56	22.4771	7.79817	7.79817			REVERSED Putative uncharacterized protein FLJ45840	1	0.951683		1.16299
< 5	848	1.55	1.56	12.5392	5.01567	5.01567	P09525	ANXA4_HUMAN	Annexin A4	1	1.28963	0.0354984	0.910598	0.0930122
< 5	849	1.55	1.55	4.62287	2.43309	2.43309	P16444	DPEP1_HUMAN	Dipeptidase 1	1	1.72391		1.02196
< 5	850	1.54	1.54	1.99137	0.564222	0.564222			REVERSED Protein furry homolog-like	1
< 5	851	1.53	1.55	7.43671	2.21519	2.21519	Q9UPZ9	ICK_HUMAN	Serine/threonine-protein kinase ICK	1

## Sheet: 3) Protein Groups below FDR 5%
FDR(%)	N	Unused	Total	%Cov	%Cov(50)	%Cov(95)	Accession #	Accession Name	Name	Peptides(95%)	115:114	PVal 115:114	117:116	PVal 117:116
< 1	1	318.01	318.01	68.5666	60.4778	59.4719	P02751	FINC_HUMAN	Fibronectin	305	0.899244	2.34928e-09	0.762524	4.70295e-13
< 1	2	229.58	229.58	78.5915	70.0469	69.0141	P00450	CERU_HUMAN	Ceruloplasmin	239	0.838502	4.8168e-15	0.829964	0.000618317
< 1	3	226.27	226.27	84.8101	83.7553	81.2236	P02774	VTDB_HUMAN	Vitamin D-binding protein	253	0.826441	1.87581e-27	0.889712	0.0150986
< 1	4	163.81	163.81	84.689	83.2536	82.0574	P01009	A1AT_HUMAN	Alpha-1-antitrypsin	183	0.616093	9.43624e-40	0.674527	8.14008e-13
< 1	5	161.48	161.48	60.0917	49.1399	46.445	P0C0L4	CO4A_HUMAN	Complement C4-A	102	0.988026		0.736589
< 1	6	133.23	133.28	67.037	63.4568	61.8519	P00747	PLMN_HUMAN	Plasminogen	113	0.697897	1.6242e-20	0.770953	0.000159931
< 1	7	133.17	133.17	69.341	65.4728	64.8997	P02787	TRFE_HUMAN	Serotransferrin	116	1.0751	0.0103244	1.24986	0.000750173
< 1	8	127.59	127.59	77.4892	72.0779	66.4502	P02790	HEMO_HUMAN	Hemopexin	159	0.768097	2.27125e-24	0.767598	4.03743e-05
< 1	9	126.32	126.32	76.0929	48.5656	44.3989	P02452	CO1A1_HUMAN	Collagen alpha-1(I) chain	85	0.778263	4.09848e-08	0.931675	0.305995
< 1	10	122.96	122.99	76.603	49.5907	42.3602	P02461	CO3A1_HUMAN	Collagen alpha-1(III) chain	105	0.740831	1.04896e-10	0.784732	0.000300619
< 1	11	119.44	119.44	81.4714	80.654	79.0191	P02765	FETUA_HUMAN	Alpha-2-HS-glycoprotein	137	0.93668	0.0243892	0.993885	0.885455
< 1	12	108.28	108.28	54.5898	48.5784	46.6288	P08603	CFAH_HUMAN	Complement factor H	71	1.00817	0.791168	1.05404	0.46083
< 1	13	107.1	107.1	75.2841	74.1477	72.7273	P02760	AMBP_HUMAN	Protein AMBP	162	0.921316	0.000361587	0.936532	0.101432
< 1	14	106.19	106.19	57.199	50	49.2147	P00751	CFAB_HUMAN	Complement factor B	97	0.918873	0.00791657	1.00773	0.891943
< 1	15	93.4	93.4	41.7919	30.0661	29.0439	P01024	CO3_HUMAN	Complement C3	52	1.54127	3.8556e-12	1.61645	1.26303e-05
< 1	16	89.8	89.8	27.6475	13.0266	13.0266	P98160	PGBM_HUMAN	Basement membrane-specific heparan sulfate proteoglycan core protein	59	1.00706	0.826411	1	1
< 1	17	88.14	90.3	72.8169	65.7746	57.8873	P02788	TRFL_HUMAN	Lactotransferrin	62	2.46482	9.43624e-38	2.27818	3.37151e-21
< 1	18	84.22	85.47	68.8141	43.7775	37.9941	P08123	CO1A2_HUMAN	Collagen alpha-2(I) chain	52	0.794058	8.59482e-07	1.07577	0.602738
< 1	19	83.39	83.39	81.8533	76.4479	76.0618	P08833	IBP1_HUMAN	Insulin-like growth factor-binding protein 1	111	0.834952	6.43727e-09	0.986758	0.769215
< 1	20	83.28	83.28	71.5517	60.1293	57.1121	P01008	ANT3_HUMAN	Antithrombin-III	88	0.944947	0.0436404	0.841942	0.00421536
< 1	21	78.57	78.6	61.6368	46.4194	45.1407	P06396	GELS_HUMAN	Gelsolin	49	1.03109	0.293265	1.05093	0.727705
< 1	22	78.41	78.41	64.0394	58.6207	58.2923	P02768	ALBU_HUMAN	Serum albumin	53	1.44519	1.91472e-12	1.46009	0.000643854
< 1	23	76.92	76.92	57.717	54.0193	54.0193	P00734	THRB_HUMAN	Prothrombin	69	0.711077	1.78751e-19	0.708574	1.88074e-06
< 1	24	75.24	75.24	19.4459	8.92513	8.1536	Q9HC84	MUC5B_HUMAN	Mucin-5B	44	0.861181	7.81062e-07	0.816746	0.000477773
< 1	25	73.64	75.33	57.429	51.419	51.419	P43652	AFAM_HUMAN	Afamin	72	0.902819	8.29185e-05	0.898651	0.10979
< 1	26	70.9	70.9	57.3118	46.4516	42.7957	Q14624	ITIH4_HUMAN	Inter-alpha-trypsin inhibitor heavy chain H4	58	0.849718	0.000364023	0.876783	0.0809617
< 1	27	70.63	70.63	46.118	38.8199	35.559	P01042	KNG1_HUMAN	Kininogen-1	76	0.912268	0.0105724	1.08511	0.388716
< 1	28	68.12	69.69	28.1083	13.9754	12.1184	P12111	CO6A3_HUMAN	Collagen alpha-3(VI) chain	42	1.02788	0.474465	1.14583	0.266423
< 1	29	67.48	67.48	54.2268	53.6082	53.6082	P01019	ANGT_HUMAN	Angiotensinogen	64	1.01344	0.761574	0.93822	0.680378
< 1	30	65.42	65.42	77.8667	75.7333	74.1333	P63261	ACTG_HUMAN	Actin, cytoplasmic 2	64	2.09498	0.00789211	2.11965	0.00356746
< 1	31	61.64	61.67	24.0453	19.6897	19.0334	P01031	CO5_HUMAN	Complement C5	31	0.912357	0.0160918	0.858897	0.0531588
< 1	32	60.85	60.85	73.7374	68.1818	68.1818	P06727	APOA4_HUMAN	Apolipoprotein A-IV	44	0.758321	7.6524e-07	0.795778	0.0107705
< 1	33	60.22	60.22	49.8551	48.1159	48.1159	P02749	APOH_HUMAN	Beta-2-glycoprotein 1	46	1.05495	0.106272	0.935912	0.581498
< 1	34	60.19	60.19	48.4848	47.4747	47.4747	P04217	A1BG_HUMAN	Alpha-1B-glycoprotein	69	0.945009	0.176201	0.912711	0.0612197
< 1	35	57.76	57.76	96.4497	93.4911	93.4911	Q9UBC9	SPRR3_HUMAN	Small proline-rich protein 3	40	1.0395	0.560573	1.16828	0.402519
< 1	36	57.13	57.13	61.563	52.1531	51.0367	P13796	PLSL_HUMAN	Plastin-2	35	4.3866	1.6421e-21	4.1697	2.64727e-15
< 1	37	55.66	55.66	67.1598	57.3964	55.9172	P51884	LUM_HUMAN	Lumican	91	0.947686	0.0242362	1.05338	0.07338
< 1	38	55.45	55.45	25.1989	11.7669	11.2673	Q9Y6R7	FCGBP_HUMAN	IgGFc-binding protein	34	2.31176	1.81052e-16	2.2776	1.63959e-13
< 1	39	54.5	54.51	35.9829	26.8376	24.2735	P07996	TSP1_HUMAN	Thrombospondin-1	30	0.741737	5.35104e-07	0.761098	0.00726117
< 1	40	53.52	53.52	58.9958	48.7448	46.4435	P04004	VTNC_HUMAN	Vitronectin	51	0.735078	1.7482e-11	0.698232	3.41702e-06
< 1	41	52.55	52.55	45.1115	41.5094	37.7358	P05156	CFAI_HUMAN	Complement factor I	32	0.786153	1.23745e-06	0.861971	0.188395
< 1	42	51.44	51.67	67.3759	55.3191	55.0827	P01011	AACT_HUMAN	Alpha-1-antichymotrypsin	44	0.697207	3.23288e-09	0.794103	0.090979
< 1	43	50.83	50.83	21.8872	16.3037	15.187	Q9BXP8	PAPP2_HUMAN	Pappalysin-2	27	0.710272	1.21999e-07	0.690655	0.00104052
< 1	44	50.05	50.05	50.8725	34.4966	34.4966	P05164	PERM_HUMAN	Myeloperoxidase	34	5.10739	3.54454e-16	6.11141	1.45307e-14
< 1	45	49.23	49.23	60.2871	55.2632	52.1531	P36955	PEDF_HUMAN	Pigment epithelium-derived factor	31	0.951262	0.287471	0.947853	0.684194
< 1	46	49.04	49.05	50.2463	47.9475	47.9475	P02771	FETA_HUMAN	Alpha-fetoprotein	31	1.64555	2.17368e-11	1.63507	1.22397e-05
< 1	47	47.5	47.5	48.4293	38.7435	37.0419	P01833	PIGR_HUMAN	Polymeric immunoglobulin receptor	33	1.08831	0.0224698	1.0574	0.564705
< 1	48	46.21	46.21	23.2794	18.9609	18.9609	P20742	PZP_HUMAN	Pregnancy zone protein	24	1.00614	0.920198	0.832574	0.0788337
< 1	49	45.52	45.52	38.2217	25.4042	24.5958	P02671	FIBA_HUMAN	Fibrinogen alpha chain	29	1.04498	0.750229	1.01949	0.916802
< 1	50	44.76	44.76	58.6762	44.9016	43.8283	P02748	CO9_HUMAN	Complement component C9	28	0.808416	0.000673869	0.8	0.0688053
< 1	51	43.47	43.47	62.8866	60.1375	56.0137	P17936	IBP3_HUMAN	Insulin-like growth factor-binding protein 3	31	0.886488	0.0184679	0.817645	0.0158125
< 1	52	42.57	42.57	80.2817	71.831	66.9014	P69905	HBA_HUMAN	Hemoglobin subunit alpha	51	0.74526	6.68001e-06	0.574892	5.46104e-07
< 1	53	42.19	42.19	51.5447	42.1138	37.7236	P00748	FA12_HUMAN	Coagulation factor XII	26	0.848565	0.00748437	0.795884	0.0775523
< 1	54	42.14	42.14	38.0826	32.49	32.49	P19801	ABP1_HUMAN	Amiloride-sensitive amine oxidase [copper-containing]	30	0.670325	1.6415e-11	0.73998	0.000309392
< 1	55	41.99	41.99	63.0872	55.3691	51.6779	P25311	ZA2G_HUMAN	Zinc-alpha-2-glycoprotein	36	0.79287	5.19964e-07	0.71312	0.00249152
< 1	56	41.14	47.14	25.2684	10.7952	9.02584	P98088	MUC5A_HUMAN	Mucin-5AC (Fragments)	22	0.799525	6.91135e-09	0.770841	0.00100584
< 1	57	40.9	41.94	38.1649	31.25	31.25	P06681	CO2_HUMAN	Complement C2	23	0.936471	0.252942	0.986114	0.880672
< 1	58	40.83	40.83	24.29	16.7414	16.2182	P17948	VGFR1_HUMAN	Vascular endothelial growth factor receptor 1	23	0.651912	1.24386e-08	0.69665	0.0236723
< 1	59	40.75	40.81	17.0721	6.26781	4.99671	P04114	APOB_HUMAN	Apolipoprotein B-100	18	1.4355	6.75163e-09	0.988748	0.937058
< 1	60	40.35	40.35	49.3333	36.5714	36.5714	P04196	HRG_HUMAN	Histidine-rich glycoprotein	26	0.756535	6.38982e-08	0.834205	0.242537
< 1	61	38.89	38.89	84.3537	84.3537	84.3537	P68871	HBB_HUMAN	Hemoglobin subunit beta	59	0.821882	0.00277465	0.519884	1.98382e-06
< 1	62	38.81	38.81	35.3053	32.4427	28.8168	P07602	SAP_HUMAN	Proactivator polypeptide	20	1.56653	2.26433e-08	2.03828	1.53649e-07
< 1	63	38.22	38.22	62.069	49.6957	47.0588	Q12805	FBLN3_HUMAN	EGF-containing fibulin-like extracellular matrix protein 1	25	0.872206	0.0106994	0.914872	0.319916
< 1	64	38.07	38.07	33.0717	27.0179	26.3453	P12814	ACTN1_HUMAN	Alpha-actinin-1	19	3.13136	0.000481542	2.87341	0.00237252
< 1	65	37.76	37.76	44.5434	36.0802	35.8575	P10909	CLUS_HUMAN	Clusterin	29	0.727521	4.30972e-07	0.81575	0.0573938
< 1	66	37.65	37.65	58.5165	52.4725	48.9011	P04075	ALDOA_HUMAN	Fructose-bisphosphate aldolase A	24	2.10524	4.133e-12	2.07583	5.36578e-06
< 1	67	37.19	37.19	36.8146	31.5927	31.3316	P80370	DLK1_HUMAN	Protein delta homolog 1	27	0.733115	1.90034e-06	0.785006	0.00290329
< 1	68	37.16	37.16	61.0526	60	59.4737	P41222	PTGDS_HUMAN	Prostaglandin-H2 D-isomerase	37	0.916942	0.00130084	1.03547	0.486203
< 1	69	37.08	37.08	26.8737	22.0557	22.0557	P13671	CO6_HUMAN	Complement component C6	23	0.865039	0.00168507	0.868409	0.2
< 1	70	37.03	37.03	37.2727	35.4545	34.3939	P08253	MMP2_HUMAN	72 kDa type IV collagenase	20	1.03169	0.415505	1.02094	0.842663
< 1	71	36.65	36.65	44.6894	40.6814	39.2786	P05546	HEP2_HUMAN	Heparin cofactor 2	22	0.859717	0.0196633	0.691416	0.0096331
< 1	72	36.19	36.19	72.2689	72.2689	68.0672	P61769	B2MG_HUMAN	Beta-2-microglobulin	37	0.912172	0.144218	1.0535	0.54418
< 1	73	35.99	35.99	60.9231	54.7692	48.9231	P18065	IBP2_HUMAN	Insulin-like growth factor-binding protein 2	24	0.888922	0.0505068	0.830208	0.015421
< 1	74	35.93	35.93	43.9914	35.8369	34.3348	P08670	VIME_HUMAN	Vimentin	27	3.14899	1.74326e-12	3.0934	2.10846e-10
< 1	75	35.79	35.79	41.9261	26.8482	24.0272	P12109	CO6A1_HUMAN	Collagen alpha-1(VI) chain	20	0.892639	0.0405818	1.00633	0.947434
< 1	76	35.44	35.44	53.5537	40.3306	36.8595	P35858	ALS_HUMAN	Insulin-like growth factor-binding protein complex acid labile subunit	21	0.800886	0.000391835	0.90861	0.383589
< 1	77	34.78	34.78	22.8383	18.609	16.9173	Q9NQ38	ISK5_HUMAN	Serine protease inhibitor Kazal-type 5	17	0.781503	0.000371169	0.919872	0.680255
< 1	78	34.64	34.64	36.5576	31.2945	30.2987	P23142	FBLN1_HUMAN	Fibulin-1	22	0.948869	0.367533	0.88014	0.374793
< 1	79	34.22	34.22	49.0835	42.9735	36.6599	P08697	A2AP_HUMAN	Alpha-2-antiplasmin	26	0.859458	0.0177515	0.658555	0.00561281
< 1	80	34.11	34.11	47.7387	38.9447	37.4372	P07093	GDN_HUMAN	Glia-derived nexin	21	0.567699	1.48907e-06	0.6388	0.00712017
< 1	81	33.82	33.82	31.3941	25.247	24.8079	P19827	ITIH1_HUMAN	Inter-alpha-trypsin inhibitor heavy chain H1	22	0.763227	0.000431394	0.683533	0.00229357
< 1	82	33.75	33.75	40.4	33.8	31.2	P05155	IC1_HUMAN	Plasma protease C1 inhibitor	24	0.855318	0.000478618	0.895432	0.421926
< 1	83	33.72	34.9	18.1568	12.3109	12.3109	A8K2U0	A2ML1_HUMAN	Alpha-2-macroglobulin-like protein 1	17	0.910649	0.00133969	0.883737	0.377226
< 1	84	33.3	33.34	37.9019	28.2572	28.2572	P07358	CO8B_HUMAN	Complement component C8 beta chain	20	0.727438	1.94156e-05	0.709999	7.66591e-05
< 1	85	33.01	33.02	16.6493	7.24486	5.74713	P35555	FBN1_HUMAN	Fibrillin-1	15	1.02195	0.733535	1.09945	0.299415
< 1	86	32.69	32.69	26.0042	22.5159	19.9789	P19823	ITIH2_HUMAN	Inter-alpha-trypsin inhibitor heavy chain H2	26	0.766648	6.99896e-05	0.811572	0.000240961
< 1	87	32.43	32.44	41.4211	28.2496	27.2097	P26038	MOES_HUMAN	Moesin	17	3.96855	2.57992e-05	3.27205	1.3671e-06
< 1	88	32.16	32.16	90.3509	90.3509	82.4561	P06702	S10A9_HUMAN	Protein S100-A9	44	3.85832	7.46854e-33	3.14416	1.50773e-27
< 1	89	32	32	41.8519	29.8148	29.8148	Q16610	ECM1_HUMAN	Extracellular matrix protein 1	18	0.962583	0.579223	0.99516	0.973558
< 1	90	32	32	32.0644	31.3324	31.3324	Q15582	BGH3_HUMAN	Transforming growth factor-beta-induced protein ig-h3	20	1.14755	0.000610192	1.26466	0.0532192
< 1	91	31.67	31.67	43.0159	31.2698	30.1587	Q13421	MSLN_HUMAN	Mesothelin	19	1.05842	0.500517	0.935362	0.834756
< 1	92	31.6	31.6	37.2079	13.6098	8.64486	P08572	CO4A2_HUMAN	Collagen alpha-2(IV) chain	13	0.744819	0.000214597	0.790531	0.0820728
< 1	93	30.9	30.9	39.3701	31.869	31.206	Q9UGM3	DMBT1_HUMAN	Deleted in malignant brain tumors 1 protein	24	1.52926	8.75223e-06	1.38801	0.0107101
< 1	94	30.77	30.77	46.2046	46.2046	46.2046	P09486	SPRC_HUMAN	SPARC	21	0.610822	1.9353e-10	0.707499	0.0545576
< 1	95	30.75	30.75	40.4284	29.7189	25.4351	O00391	QSOX1_HUMAN	Sulfhydryl oxidase 1	18	0.837215	0.00495631	0.811415	0.119537
< 1	96	30.05	30.05	34.1637	23.7248	23.7248	P10643	CO7_HUMAN	Complement component C7	17	0.85851	0.0166299	0.743003	0.00103357
< 1	97	29.61	29.61	68.1818	66.6667	63.6364	P80188	NGAL_HUMAN	Neutrophil gelatinase-associated lipocalin	20	4.54308	3.8091e-18	5.28009	9.33808e-13
< 1	98	29.55	29.55	48.1567	40.0922	40.0922	P06733	ENOA_HUMAN	Alpha-enolase	20	3.13594	1.6142e-07	3.03168	3.0653e-06
< 1	99	29.35	29.35	66.6667	50.9009	50.9009	P13727	PRG2_HUMAN	Bone marrow proteoglycan	37	0.662944	7.3642e-12	0.610175	4.05399e-17
< 1	100	28.77	28.77	40.5128	30.0855	26.4957	Q08380	LG3BP_HUMAN	Galectin-3-binding protein	17	0.891789	0.384256	0.999111	0.99362
< 1	101	28.51	28.51	22.3129	7.85731	7.01795	P22105	TENX_HUMAN	Tenascin-X	14	1.16591	0.0668799	1.06757	0.468824
< 1	102	28.47	28.47	43.9141	26.0143	26.0143	P11464	PSG1_HUMAN	Pregnancy-specific beta-1-glycoprotein 1	18	0.668915	0.0298543	0.821449	0.264036
< 1	103	28.28	28.28	85.7143	85.7143	79.5918	P04080	CYTB_HUMAN	Cystatin-B	30	0.880902	0.0455368	0.925773	0.367003
< 1	104	28.22	28.22	40.3419	36.9231	36.9231	P07476	INVO_HUMAN	Involucrin	21	0.967573	0.0801737	0.984442	0.789004
< 1	105	28.1	28.1	38.4113	12.1872	10.8814	P20908	CO5A1_HUMAN	Collagen alpha-1(V) chain	16	0.886027	0.0640546	1.02919	0.903213
< 1	106	28.08	28.08	50.9333	50.9333	50.6667	P08571	CD14_HUMAN	Monocyte differentiation antigen CD14	18	1.15098	0.0428877	1.11552	0.470803
< 1	107	28.07	28.07	70.1493	56.7164	55.2239	P02753	RET4_HUMAN	Retinol-binding protein 4	27	0.987783	0.89992	1.10712	0.367775
< 1	108	27.53	27.53	54.6763	43.6451	40.5276	P00558	PGK1_HUMAN	Phosphoglycerate kinase 1	14	2.31946	2.96009e-08	2.38749	0.00023195
< 1	109	27.39	27.39	78.4946	64.5161	55.914	P05109	S10A8_HUMAN	Protein S100-A8	25	3.16743	1.13838e-18	2.88713	1.68819e-09
< 1	110	27.18	27.18	40.1697	24.8939	23.7624	P14780	MMP9_HUMAN	Matrix metalloproteinase-9	14	4.59812	2.413e-06	4.75473	1.17425e-05
< 1	111	27.14	27.14	48.7032	42.3631	42.3631	P02750	A2GL_HUMAN	Leucine-rich alpha-2-glycoprotein	19	1.00471	0.924937	0.997325	0.968105
< 1	112	26.85	26.85	44.9782	29.6943	26.2009	P13646	K1C13_HUMAN	Keratin, type I cytoskeletal 13	15	1.24158	0.00874311	1.23339	0.210624
< 1	113	26.8	26.8	33.4646	30.5118	28.937	P07237	PDIA1_HUMAN	Protein disulfide-isomerase	13	1.33179	0.00536807	1.37747	0.137451
< 1	114	26.65	26.65	73.5683	66.5198	63.8767	P01236	PRL_HUMAN	Prolactin	21	1.05822	0.580422	0.91626	0.383269
< 1	115	26.56	26.56	38.5572	31.8408	31.8408	P05121	PAI1_HUMAN	Plasminogen activator inhibitor 1	17	0.865397	0.0444389	0.834817	0.274837
< 1	116	26.34	26.4	21.9235	16.546	13.4436	P15144	AMPN_HUMAN	Aminopeptidase N	14	2.48371	6.83684e-09	2.2887	0.00104427
< 1	117	26.25	26.32	28.0417	19.0035	18.3082	Q13822	ENPP2_HUMAN	Ectonucleotide pyrophosphatase/phosphodiesterase family member 2	13	1.08004	0.20533	1.00356	0.987811
< 1	118	25.74	25.74	33.6856	24.5707	24.5707	P49747	COMP_HUMAN	Cartilage oligomeric matrix protein	13	0.892502	0.0202495	0.888919	0.48202
< 1	119	25.4	25.4	37.5969	37.2093	37.2093	P22692	IBP4_HUMAN	Insulin-like growth factor-binding protein 4	26	0.81646	0.00225693	0.83332	0.0796798
< 1	120	25.12	25.12	38.0208	31.25	30.9028	Q96PD5	PGRP2_HUMAN	N-acetylmuramoyl-L-alanine amidase	14	0.846237	0.14373	0.847657	0.355956
< 1	121	25.03	27.03	40.4819	38.3133	34.9398	P05543	THBG_HUMAN	Thyroxine-binding globulin	19	0.948709	0.506713	0.786625	0.025399
< 1	122	24.79	34.82	43.9139	15.1984	12.0377	P02458	CO2A1_HUMAN	Collagen alpha-1(II) chain	20	0.832439	0.030486	0.895938	0.334049
< 1	123	24.64	24.64	21.0208	12.9758	12.0242	Q86VB7	C163A_HUMAN	Scavenger receptor cysteine-rich type 1 protein M130	12	1.24357	0.000906134	1.4872	0.0616844
< 1	124	24.13	24.13	31.9549	27.4436	25.7519	P05362	ICAM1_HUMAN	Intercellular adhesion molecule 1	12	0.831228	6.68827e-06	0.853021	0.169338
< 1	125	24.11	24.13	41.2178	35.8314	35.8314	P29622	KAIN_HUMAN	Kallistatin	14	0.845052	0.00738087	0.718092	0.00302488
< 1	126	24.1	24.23	18.1122	6.58163	6.58163	P35579	MYH9_HUMAN	Myosin-9	12	2.25997	0.000325057	2.01487	0.000338335
< 1	127	23.61	23.61	44.9086	42.5587	38.1201	P36222	CH3L1_HUMAN	Chitinase-3-like protein 1	13	3.46015	1.04755e-10	3.28331	6.77774e-07
< 1	128	23.52	23.52	38.9381	33.9233	33.9233	P07355	ANXA2_HUMAN	Annexin A2	12	0.930917	0.54311	0.932982	0.650766
< 1	129	23.36	23.36	29.2808	23.9726	23.9726	P07357	CO8A_HUMAN	Complement component C8 alpha chain	15	0.729228	0.00035708	0.785917	0.00883032
< 1	130	23.14	23.14	49.6042	37.2032	37.2032	P30740	ILEU_HUMAN	Leukocyte elastase inhibitor	11	2.17756	6.82341e-06	1.69322	0.00111089
< 1	131	22.92	22.92	16.3581	7.36683	6.42236	P21333	FLNA_HUMAN	Filamin-A	11	2.2085	0.000146602	1.99185	0.00291359
< 1	132	22.65	22.65	39.6104	30.8442	27.9221	Q12841	FSTL1_HUMAN	Follistatin-related protein 1	14	0.897262	0.395483	1.11908	0.501861
< 1	133	22.62	22.62	56.3584	43.0636	37.8613	P04083	ANXA1_HUMAN	Annexin A1	11	0.862515	0.0214443	1.0125	0.95432
< 1	134	22.62	22.62	43.6747	35.8434	35.8434	P00338	LDHA_HUMAN	L-lactate dehydrogenase A chain	13	2.16093	7.67954e-08	1.78451	7.98905e-05
< 1	135	22.29	22.29	45.5645	29.8387	29.8387	Q6P988	NOTUM_HUMAN	Protein notum homolog	12	0.736226	5.04327e-06	0.642725	0.0238347
< 1	136	22.07	22.07	69.6296	65.1852	65.1852	Q01469	FABP5_HUMAN	Fatty acid-binding protein, epidermal	13	1.04617	0.182298	0.993043	0.957945
< 1	137	22.03	22.03	56.2249	56.2249	56.2249	P60174	TPIS_HUMAN	Triosephosphate isomerase	12	1.8851	1.74876e-06	2.41731	3.04274e-07
< 1	138	22	22	51.8182	43.6364	43.6364	P81605	DCD_HUMAN	Dermcidin	22	0.243351	3.32139e-12	0.26739	4.9594e-12
< 1	139	21.85	21.85	30.4462	30.4462	27.2966	P07988	PSPB_HUMAN	Pulmonary surfactant-associated protein B	14	1.34355	1.42409e-05	1.18905	0.385989
< 1	140	21.73	21.73	60.4743	54.1502	48.2213	P00746	CFAD_HUMAN	Complement factor D	11	1.14394	0.286513	1.19191	0.592501
< 1	141	21.7	21.7	28.6528	25.2372	25.2372	P04040	CATA_HUMAN	Catalase	12	1.51801	0.00421674	1.39967	0.0119092
< 1	142	21.2	21.23	35.5721	34.0796	34.0796	P04278	SHBG_HUMAN	Sex hormone-binding globulin	13	0.954848	0.726982	0.961752	0.718569
< 1	143	21.09	37.63	37.5412	25.3568	25.3568	O43707	ACTN4_HUMAN	Alpha-actinin-4	19	1.75914	1.12726e-08	1.63153	0.00319377
< 1	144	20.99	20.99	33.1263	30.0207	28.7785	P52209	6PGD_HUMAN	6-phosphogluconate dehydrogenase, decarboxylating	11	3.42984	6.80916e-08	4.13303	1.6474e-06
< 1	145	20.48	24.71	39.0123	34.321	29.3827	P08185	CBG_HUMAN	Corticosteroid-binding globulin	18	0.967969	0.585032	0.771195	0.103591
< 1	146	20.43	20.43	17.8385	6.79837	6.79837	Q14766	LTBP1_HUMAN	Latent-transforming growth factor beta-binding protein 1	11	0.936697	0.437464	1.06534	0.574258
< 1	147	20.41	20.41	35.0263	28.8967	28.021	Q6H9L7	ISM2_HUMAN	Isthmin-2	10	0.727694	0.0069254	0.719738	0.00442708
< 1	148	20.27	20.27	43.1262	29.1902	29.1902	P14618	KPYM_HUMAN	Pyruvate kinase isozymes M1/M2	11	2.27918	3.27235e-06	2.17584	4.0996e-06
< 1	149	20.17	20.17	21.4481	15.4372	14.6175	P07900	HS90A_HUMAN	Heat shock protein HSP 90-alpha	10	2.22715	0.000304263	2.49529	0.000154845
< 1	150	20.11	20.11	44.697	44.697	44.697	P03973	SLPI_HUMAN	Antileukoproteinase	10	0.88789	0.0554174	0.942534	0.774338
< 1	151	19.68	19.68	72.5	67.5	66.25	Q07654	TFF3_HUMAN	Trefoil factor 3	16	0.997521	0.975607	1.01764	0.922479
< 1	152	19.64	20.3	40.4255	17.0213	15.7801	P02538	K2C6A_HUMAN	Keratin, type II cytoskeletal 6A	16	1.8043	0.0489268	1.69332	0.0582886
< 1	153	19.61	19.61	31.9192	24.4444	24.4444	Q9UBG3	CRNN_HUMAN	Cornulin	15	0.996285	0.972055	1.06916	0.385365
< 1	154	19.52	19.52	56.4103	47.4359	47.4359	P07998	RNAS1_HUMAN	Ribonuclease pancreatic	20	0.896836	0.073713	0.988679	0.897217
< 1	155	19.39	19.39	27.6169	23.8307	22.4944	Q15113	PCOC1_HUMAN	Procollagen C-endopeptidase enhancer 1	10	0.852075	0.0345352	0.880266	0.286998
< 1	156	19.38	19.38	42.3567	42.3567	31.8471	P10451	OSTP_HUMAN	Osteopontin	12	1.31067	0.0368748	1.41535	0.309577
< 1	157	19.08	19.08	35.8543	28.0112	26.3305	P48745	NOV_HUMAN	Protein NOV homolog	10	0.824346	0.00194916	0.93615	0.513454
< 1	158	18.84	18.84	20.9677	19.1756	18.1004	P06744	G6PI_HUMAN	Glucose-6-phosphate isomerase	9	4.19674	2.03739e-06	4.29983	3.07758e-05
< 1	159	18.74	18.74	16.1033	8.78918	7.68285	Q13219	PAPP1_HUMAN	Pappalysin-1	9	0.707503	0.0225208	0.793366	0.0104235
< 1	160	18.4	18.4	63	63	58	P02652	APOA2_HUMAN	Apolipoprotein A-II	16	0.939603	0.237715	1.08155	0.790141
< 1	161	18.28	18.28	13.8573	9.10031	9.10031	Q9UHI8	ATS1_HUMAN	A disintegrin and metalloproteinase with thrombospondin motifs 1	11	0.968607	0.687186	0.908757	0.56301
< 1	162	18.21	18.21	25.8917	15.3236	13.8705	Q9HCU0	CD248_HUMAN	Endosialin	11	1.05917	0.574267	1.36438	0.00446518
< 1	163	18.21	18.21	25.1064	16.1702	15.0355	P00736	C1R_HUMAN	Complement C1r subcomponent	9	1.10419	0.039439	1.12617	0.381408
< 1	164	18.05	18.06	34.5324	24.2806	24.2806	Q01638	ILRL1_HUMAN	Interleukin-1 receptor-like 1	14	0.721083	1.40737e-05	0.72628	0.0112044
< 1	165	18.02	18.02	33.0769	25.3846	25.3846	P29508	SPB3_HUMAN	Serpin B3	10	1.02765	0.575955	0.707388	0.0140629
< 1	166	18	18	25.4818	23.5546	23.5546	P22894	MMP8_HUMAN	Neutrophil collagenase	9	4.14482	0.0151607	4.59539	0.013837
< 1	167	18	18	26.4192	26.4192	26.4192	Q8N4F0	BPIL1_HUMAN	Bactericidal/permeability-increasing protein-like 1	9	0.855008	0.0145826	0.498725	0.0106464
< 1	168	18	18	26.1391	24.4604	24.4604	P27797	CALR_HUMAN	Calreticulin	10	1.48669	1.45092e-08	1.57327	1.67662e-05
< 1	169	17.97	19.07	14.563	2.73564	2.06302	Q8WXI7	MUC16_HUMAN	Mucin-16	7	0.975174	0.77181	0.869969	0.122262
< 1	170	17.72	17.72	35.0785	29.8429	29.8429	Q9UGM5	FETUB_HUMAN	Fetuin-B	10	0.76492	0.000498566	0.806166	0.00641088
< 1	171	17.4	17.4	36.2205	33.4646	33.4646	P18669	PGAM1_HUMAN	Phosphoglycerate mutase 1	10	2.43173	0.000146853	2.47586	0.00203033
< 1	172	17	18.05	21.7857	16.4286	14.2857	Q14520	HABP2_HUMAN	Hyaluronan-binding protein 2	8	0.875483	0.00113982	0.657962	0.00100445
< 1	173	17	17.07	39.0909	36.8182	34.0909	P16035	TIMP2_HUMAN	Metalloproteinase inhibitor 2	10	0.763128	0.00889951	1.26815	0.35755
< 1	174	16.83	16.83	52.7273	52.7273	52.7273	P62937	PPIA_HUMAN	Peptidyl-prolyl cis-trans isomerase A	11	2.18932	0.000187979	1.98595	0.0355096
< 1	175	16.78	16.78	50	47.5248	41.5842	P05452	TETN_HUMAN	Tetranectin	9	1.02506	0.809423	0.80149	0.0839778
< 1	176	16.37	16.37	55.7604	47.0046	43.7788	P01243	CSH_HUMAN	Chorionic somatomammotropin hormone	10	0.734091	0.0403874	0.759086	0.219704
< 1	177	16.35	16.35	23.2745	17.6565	14.4462	P29401	TKT_HUMAN	Transketolase	7	3.20785	0.0017523	4.12505	0.00125056
< 1	178	16.34	16.38	17.7956	7.26601	6.58867	Q8N2S1	LTBP4_HUMAN	Latent-transforming growth factor beta-binding protein 4	8	0.878745	0.0807786	0.799121	0.459417
< 1	179	16.25	17.1	36.3296	16.6667	15.3558	P19013	K2C4_HUMAN	Keratin, type II cytoskeletal 4	10	1.02487	0.852563	1.04028	0.703058
< 1	180	16.14	16.14	27.3834	21.7039	21.7039	P55058	PLTP_HUMAN	Phospholipid transfer protein	8	1.29918	1.07842e-05	0.739242	0.125147
< 1	181	16.1	16.12	36.4425	20.1735	20.1735	Q02818	NUCB1_HUMAN	Nucleobindin-1	8	1.18921	0.0146267	1.07422	0.455065
< 1	182	16.06	16.06	16.655	7.06788	7.06788	O75882	ATRN_HUMAN	Attractin	8	0.9025	0.156745	1.00945	0.957231
< 1	183	16.04	18.53	40.7407	36.6667	35.1852	P36980	FHR2_HUMAN	Complement factor H-related protein 2	12	0.920971	0.37704	0.905514	0.000163993
< 1	184	16.03	16.26	33.2512	23.6453	23.6453	P05154	IPSP_HUMAN	Plasma serine protease inhibitor	8	0.847256	0.00206005	0.709226	0.00110107
< 1	185	16.03	16.03	17.9457	11.4522	11.4522	P06737	PYGL_HUMAN	Glycogen phosphorylase, liver form	8	3.48587	1.28735e-05	3.55177	0.000194046
< 1	186	16.01	16.01	23.4009	18.2527	18.2527	P08107	HSP71_HUMAN	Heat shock 70 kDa protein 1A/1B	8	2.14973	2.81218e-06	1.78859	3.47054e-05
< 1	187	16.01	16.01	13.0872	10.962	10.962	P30530	UFO_HUMAN	Tyrosine-protein kinase receptor UFO	9	0.982162	0.817211	0.960913	0.514688
< 1	188	16	16	34.8131	25.2336	25.2336	O14498	ISLR_HUMAN	Immunoglobulin superfamily containing leucine-rich repeat protein	8	0.957572	0.524156	0.803102	0.0783444
< 1	189	16	16	87.6405	87.6405	87.6405	P35321	SPR1A_HUMAN	Cornifin-A	24	0.896608	0.0228781	1.10693	0.0385083
< 1	190	16	16	84.2857	72.1429	72.1429	P07737	PROF1_HUMAN	Profilin-1	11	3.36605	3.31168e-08	3.42795	3.69714e-09
< 1	191	16	16	36.7188	36.7188	36.7188	P13987	CD59_HUMAN	CD59 glycoprotein	17	0.830665	0.000194883	0.879069	0.554297
< 1	192	15.92	15.92	36.8635	25.2546	19.9593	P02675	FIBB_HUMAN	Fibrinogen beta chain	7	1.75329	6.30312e-05	1.76785	0.00239291
< 1	193	15.87	15.87	31.2364	14.5336	14.5336	P31146	COR1A_HUMAN	Coronin-1A	8	3.72098	0.000188187	4.64364	0.000191499
< 1	194	15.83	15.83	9.12839	2.88575	2.88575	P13611	CSPG2_HUMAN	Versican core protein	8	1.28015	0.0319236	1.34158	0.0679116
< 1	195	15.78	15.78	44.1791	31.0448	31.0448	P04406	G3P_HUMAN	Glyceraldehyde-3-phosphate dehydrogenase	9	2.16397	1.24886e-05	2.07037	9.2571e-05
< 1	196	15.76	15.76	40.4082	30.2041	28.1633	P63104	1433Z_HUMAN	14-3-3 protein zeta/delta	14	1.65747	1.75667e-05	1.57878	0.0059716
< 1	197	15.72	15.73	37.3034	28.764	28.764	P50395	GDIB_HUMAN	Rab GDP dissociation inhibitor beta	8	2.34433	4.04325e-05	2.01471	0.0488624
< 1	198	15.71	15.71	31.7862	14.4866	9.42335	P26927	HGFL_HUMAN	Hepatocyte growth factor-like protein	7	0.837142	0.13991	0.901239	0.363047
< 1	199	15.7	16.04	30.8824	26.4706	24.6324	P24593	IBP5_HUMAN	Insulin-like growth factor-binding protein 5	10	1.0748	0.454052	1.08943	0.50705
< 1	200	15.47	15.47	16.5148	5.63781	5.63781	O60437	PEPL_HUMAN	Periplakin	9	0.84966	0.194356	0.768575	0.136456
< 1	201	15.41	15.43	25.3682	13.5843	12.766	P09960	LKHA4_HUMAN	Leukotriene A-4 hydrolase	8	3.70243	1.03358e-05	4.08976	0.000220617
< 1	202	15.3	15.3	53.4247	49.3151	49.3151	P01034	CYTC_HUMAN	Cystatin-C	9	0.799452	0.00728144	1.02678	0.909685
< 1	203	15.24	15.24	45.7143	42.381	42.381	P09211	GSTP1_HUMAN	Glutathione S-transferase P	10	1.55359	8.20226e-05	1.72304	0.0178532
< 1	204	15.16	15.16	36.4829	23.0971	23.0971	P08174	DAF_HUMAN	Complement decay-accelerating factor	9	0.921295	0.234833	0.968207	0.748831
< 1	205	15.05	15.05	22.4532	18.9189	17.2557	P18428	LBP_HUMAN	Lipopolysaccharide-binding protein	7	1.0349	0.52845	0.971382	0.774872
< 1	206	15.02	17.02	18.0433	7.69848	7.69848	P14543	NID1_HUMAN	Nidogen-1	9	0.959734	0.760268	0.904255	0.736087
< 1	207	15	17.05	52.9167	40.8333	40	P24592	IBP6_HUMAN	Insulin-like growth factor-binding protein 6	10	0.949651	0.610524	0.878584	0.0175617
< 1	208	14.95	15.23	22.3315	15.5899	15.5899	P22079	PERL_HUMAN	Lactoperoxidase	8	0.839513	0.00645879	0.886702	0.0603154
< 1	209	14.8	14.8	13.0912	9.7973	7.34797	P98095	FBLN2_HUMAN	Fibulin-2	9	1.08126	0.119655	1.12692	0.371384
< 1	210	14.74	14.74	67.5676	56.7568	51.3514	P61626	LYSC_HUMAN	Lysozyme C	14	1.37763	4.64658e-08	1.26021	0.000961412
< 1	211	14.4	14.4	19.5212	16.7587	14.5488	P43251	BTD_HUMAN	Biotinidase	9	0.899717	0.105586	0.743894	0.134128
< 1	212	14.32	14.32	50.7246	41.0628	36.715	P01033	TIMP1_HUMAN	Metalloproteinase inhibitor 1	13	1.06584	0.231216	1.08663	0.377407
< 1	213	14.28	16.28	20.7483	12.4717	12.4717	P12830	CADH1_HUMAN	Cadherin-1	9	0.985747	0.802794	0.701992	0.0693335
< 1	214	14.21	14.21	16.6307	13.1749	13.1749	Q6UXB8	PI16_HUMAN	Peptidase inhibitor 16	9	0.898283	0.342415	1.15265	0.301546
< 1	215	14.19	14.19	37.3596	25.8427	25.8427	Q12907	LMAN2_HUMAN	Vesicular integral-membrane protein VIP36	9	0.943397	0.190033	0.852238	0.182471
< 1	216	14.05	14.05	44.4795	25.2366	23.3438	P02649	APOE_HUMAN	Apolipoprotein E	7	1.10042	0.265123	1.3358	0.339813
< 1	217	14.02	14.02	38.403	26.9962	26.9962	O95633	FSTL3_HUMAN	Follistatin-related protein 3	8	0.719482	4.27371e-05	0.667631	0.0127983
< 1	218	14	14.01	23.1683	17.8218	17.8218	P30101	PDIA3_HUMAN	Protein disulfide-isomerase A3	7	1.23041	0.0149515	1.17868	0.216172
< 1	219	14	14	21.2632	21.2632	21.2632	Q01518	CAP1_HUMAN	Adenylyl cyclase-associated protein 1	7	4.40751	0.000826326	3.55505	0.0023372
< 1	220	14	14	41.7625	41.7625	41.7625	P00915	CAH1_HUMAN	Carbonic anhydrase 1	9	0.615489	0.00177878	0.572797	0.000222326
< 1	221	13.75	13.75	26.361	17.4785	17.4785	P29279	CTGF_HUMAN	Connective tissue growth factor	8	0.663083	0.000887079	0.824685	0.198502
< 1	222	13.75	13.75	46.1538	36.5385	36.5385	Q96DA0	ZG16B_HUMAN	Zymogen granule protein 16 homolog B	10	1.06804	0.536488	0.665153	0.112081
< 1	223	13.74	13.74	14.1899	10.7263	8.82682	Q14118	DAG1_HUMAN	Dystroglycan	8	0.851479	0.0293783	0.781217	0.0893444
< 1	224	13.71	13.71	32.4484	26.8437	26.8437	P07858	CATB_HUMAN	Cathepsin B	8	1.89	0.000141036	1.79824	0.00102032
< 1	225	13.42	13.42	22.2883	15.6018	12.3328	Q6EMK4	VASN_HUMAN	Vasorin	6	1.08842	0.327962	1.21042	0.142672
< 1	226	13.4	13.4	15.8284	10.6509	10.6509	P07225	PROS_HUMAN	Vitamin K-dependent protein S	8	0.882573	0.107676	0.79562	0.0697879
< 1	227	13.36	13.36	23.7024	7.69896	6.05536	Q8IUL8	CILP2_HUMAN	Cartilage intermediate layer protein 2	6	0.826552	0.00530737	1.01909	0.827557
< 1	228	13.3	13.3	24.1071	17.8571	17.8571	Q9UBX5	FBLN5_HUMAN	Fibulin-5	9	0.796329	0.0696759	0.804876	0.162573
< 1	229	13.3	13.3	45	45	41.1111	P09466	PAEP_HUMAN	Glycodelin	14	1.31486	0.00017271	1.36878	1.55024e-06
< 1	230	13.3	13.3	38.6139	38.6139	38.6139	P07360	CO8G_HUMAN	Complement component C8 gamma chain	7	0.759003	0.000464004	0.70249	0.000523055
< 1	231	13.27	13.27	55.3571	38.8393	35.7143	P30041	PRDX6_HUMAN	Peroxiredoxin-6	6	1.0232	0.538833	1.08282	0.474274
< 1	232	13.19	13.43	25.841	16.5138	14.0673	P11021	GRP78_HUMAN	78 kDa glucose-regulated protein	6	1.40473	0.000752066	1.31405	0.282166
< 1	233	13.11	13.11	42.4	27.2	26.8	P17931	LEG3_HUMAN	Galectin-3	7	1.12212	0.0167101	1.37056	0.0156282
< 1	234	13.03	13.03	32.2515	15.213	12.9817	Q9UKU9	ANGL2_HUMAN	Angiopoietin-related protein 2	6	0.925699	0.298351	0.802427	0.0117501
< 1	235	13.01	13.01	23.9193	5.40346	4.39481	P39059	COFA1_HUMAN	Collagen alpha-1(XV) chain	6	0.896671	0.0801368	0.739731	0.00548985
< 1	236	12.92	12.92	23.0248	15.8014	14.2212	P14384	CBPM_HUMAN	Carboxypeptidase M	7	0.747269	0.000486887	0.779374	0.0205581
< 1	237	12.86	12.86	46.8254	41.2698	41.2698	Q99880	H2B1L_HUMAN	Histone H2B type 1-L	13	7.16012	2.0981e-06	6.88394	2.1851e-05
< 1	238	12.73	12.73	81.8182	81.8182	77.2727	P62328	TYB4_HUMAN	Thymosin beta-4	9	3.05195	0.00110977	4.63395	0.126089
< 1	239	12.56	12.56	14.2064	10.9878	8.54606	Q02487	DSC2_HUMAN	Desmocollin-2	7	0.996306	0.986495	0.999127	0.995761
< 1	240	12.46	12.46	33.7047	22.2841	20.6128	P07585	PGS2_HUMAN	Decorin	7	0.394535	3.30114e-06	0.357489	7.02265e-05
< 1	241	12.28	12.28	23.3333	14.2424	14.2424	Q6P5S2	CF058_HUMAN	UPF0762 protein C6orf58	7	0.89874	0.0546038	1.27263	0.432396
< 1	242	12.27	12.27	14.1818	5.74545	5.74545	Q14112	NID2_HUMAN	Nidogen-2	6	1.09999	0.207139	1.04219	0.764729
< 1	243	12.26	12.26	24.247	13.8554	11.8976	Q14515	SPRL1_HUMAN	SPARC-like protein 1	6	0.802769	0.00956072	0.73562	0.0348035
< 1	244	12.25	12.25	23.2493	18.4874	18.4874	Q8NFJ5	RAI3_HUMAN	Retinoic acid-induced protein 3	7	0.820822	0.020179	0.544141	0.0134768
< 1	245	12.25	12.25	51.6556	47.6821	47.6821	P61916	NPC2_HUMAN	Epididymal secretory protein E1	6	1.2523	0.128256	1.28351	0.159026
< 1	246	12.14	12.14	27.7154	23.97	18.7266	P02647	APOA1_HUMAN	Apolipoprotein A-I	7	1.03777	0.819916	0.856193	0.443027
< 1	247	12.11	12.11	14.7266	8.37743	8.37743	P18206	VINC_HUMAN	Vinculin	6	1.50177	0.00489121	1.37153	0.193151
< 1	248	12.08	12.08	20.1613	20.1613	20.1613	P67936	TPM4_HUMAN	Tropomyosin alpha-4 chain	6	1.54493	0.232459	2.38611	0.0905093
< 1	249	12.03	12.03	60.4839	40.7258	40.7258	Q8IWL2	SFTA1_HUMAN	Pulmonary surfactant-associated protein A1	10	1.38849	0.000307737	1.39262	0.00189762
< 1	250	12.02	12.02	36.1809	34.1709	34.1709	Q06830	PRDX1_HUMAN	Peroxiredoxin-1	6	1.16149	0.025139	1.33728	0.00153541
< 1	251	12.01	12.01	16.7849	15.3664	15.3664	Q96IY4	CBPB2_HUMAN	Carboxypeptidase B2	7	0.716322	0.00866118	0.669118	0.00550439
< 1	252	12.01	12.01	30.8511	26.2411	26.2411	Q16270	IBP7_HUMAN	Insulin-like growth factor-binding protein 7	6	0.837871	0.00607936	0.836763	0.0578417
< 1	253	12	12	52.7473	37.3626	37.3626	P11684	UTER_HUMAN	Uteroglobin	8	0.687395	0.00910354	0.907966	0.7686
< 1	254	12	12	51.4563	51.4563	51.4563	P62805	H4_HUMAN	Histone H4	12	8.42548	2.56396e-09	9.03071	1.19398e-05
< 1	255	11.86	11.86	8.3144	4.13448	2.6806	P24821	TENA_HUMAN	Tenascin	5	1.1215	0.313929	1.02736	0.822394
< 1	256	11.8	11.8	47.7273	35.7955	35.7955	P31025	LCN1_HUMAN	Lipocalin-1	11	0.813143	0.176615	0.526957	0.00209641
< 1	257	11.72	11.72	91.6667	91.6667	91.6667	P35326	SPR2A_HUMAN	Small proline-rich protein 2A	6	1.01103		0.795407
< 1	258	11.54	11.54	59.0604	59.0604	59.0604	Q15828	CYTM_HUMAN	Cystatin-M	6	1.1235	0.133234	0.999912	0.999414
< 1	259	11.53	16.19	23.3954	18.8406	17.3913	P05787	K2C8_HUMAN	Keratin, type II cytoskeletal 8	10	1.42259	0.0072176	1.51884	0.00580129
< 1	260	11.36	11.36	24.2661	16.2427	16.2427	P04745	AMY1_HUMAN	Alpha-amylase 1	6	0.792926	0.165166	0.639081	0.0388931
< 1	261	11.35	11.35	26.8844	18.8442	18.8442	P27930	IL1R2_HUMAN	Interleukin-1 receptor type 2	6	0.973312	0.743576	1.05489	0.716532
< 1	262	10.96	22.96	29.3427	19.7183	17.3709	Q00887	PSG9_HUMAN	Pregnancy-specific beta-1-glycoprotein 9	12	0.567014	0.00181099	1.08033	0.773894
< 1	263	10.9	10.9	11.8838	2.8077	2.02416	Q99715	COCA1_HUMAN	Collagen alpha-1(XII) chain	5	1.22647	0.0389863	1.1101	0.197696
< 1	264	10.89	10.89	59.8639	59.8639	55.7823	P02766	TTHY_HUMAN	Transthyretin	5	0.938405	0.514537	0.893809	0.425638
< 1	265	10.8	10.8	13.6744	7.53488	5.86047	Q7Z7G0	TARSH_HUMAN	Target of Nesh-SH3	5	0.898862	0.283477	1.12111	0.564646
< 1	266	10.63	16.44	29.2537	26.8657	24.7761	Q9UQ72	PSG11_HUMAN	Pregnancy-specific beta-1-glycoprotein 11	8	0.764406	0.141234	0.648547	0.126992
< 1	267	10.51	10.51	37.8531	37.8531	33.8983	P18510	IL1RA_HUMAN	Interleukin-1 receptor antagonist protein	6	1.085	0.128286	0.943482	0.840089
< 1	268	10.31	10.39	16.9663	6.51685	6.51685	Q06033	ITIH3_HUMAN	Inter-alpha-trypsin inhibitor heavy chain H3	5	0.985988	0.867856	0.858553	0.114457
< 1	269	10.26	10.26	20.4698	14.4295	14.4295	P20774	MIME_HUMAN	Mimecan	5	1.05045	0.737698	1.02436	0.870806
< 1	270	10.24	10.24	23.7172	3.59179	2.10946	P39060	COIA1_HUMAN	Collagen alpha-1(XVIII) chain	4	0.824299	0.455972	0.754751	0.0781872
< 1	271	10.22	10.22	18.5255	10.0189	10.0189	O43278	SPIT1_HUMAN	Kunitz-type protease inhibitor 1	5	0.877889	0.434633	0.935883	0.485756
< 1	272	10.06	10.06	10.4995	6.32008	6.32008	O94985	CSTN1_HUMAN	Calsyntenin-1	6	0.832101	0.0124254	0.864164	0.088772
< 1	273	10.04	10.04	46.1333	25.3333	25.3333	P35247	SFTPD_HUMAN	Pulmonary surfactant-associated protein D	6	0.92766	0.593507	0.771316	0.242016
< 1	274	10.03	10.03	13.9853	3.42298	3.42298	O00468	AGRIN_HUMAN	Agrin	7	0.948467	0.350749	0.931646	0.223498
< 1	275	10.02	10.02	41.7219	33.1126	33.1126	P60660	MYL6_HUMAN	Myosin light polypeptide 6	5	1.92765	0.00639252	1.93616	0.0157015
< 1	276	10.01	10.01	15.4263	8.2544	8.2544	P19320	VCAM1_HUMAN	Vascular cell adhesion protein 1	5	1.00902	0.907404	0.867646	0.38075
< 1	277	10	10.03	11.6116	6.10611	6.10611	Q9NQ36	SCUB2_HUMAN	Signal peptide, CUB and EGF-like domain-containing protein 2	5	0.893967	0.00482979	0.927859	0.442999
< 1	278	10	10	37.037	34.3915	34.3915	Q99497	PARK7_HUMAN	Protein DJ-1	5	1.62567	0.00801716	1.92196	0.144021
< 1	279	10	10	45.6376	45.6376	45.6376	P62158	CALM_HUMAN	Calmodulin	9	1.47094	0.00125875	1.90634	0.00399312
< 1	280	10	10	18.4971	14.4509	14.4509	O95274	LYPD3_HUMAN	Ly6/PLAUR domain-containing protein 3	6	0.797831	0.024499	0.953325	0.911207
< 1	281	10	10	39.1304	39.1304	39.1304	P80511	S10AC_HUMAN	Protein S100-A12	5	2.55088	0.133109	2.0834	0.249878
< 1	282	10	10	30.4813	30.4813	30.4813	P30086	PEBP1_HUMAN	Phosphatidylethanolamine-binding protein 1	5	1.17986	0.163709	1.1543	0.782078
< 1	283	9.82	9.82	14.9123	8.07018	8.07018	Q9NPH3	IL1AP_HUMAN	Interleukin-1 receptor accessory protein	6	0.889164	0.243445	0.767713	0.189901
< 1	284	9.75	9.75	20.2153	8.13397	6.45933	Q15063	POSTN_HUMAN	Periostin	4	1.14223	0.167802	1.18061	0.1068
< 1	285	9.72	9.72	24.0964	13.253	13.253	P05120	PAI2_HUMAN	Plasminogen activator inhibitor 2	5	0.952361	0.816572	0.873533	0.336741
< 1	286	9.7	9.71	20.4767	7.90899	5.6338	P52790	HXK3_HUMAN	Hexokinase-3	4	3.04785	0.00401089	3.37802	0.0083865
< 1	287	9.7	9.7	20.8163	17.551	17.551	P54108	CRIS3_HUMAN	Cysteine-rich secretory protein 3	7	1.07429	0.156876	1.05433	0.766898
< 1	288	9.56	9.73	17.2414	7.83699	7.83699	P03952	KLKB1_HUMAN	Plasma kallikrein	5	0.979101	0.828949	0.892512	0.166057
< 1	289	9.56	9.56	24.9915	5.5348	3.39559	Q09666	AHNK_HUMAN	Neuroblast differentiation-associated protein AHNAK	4	1.06522	0.424399	0.837493	0.0532837
< 1	290	9.53	9.53	19.598	18.0905	18.0905	Q9NS71	GKN1_HUMAN	Gastrokine-1	6	1.05192	0.226396	1.16437	0.0225405
< 1	291	9.53	9.53	31.6062	31.6062	31.6062	P17900	SAP3_HUMAN	Ganglioside GM2 activator	5	1.15399	0.0349182	1.09969	0.636595
< 1	292	9.46	9.46	9.83811	6.84932	5.23039	P14625	ENPL_HUMAN	Endoplasmin	4	1.22853	0.632146	0.851848	0.46196
< 1	293	9.41	9.41	16.2162	7.20721	7.20721	P32926	DSG3_HUMAN	Desmoglein-3	5	0.991966	0.901452	0.983836	0.898638
< 1	294	9.4	9.4	19.6305	15.4734	15.4734	P20061	TCO1_HUMAN	Transcobalamin-1	6	1.00283	0.949222	0.789299	0.384918
< 1	295	9.32	9.32	22.3476	12.4154	12.4154	O95967	FBLN4_HUMAN	EGF-containing fibulin-like extracellular matrix protein 2	5	0.903273	0.517954	0.752392	0.098822
< 1	296	9.22	9.22	23.2365	22.4066	22.4066	P78417	GSTO1_HUMAN	Glutathione S-transferase omega-1	5	1.75616	0.00150603	1.42001	0.220802
< 1	297	9.17	9.17	34.0426	20.2128	20.2128	P59665	DEF1_HUMAN	Neutrophil defensin 1	8	4.27585	1.7599e-08	4.30496	4.90917e-08
< 1	298	9.13	9.13	47.0588	24.2647	19.8529	Q71DI3	H32_HUMAN	Histone H3.2	5	8.1696	1.76867e-05	8.25757	2.1966e-06
< 1	299	8.97	8.97	47.9592	35.7143	31.6327	O75594	PGRP1_HUMAN	Peptidoglycan recognition protein 1	5	4.32516	6.71673e-07	4.33528	1.02991e-06
< 1	300	8.96	8.96	38.3562	38.3562	34.2466	P12273	PIP_HUMAN	Prolactin-inducible protein	4	0.736434	0.025506	0.615031	0.062854
< 1	301	8.88	8.88	21.8593	18.0905	12.8141	P15291	B4GT1_HUMAN	Beta-1,4-galactosyltransferase 1	4	0.930433	0.125186	0.7106	0.47239
< 1	302	8.78	12	12.2291	10.3715	10.3715	P11142	HSP7C_HUMAN	Heat shock cognate 71 kDa protein	6	2.15416	0.0265672	2.28892	0.0678141
< 1	303	8.7	8.7	19.0265	19.0265	16.3717	P22352	GPX3_HUMAN	Glutathione peroxidase 3	4	0.812257	0.0704668	1.07651	0.87064
< 1	304	8.64	8.64	15.9533	15.9533	12.4514	P15328	FOLR1_HUMAN	Folate receptor alpha	4	0.893541	0.211864	0.699471	0.138003
< 1	305	8.54	8.54	37.5	16.25	13.75	P0C7M2	RA1L3_HUMAN	Putative heterogeneous nuclear ribonucleoprotein A1-like 3	4	3.96311		2.78722
< 1	306	8.54	8.54	24.4389	11.2219	11.2219	Q8NBJ4	GOLM1_HUMAN	Golgi membrane protein 1	4	0.895366	0.332087	0.858896	0.443377
< 1	307	8.52	8.52	19.7727	15.6818	13.1818	Q15084	PDIA6_HUMAN	Protein disulfide-isomerase A6	4	1.10076	0.417237	1.00931	0.935451
< 1	308	8.46	8.47	12.5754	2.79931	2.32558	Q6UVK1	CSPG4_HUMAN	Chondroitin sulfate proteoglycan 4	4	1.05393	0.824484	1.18238	0.504772
< 1	309	8.42	8.42	16.1034	12.1272	10.9344	P78324	SHPS1_HUMAN	Tyrosine-protein phosphatase non-receptor type substrate 1	4	1.73828	0.0103904	2.02407	0.0052272
< 1	310	8.38	8.39	40.3509	40.3509	35.0877	P08118	MSMB_HUMAN	Beta-microseminoprotein	5	0.894578	0.519755	1.30765	0.718176
< 1	311	8.34	8.34	16.5768	6.19946	5.39084	Q5KU26	COL12_HUMAN	Collectin-12	4	0.900732	0.223766	0.964146	0.702103
< 1	312	8.34	8.34	20.5011	11.1617	11.1617	Q8N6C8	LIRA3_HUMAN	Leukocyte immunoglobulin-like receptor subfamily A member 3	4	2.76635	0.00270778	3.1414	5.10357e-05
< 1	313	8.34	8.34	11.5625	5.78125	4.6875	P07911	UROM_HUMAN	Uromodulin	4	0.748438	0.0251924	0.752048	0.00181768
< 1	314	8.33	8.33	6.99201	1.31322	1.02928	Q96RW7	HMCN1_HUMAN	Hemicentin-1	4	0.94568	0.495963	1.11125	0.742735
< 1	315	8.24	8.24	23.8095	14.5363	14.5363	Q9Y279	VSIG4_HUMAN	V-set and immunoglobulin domain-containing protein 4	4	0.888615	0.551839	0.984342	0.880195
< 1	316	8.23	8.23	21.2919	10.5263	10.5263	P61158	ARP3_HUMAN	Actin-related protein 3	4	3.78806	0.00016435	3.41977	0.00506584
< 1	317	8.22	8.22	13.1796	2.69083	2.69083	Q14767	LTBP2_HUMAN	Latent-transforming growth factor beta-binding protein 2	5	0.858264	0.226762	1.17968	0.531327
< 1	318	8.19	10.2	8.23604	2.2089	2.2089	Q5SZK8	FREM2_HUMAN	FRAS1-related extracellular matrix protein 2	5	0.979905	0.809227	0.946011	0.493301
< 1	319	8.14	8.14	17.577	7.14995	7.14995	Q8WZ75	ROBO4_HUMAN	Roundabout homolog 4	4	0.930256	0.617621	1.02562	0.787482
< 1	320	8.12	8.12	22.9607	16.3142	16.3142	Q9BUD6	SPON2_HUMAN	Spondin-2	5	0.668857	0.147209	0.700408	0.079755
< 1	321	8.05	8.05	23.1076	17.9283	15.1394	P20160	CAP7_HUMAN	Azurocidin	3	6.56507	0.000552659	6.69539	0.0250322
< 1	322	8.03	8.03	16.5261	7.4199	7.4199	P28799	GRN_HUMAN	Granulins	4	1.4843	0.00958429	1.67065	0.0283439
< 1	323	8.01	15.71	35	20	20	P08727	K1C19_HUMAN	Keratin, type I cytoskeletal 19	10	1.27068	0.136699	1.19379	0.412685
< 1	324	8.01	8.01	20.045	11.036	11.036	P07437	TBB5_HUMAN	Tubulin beta chain	4	1.96918		1.7306
< 1	325	8.01	8.01	13.8138	7.20721	7.20721	O75326	SEM7A_HUMAN	Semaphorin-7A	4	1.03604	0.882347	0.946455	0.783598
< 1	326	8.01	8.01	30.2439	25.8537	25.8537	P04792	HSPB1_HUMAN	Heat shock protein beta-1	5	0.954653	0.145171	0.887539	0.209307
< 1	327	8.01	8.01	21.9917	21.9917	16.1826	O00299	CLIC1_HUMAN	Chloride intracellular channel protein 1	3	1.9296	0.0286199	2.3023	0.00377811
< 1	328	8	18.49	31.5152	30.303	29.0909	Q03591	FHR1_HUMAN	Complement factor H-related protein 1	12	0.905397	0.260883	0.775683	0.000781901
< 1	329	8	10	23.2323	23.2323	23.2323	P32119	PRDX2_HUMAN	Peroxiredoxin-2	5	0.670889	0.0107564	0.712832	0.0315634
< 1	330	8	8.01	5.12111	3.3218	3.3218	Q6YHK3	CD109_HUMAN	CD109 antigen	4	1.03419	0.834711	0.876842	0.670545
< 1	331	8	8	36.6667	20	20	P08294	SODE_HUMAN	Extracellular superoxide dismutase [Cu-Zn]	5	0.817812	0.169941	0.954855	0.720661
< 1	332	8	8	45.2261	24.1206	24.1206	P37802	TAGL2_HUMAN	Transgelin-2	5	2.03954	0.000425511	1.93646	9.09179e-05
< 1	333	8	8	19.0635	12.709	12.709	Q9Y624	JAM1_HUMAN	Junctional adhesion molecule A	4	0.782621	0.0117309	0.790123	0.0653877
< 1	334	8	8	29.1045	22.3881	22.3881	Q16378	PROL4_HUMAN	Proline-rich protein 4	6	0.670541	0.0752506	0.631873	0.0334664
< 1	335	8	8	26.9531	21.0938	21.0938	Q9NP55	PLUNC_HUMAN	Protein Plunc	5	1.332	0.173629	0.286239	0.00297677
< 1	336	8	8	24.4048	21.4286	21.4286	P59998	ARPC4_HUMAN	Actin-related protein 2/3 complex subunit 4	4	3.63935	0.0102878	3.98232	0.000686642
< 1	337	8	8	31.8627	25.4902	25.4902	P52565	GDIR1_HUMAN	Rho GDP-dissociation inhibitor 1	5	2.58476	5.16076e-06	2.71165	1.17408e-05
< 1	338	8	8	6.33423	4.58221	4.58221	P16070	CD44_HUMAN	CD44 antigen	4	1.14986	0.0760466	1.17299	0.633779
< 1	339	8	8	46.6667	39.2593	39.2593	P09382	LEG1_HUMAN	Galectin-1	6	1.29216	0.000264613	1.19824	0.0823402
< 1	340	8	8	42.5532	41.844	41.844	P09228	CYTT_HUMAN	Cystatin-SA	5	1.13101	0.2999	1.10471	0.21353
< 1	341	8	8	16.3793	16.3793	16.3793	P40121	CAPG_HUMAN	Macrophage-capping protein	5	2.63799	0.00139939	2.5566	0.00159739
< 1	342	8	8	34.6535	34.6535	34.6535	P31151	S10A7_HUMAN	Protein S100-A7	4	0.878669	0.219403	0.996455	0.987632
< 1	343	7.99	7.99	29.5181	23.494	19.8795	P23528	COF1_HUMAN	Cofilin-1	4	3.49244	0.0115959	3.3131	0.0168861
< 1	344	7.93	7.93	59.1549	45.7746	30.2817	Q14019	COTL1_HUMAN	Coactosin-like protein	3	2.15605	0.0696727	2.01681	0.197979
< 1	345	7.77	7.77	19.1781	16.4384	10.6849	P16188	1A30_HUMAN	HLA class I histocompatibility antigen, A-30 alpha chain	3	0.887538		0.542346
< 1	346	7.74	7.74	20.1592	11.6711	7.69231	Q8TAX7	MUC7_HUMAN	Mucin-7	4	0.918748	0.550462	0.941833	0.95035
< 1	347	7.7	7.7	12.1212	8.14394	8.14394	P14314	GLU2B_HUMAN	Glucosidase 2 subunit beta	4	1.34638	0.0459883	1.22627	0.47395
< 1	348	7.7	7.7	12.2951	9.63115	9.63115	P00742	FA10_HUMAN	Coagulation factor X	4	0.831619	0.0593623	0.807948	0.46752
< 1	349	7.6	7.61	40.261	2.75794	2.26545	P20930	FILA_HUMAN	Filaggrin	3	0.61579	0.211887	0.49092	0.00292273
< 1	350	7.48	7.48	19.9697	7.26172	4.68986	P05160	F13B_HUMAN	Coagulation factor XIII B chain	3	0.983601	0.910413	1.03435	0.882741
< 1	351	7.4	8	14.5791	10.4723	10.4723	Q9NZP8	C1RL_HUMAN	Complement C1r subcomponent-like protein	5	1.01635	0.944571	1.46064	0.659537
< 1	352	7.29	7.34	17.4972	3.37763	2.93466	P12107	COBA1_HUMAN	Collagen alpha-1(XI) chain	3	0.671671	0.0994937	0.637514	0.04739
< 1	353	7.22	7.22	40	26.4706	21.7647	P49913	CAMP_HUMAN	Cathelicidin antimicrobial peptide	4	5.92508	0.002019	6.9634	0.00396569
< 1	354	7.18	7.18	10.863	4.4659	2.71575	P46940	IQGA1_HUMAN	Ras GTPase-activating-like protein IQGAP1	3	3.04849	0.0373775	1.97566	0.0982751
< 1	355	7.17	7.17	10.3939	6.12691	4.26696	A8K7I4	CLCA1_HUMAN	Calcium-activated chloride channel regulator 1	3	2.08823	0.150836	2.24106	0.107935
< 1	356	7.1	7.52	17.8042	13.6499	10.3858	P37837	TALDO_HUMAN	Transaldolase	3	3.80858	0.0127447	4.62984	0.00788737
< 1	357	7.08	7.08	11.1751	5.64516	3.80184	Q8WUM4	PDC6I_HUMAN	Programmed cell death 6-interacting protein	3	1.10506	0.0962066	1.09841	0.277009
< 1	358	6.99	6.99	45	25.5556	25.5556	P01344	IGF2_HUMAN	Insulin-like growth factor II	4	1.03855	0.915805	0.962633	0.968739
< 1	359	6.89	7.28	13.0346	13.0346	10.5906	P43490	NAMPT_HUMAN	Nicotinamide phosphoribosyltransferase	3	6.9398	0.00599054	4.79555	0.0737367
< 1	360	6.85	8.85	23.913	12.5776	7.76398	P04264	K2C1_HUMAN	Keratin, type II cytoskeletal 1	4	0.907471	0.748555	1.08001	0.665573
< 1	361	6.76	6.76	66.7153	52.5547	44.6715	P0CG48	UBC_HUMAN	Polyubiquitin-C	3	1.05515	0.702517	0.998479	0.996159
< 1	362	6.7	8.7	49.6644	39.5973	31.5436	P27482	CALL3_HUMAN	Calmodulin-like protein 3	4	0.946289	0.534878	1.05507	0.745344
< 1	363	6.64	9.3	24.0938	14.0725	9.8081	P08729	K2C7_HUMAN	Keratin, type II cytoskeletal 7	5	1.47793	0.042478	1.54247	0.0534123
< 1	364	6.61	11.91	21.5686	21.5686	19.6078	P62258	1433E_HUMAN	14-3-3 protein epsilon	9	1.56518	6.27168e-05	1.47441	0.0248802
< 1	365	6.59	6.59	26.9896	15.2249	12.4567	P00491	PNPH_HUMAN	Purine nucleoside phosphorylase	4	1.9844	0.000203926	1.46583	0.00846345
< 1	366	6.57	6.59	27.3885	11.2527	7.431	P23381	SYWC_HUMAN	Tryptophanyl-tRNA synthetase, cytoplasmic	3	1.56927	0.0113558	1.56777	0.0911231
< 1	367	6.53	6.53	30.8725	25.8389	17.1141	O00560	SDCB1_HUMAN	Syntenin-1	3	1.00232	0.98121	0.853715	0.0297728
< 1	368	6.51	6.51	7.80744	1.73948	1.33495	Q13813	SPTA2_HUMAN	Spectrin alpha chain, brain	3	1.46188	0.0302743	1.42429	0.281279
< 1	369	6.43	6.43	31.5789	31.5789	20.3947	P22392	NDKB_HUMAN	Nucleoside diphosphate kinase B	3	1.90837	0.00499634	1.61667	0.130966
< 1	370	6.4	6.4	10.7994	4.48808	4.48808	P55290	CAD13_HUMAN	Cadherin-13	3	0.978525	0.852353	1.00174	0.978188
< 1	371	6.38	6.38	27.3632	20.398	16.4179	Q07507	DERM_HUMAN	Dermatopontin	3	0.747309	0.0415627	0.663703	0.173078
< 1	372	6.33	6.33	17.4579	7.96325	6.89127	P33908	MA1A1_HUMAN	Mannosyl-oligosaccharide 1,2-alpha-mannosidase IA	3	1.01411	0.910666	0.725718	0.171044
< 1	373	6.27	6.31	23.7557	7.23982	7.23982	Q9BRK3	MXRA8_HUMAN	Matrix-remodeling-associated protein 8	3	0.842573	0.101838	1.11244	0.693568
< 1	374	6.19	6.19	35.9649	30.7018	30.7018	O75368	SH3L1_HUMAN	SH3 domain-binding glutamic acid-rich-like protein	3	2.07797	0.0125937	1.87878	0.0143036
< 1	375	6.15	6.15	12.2436	3.41827	2.54817	P11047	LAMC1_HUMAN	Laminin subunit gamma-1	3	1.33589	0.00807519	1.24226	0.0690496
< 1	376	6.12	6.12	19.2	7	7	O94919	ENDD1_HUMAN	Endonuclease domain-containing 1 protein	3	0.840402	0.434318	0.759587	0.202872
< 1	377	6.11	6.11	12.8205	7.90598	7.90598	Q96HE7	ERO1A_HUMAN	ERO1-like protein alpha	4	1.34426	0.00295416	0.918921	0.0725731
< 1	378	6.11	6.11	34.3612	29.5154	29.5154	P80723	BASP1_HUMAN	Brain acid soluble protein 1	3	4.39367	0.00699038	6.76865	0.0166051
< 1	379	6.11	6.11	28.2609	20.1087	20.1087	Q6UWW0	LCN15_HUMAN	Lipocalin-15	3	0.87824	0.332191	0.881775	0.598591
< 1	380	6.1	6.1	18.9076	14.7059	14.7059	Q9UNN8	EPCR_HUMAN	Endothelial protein C receptor	3	0.941661	0.0881952	0.845463	0.288289
< 1	381	6.06	21.39	31.0263	26.0143	24.3437	Q00888	PSG4_HUMAN	Pregnancy-specific beta-1-glycoprotein 4	12	0.480917	0.00937736	0.729954	0.0418292
< 1	382	6.05	6.05	31.3433	15.9204	15.9204	Q01995	TAGL_HUMAN	Transgelin	3	0.577638	0.0273497	0.529004	0.00616704
< 1	383	6.05	6.05	20.8243	11.0629	11.0629	P13489	RINI_HUMAN	Ribonuclease inhibitor	3	1.7318	0.0072188	1.87675	0.0575174
< 1	384	6.04	6.04	19.1748	7.52427	7.52427	P07339	CATD_HUMAN	Cathepsin D	3	2.09555	0.000935113	1.89023	0.170957
< 1	385	6.03	6.04	16.6436	5.82524	5.82524	Q14393	GAS6_HUMAN	Growth arrest-specific protein 6	3	0.715589	0.0336069	0.652311	0.120734
< 1	386	6.03	6.03	24.4357	5.69185	2.84593	P12110	CO6A2_HUMAN	Collagen alpha-2(VI) chain	3	0.871583	0.113677	0.902358	0.31499
< 1	387	6.03	6.03	20.9503	9.28726	9.28726	P53634	CATC_HUMAN	Dipeptidyl peptidase 1	3	1.14547	0.348395	1.30389	0.0260999
< 1	388	6.03	6.03	15.7658	8.78378	8.78378	Q9UK55	ZPI_HUMAN	Protein Z-dependent protease inhibitor	3	0.985264	0.907779	0.78922	0.0273162
< 1	389	6.03	6.03	19.2727	9.81818	9.81818	Q6ZVX7	NCRP1_HUMAN	Non-specific cytotoxic cell receptor protein 1 homolog	3	0.951713	0.689932	0.866189	0.151582
< 1	390	6.03	6.03	6.98925	6.45161	6.45161	P14151	LYAM1_HUMAN	L-selectin	3	1.36044	0.115127	1.50124	0.00569212
< 1	391	6.02	6.05	23.4965	5.59441	5.59441	Q9H6S3	ES8L2_HUMAN	Epidermal growth factor receptor kinase substrate 8-like protein 2	3	1.33642	0.261166	1.54048	0.259296
< 1	392	6.02	6.02	9.07591	4.45545	4.45545	O75083	WDR1_HUMAN	WD repeat-containing protein 1	3	1.67679	0.167462	1.81668	0.105428
< 1	393	6.02	6.02	10.1695	6.77966	6.77966	Q13228	SBP1_HUMAN	Selenium-binding protein 1	3	0.825019	0.212762	0.837346	0.333659
< 1	394	6.01	11.63	28.3401	22.6721	20.6478	P61981	1433G_HUMAN	14-3-3 protein gamma	9	1.70171	0.223258	1.4115	0.246058
< 1	395	6.01	6.01	6.8873	3.9356	3.9356	Q14126	DSG2_HUMAN	Desmoglein-2	3	0.886226	0.11558	1.03494	0.827953
< 1	396	6.01	6.01	21.5569	9.58084	9.58084	P40925	MDHC_HUMAN	Malate dehydrogenase, cytoplasmic	3	1.62105	0.00941234	1.51242	0.129544
< 1	397	6.01	6.01	16.3355	11.2583	11.2583	P02679	FIBG_HUMAN	Fibrinogen gamma chain	3	1.99353	0.00541257	2.29908	0.00850165
< 1	398	6	6.01	32.8063	11.0672	11.0672	P04156	PRIO_HUMAN	Major prion protein	3	0.906487	0.18105	0.744104	0.165196
< 1	399	6	6.01	20.1238	12.3839	12.3839	P12429	ANXA3_HUMAN	Annexin A3	3	1.96345	0.00254629	1.95793	0.0868641
< 1	400	6	6	16.1496	4.56204	4.56204	A1L4H1	SRCRL_HUMAN	Scavenger receptor cysteine-rich domain-containing protein LOC284297	3	0.957536	0.5388	0.969411	0.840618
< 1	401	6	6	15.942	5.97826	5.97826	P15586	GNS_HUMAN	N-acetylglucosamine-6-sulfatase	3	1.32293	0.0777846	1.24343	0.223489
< 1	402	6	6	27.0769	13.8462	13.8462	Q92765	SFRP3_HUMAN	Secreted frizzled-related protein 3	4	0.86901	0.106825	0.946704	0.266832
< 1	403	6	6	11.811	7.87402	7.87402	Q16851	UGPA_HUMAN	UTP--glucose-1-phosphate uridylyltransferase	3	2.12092	0.00491195	2.26326	0.00450494
< 1	404	6	6	54.717	38.6792	38.6792	P35754	GLRX1_HUMAN	Glutaredoxin-1	3	1.3388	0.319177	1.51186	0.156827
< 1	405	6	6	11.4398	6.70611	6.70611	Q96KN2	CNDP1_HUMAN	Beta-Ala-His dipeptidase	3	0.943589	0.173741	0.75438	0.271567
< 1	406	6	6	12.5275	9.89011	9.89011	Q13867	BLMH_HUMAN	Bleomycin hydrolase	3	0.806264	0.064339	0.967498	0.894077
< 1	407	6	6	19.8381	12.5506	12.5506	P52823	STC1_HUMAN	Stanniocalcin-1	3	1.25751	0.169051	1.09266	0.771758
< 1	408	6	6	21.25	14.1667	14.1667	P51858	HDGF_HUMAN	Hepatoma-derived growth factor	3	2.13047	0.0947711	1.46702	0.270394
< 1	409	6	6	25	11.3281	11.3281	P24158	PRTN3_HUMAN	Myeloblastin	3	5.1366	0.0669483	2.80508	0.173704
< 1	410	6	6	9.82906	6.26781	6.26781	P06731	CEAM5_HUMAN	Carcinoembryonic antigen-related cell adhesion molecule 5	3	0.894125	0.16875	0.927501	0.605586
< 1	411	6	6	13.8462	10.2564	10.2564	Q96AP7	ESAM_HUMAN	Endothelial cell-selective adhesion molecule	3	1.1317	0.0270368	1.41305	0.236352
< 1	412	6	6	12.2754	8.08383	8.08383	P07195	LDHB_HUMAN	L-lactate dehydrogenase B chain	3	1.75346	0.0433349	1.07789	0.722528
< 1	413	6	6	37.8882	24.8447	24.8447	P04216	THY1_HUMAN	Thy-1 membrane glycoprotein	3	0.949931	0.519576	0.962996	0.755719
< 1	414	6	6	12.1429	9.7619	9.7619	O96009	NAPSA_HUMAN	Napsin-A	3	1.40971	0.0181896	1.33752	0.318722
< 1	415	6	6	20.2312	20.2312	20.2312	Q969H8	CS010_HUMAN	UPF0556 protein C19orf10	3	1.20828	0.00641974	1.37452	0.0138853
< 1	416	6	6	16.7401	16.7401	16.7401	Q92520	FAM3C_HUMAN	Protein FAM3C	3	0.999425	0.976148	1.10643	0.177359
< 1	417	6	6	10.453	10.453	10.453	Q6GTX8	LAIR1_HUMAN	Leukocyte-associated immunoglobulin-like receptor 1	3	1.0157	0.878532	0.973347	0.7182
< 1	418	6	6	32.2581	32.2581	32.2581	Q14508	WFDC2_HUMAN	WAP four-disulfide core domain protein 2	13	0.91775	0.181513	0.923284	0.465534
< 1	419	6	6	18.3246	18.3246	18.3246	P60953	CDC42_HUMAN	Cell division control protein 42 homolog	3	1.42796	0.100012	1.37919	0.174121
< 1	420	6	6	32.381	32.381	32.381	P10599	THIO_HUMAN	Thioredoxin	6	1.12969	0.634058	1.01825	0.928719
< 1	421	6	6	9.55224	9.55224	9.55224	P09668	CATH_HUMAN	Cathepsin H	4	1.73172	0.00357771	1.87169	0.0821773
< 1	422	6	6	9.83607	9.83607	9.83607	P08138	TNR16_HUMAN	Tumor necrosis factor receptor superfamily member 16	3	0.930912	0.583446	0.866605	0.429072
< 1	423	6	6	53.1646	53.1646	53.1646	P00995	ISK1_HUMAN	Pancreatic secretory trypsin inhibitor	3	0.89087	0.541453	1.09546	0.518192
< 1	424	5.98	5.98	11.2798	6.07375	6.07375	P00740	FA9_HUMAN	Coagulation factor IX	3	0.675663	0.0486296	0.584595	0.0889405
< 1	425	5.84	5.84	6.8314	3.48837	3.48837	P09871	C1S_HUMAN	Complement C1s subcomponent	3	1.00198	0.986684	0.827629	0.261335
< 1	426	5.74	5.74	18.797	10.9023	10.9023	O94907	DKK1_HUMAN	Dickkopf-related protein 1	3	0.969599	0.83721	0.976161	0.837344
< 1	427	5.73	5.73	7.62082	6.13383	6.13383	Q92692	PVRL2_HUMAN	Poliovirus receptor-related protein 2	3	0.890328	0.252258	1.03743	0.90028
< 1	428	5.72	5.72	22.4227	10.3093	10.3093	Q8NFZ8	CADM4_HUMAN	Cell adhesion molecule 4	3	0.802319	0.324256	1.11948	0.498648
< 1	429	5.71	5.71	37.1648	9.1954	9.1954	Q14847	LASP1_HUMAN	LIM and SH3 domain protein 1	3	1.63729	0.3753	1.97575	0.266833
< 1	430	5.7	7.7	45.5782	36.7347	36.7347	P69892	HBG2_HUMAN	Hemoglobin subunit gamma-2	9	0.37961	0.0561263	0.283161	0.0142078
< 1	431	5.7	5.7	17.7019	10.8696	10.8696	Q99645	EPYC_HUMAN	Epiphycan	3	0.869408	0.118878	0.797094	0.137208
< 1	432	5.7	5.7	22.0149	13.4328	13.4328	P04632	CPNS1_HUMAN	Calpain small subunit 1	3	1.86416	0.308646	0.822177	0.334822
< 1	433	5.7	5.7	7.58929	7.58929	7.58929	P02741	CRP_HUMAN	C-reactive protein	3	1.25222	0.0724815	1.80956	0.444884
< 1	434	5.54	5.54	18.2857	12.8571	12.8571	Q9UBP4	DKK3_HUMAN	Dickkopf-related protein 3	3	0.918986	0.451999	0.681443	0.159793
< 1	435	5.52	5.58	18.8755	12.4498	12.4498	Q06323	PSME1_HUMAN	Proteasome activator complex subunit 1	4	2.41164	0.0926362	1.42931	0.467843
< 1	436	5.44	5.45	9.14729	6.51163	3.56589	P13667	PDIA4_HUMAN	Protein disulfide-isomerase A4	2	1.08281	0.647902	1.06089	0.623203
< 1	437	5.4	5.4	10.4987	7.08661	7.08661	P49908	SEPP1_HUMAN	Selenoprotein P	3	0.895242	0.0172355	0.645028	0.35902
< 1	438	5.4	5.4	30.7692	30.7692	30.7692	P19957	ELAF_HUMAN	Elafin	3	1.47184	0.00579687	1.7321	0.346086
< 1	439	5.38	5.38	35.7143	35.7143	27.9221	P00441	SODC_HUMAN	Superoxide dismutase [Cu-Zn]	2	1.091	0.711083	1.15775	0.350303
< 1	440	5.32	7.02	13.1849	7.02055	7.02055	P13645	K1C10_HUMAN	Keratin, type I cytoskeletal 10	4	0.730751	0.20081	0.717591	0.0133082
< 1	441	5.2	5.2	13.245	10.596	6.95364	O76061	STC2_HUMAN	Stanniocalcin-2	2	0.937992	0.402544	0.784925	0.300062
< 1	442	5.19	5.19	18.4103	1.83424	1.42663			REVERSED Collagen alpha-1(VII) chain	2	0.996243	0.989475	2.3696	0.742156
< 1	443	5.17	5.17	12.9386	7.67544	6.14035	P30520	PURA2_HUMAN	Adenylosuccinate synthetase isozyme 2	2	1.56714	0.471255	2.03127	0.0675049
< 1	444	5.1	5.1	9.94898	3.57143	3.57143	P33151	CADH5_HUMAN	Cadherin-5	3	1.16582	0.0261004	1.05685	0.759673
< 1	445	5.09	16.67	27.9661	12.8814	11.6949	P13647	K2C5_HUMAN	Keratin, type II cytoskeletal 5	13	1.70582	0.247649	1.17151	0.799942
< 1	446	5.08	5.08	47.3118	31.1828	20.4301	Q9H299	SH3L3_HUMAN	SH3 domain-binding glutamic acid-rich-like protein 3	2	1.56673	0.0112479	1.51794	0.103429
< 1	447	5.05	5.05	13.5211	6.76056	4.22535	Q14103	HNRPD_HUMAN	Heterogeneous nuclear ribonucleoprotein D0	2	2.74044	0.249637	3.38282	0.297941
< 1	448	5	5	15.4589	9.42029	7.00483	O75874	IDHC_HUMAN	Isocitrate dehydrogenase [NADP] cytoplasmic	2	1.39418	0.291735	1.94096	0.0149223
< 1	449	4.96	4.96	31.694	17.4863	13.6612	P02794	FRIH_HUMAN	Ferritin heavy chain	2	3.2136	0.0183388	2.02496	0.0747939
< 1	450	4.94	4.94	16.9291	14.1732	7.48032	P08637	FCG3A_HUMAN	Low affinity immunoglobulin gamma Fc region receptor III-A	2	3.38387	0.0131189	3.60663	0.000251553
< 1	451	4.8	4.8	14.3617	10.1064	6.91489	O95445	APOM_HUMAN	Apolipoprotein M	2	1.28804		1.20223
< 1	452	4.6	4.62	29.6865	2.66845	1.2008	P05997	CO5A2_HUMAN	Collagen alpha-2(V) chain	2	0.919153	0.687869	0.820026	0.442307
< 1	453	4.54	4.54	11.1702	6.91489	5.58511	Q06828	FMOD_HUMAN	Fibromodulin	2	0.903125	0.566333	1.00892	0.925627
< 1	454	4.51	16	87.6405	87.6405	87.6405	P22528	SPR1B_HUMAN	Cornifin-B	15	0.839608	0.615489	1.08712	0.828305
< 1	455	4.39	4.39	18.0371	13.7931	10.6101	P01860	IGHG3_HUMAN	Ig gamma-3 chain C region	2	0.93258	0.681233	1.19126	0.149833
< 1	456	4.39	4.39	27.8607	14.9254	11.4428	P52566	GDIR2_HUMAN	Rho GDP-dissociation inhibitor 2	2	7.44988	0.0108429	8.02189	0.0136784
< 1	457	4.38	4.38	13.4293	7.91367	5.9952	P15151	PVR_HUMAN	Poliovirus receptor	2	0.811318	0.125616	1.10096	0.467561
< 1	458	4.35	4.35	13.8889	7.40741	3.7037	Q8NBS9	TXND5_HUMAN	Thioredoxin domain-containing protein 5	2	1.08569	0.67049	1.18574	0.184487
< 1	459	4.33	4.33	25.0951	12.5475	9.88593	Q96FE7	P3IP1_HUMAN	Phosphoinositide-3-kinase-interacting protein 1	2	0.850625	0.248815	0.460671	0.265277
< 1	460	4.33	4.33	16.6667	9.16667	7.08333	Q96C19	EFHD2_HUMAN	EF-hand domain-containing protein D2	2	8.20063		5.99133
< 1	461	4.24	4.28	10.7843	2.38095	2.38095	P07384	CAN1_HUMAN	Calpain-1 catalytic subunit	2	1.21834	0.375531	0.895408	0.43298
< 1	462	4.22	8.04	31.4448	11.3314	11.3314	P22626	ROA2_HUMAN	Heterogeneous nuclear ribonucleoproteins A2/B1	4	3.47305	0.182166	4.18966	0.162936
< 1	463	4.2	4.2	18.0723	3.31325	3.31325	P02545	LMNA_HUMAN	Lamin-A/C	2	1.31167	0.103188	1.25253	0.103134
< 1	464	4.19	4.19	9.3578	3.11927	3.11927	P22792	CPN2_HUMAN	Carboxypeptidase N subunit 2	2	1.02618	0.613877	1.07468	0.927375
< 1	465	4.17	4.17	10.2079	1.98488	1.98488	P22314	UBA1_HUMAN	Ubiquitin-like modifier-activating enzyme 1	2	2.04617	0.010014	1.64154	0.254978
< 1	466	4.15	4.15	10.0536	3.75335	3.75335	Q16819	MEP1A_HUMAN	Meprin A subunit alpha	2	1.22582	0.859453	1.17614	0.880685
< 1	467	4.12	4.12	8.60327	0.66179	0.66179	P15924	DESP_HUMAN	Desmoplakin	2	0.906479	0.615728	0.941297	0.431942
< 1	468	4.12	4.12	12.9686	2.12766	2.12766	P54760	EPHB4_HUMAN	Ephrin type-B receptor 4	2	0.843902	0.376633	0.862414	0.197211
< 1	469	4.12	4.12	20.8154	6.65236	6.65236	Q13231	CHIT1_HUMAN	Chitotriosidase-1	2	6.626	0.0654502	5.46133	0.0327684
< 1	470	4.11	4.11	7.94224	5.23466	5.23466	P09603	CSF1_HUMAN	Macrophage colony-stimulating factor 1	2	0.838475	0.655957	0.825094	0.375682
< 1	471	4.09	4.09	24.3902	19.5122	19.5122	Q9BRA2	TXD17_HUMAN	Thioredoxin domain-containing protein 17	2	1.31604	0.18749	1.37577	0.0759671
< 1	472	4.08	4.09	18.617	11.1702	11.1702	O75223	GGCT_HUMAN	Gamma-glutamylcyclotransferase	2	1.01829	0.869078	0.932593	0.00854062
< 1	473	4.07	4.12	23.4542	7.03625	7.03625	P27918	PROP_HUMAN	Properdin	2	1.72448	0.518661	1.87008	0.285733
< 1	474	4.05	4.05	5.97015	1.96744	1.96744	O94910	LPHN1_HUMAN	Latrophilin-1	2	0.801551	0.267277	0.517127	0.397762
< 1	475	4.05	4.05	14.7321	6.25	6.25	P68366	TBA4A_HUMAN	Tubulin alpha-4A chain	2	2.74028	0.0457667	2.22361	0.187893
< 1	476	4.04	4.04	15.1466	4.23453	4.23453	P59827	LPLC4_HUMAN	Long palate, lung and nasal epithelium carcinoma-associated protein 4	2	0.789792	0.210558	0.610668	0.117263
< 1	477	4.03	4.03	9.37951	4.90621	4.90621	Q08188	TGM3_HUMAN	Protein-glutamine gamma-glutamyltransferase E	2	0.795348	0.0503245	0.797937	0.0798106
< 1	478	4.02	32.82	62.8647	33.1565	33.1565	P62736	ACTA_HUMAN	Actin, aortic smooth muscle	33	2.38269	0.141974	2.55286	0.0168383
< 1	479	4.02	10.14	20.7746	16.9014	16.9014	P06753	TPM3_HUMAN	Tropomyosin alpha-3 chain	5	3.64604	0.0564049	7.85269	0.063604
< 1	480	4.02	6.04	31.2757	13.1687	13.1687	P41439	FOLR3_HUMAN	Folate receptor gamma	3	3.26089	0.303885	4.19696	0.283779
< 1	481	4.02	4.02	21.6745	2.26917	2.26917	O95428	PPN_HUMAN	Papilin	2	1.16409	0.209299	1.07207	0.727831
< 1	482	4.02	4.02	8.79802	3.22181	3.22181	Q9HCB6	SPON1_HUMAN	Spondin-1	2	1.0229	0.92385	1.02786	0.877337
< 1	483	4.02	4.02	9.60699	3.63901	3.63901	P21980	TGM2_HUMAN	Protein-glutamine gamma-glutamyltransferase 2	2	0.868679	0.27799	1.04088	0.658568
< 1	484	4.02	4.02	14.7727	9.65909	9.65909	Q9UKY0	PRND_HUMAN	Prion-like protein doppel	2	0.833663	0.361131	0.824171	0.38399
< 1	485	4.02	4.02	10.1408	6.47887	6.47887	P27169	PON1_HUMAN	Serum paraoxonase/arylesterase 1	2	0.67515	0.376516	0.693849	0.203527
< 1	486	4.02	4.02	16.9014	11.7371	11.7371	P16403	H12_HUMAN	Histone H1.2	2	4.49234	0.0900853	4.1838	0.019766
< 1	487	4.02	4.02	41.0526	24.2105	24.2105	P25815	S100P_HUMAN	Protein S100-P	2	3.09002	0.238072	3.47492	0.175035
< 1	488	4.01	20.04	89.1156	61.2245	61.2245	P02042	HBD_HUMAN	Hemoglobin subunit delta	28	1.14729	0.597156	0.676585	0.757475
< 1	489	4.01	4.01	8.18525	1.29241	1.29241	O43451	MGA_HUMAN	Maltase-glucoamylase, intestinal	2	1.04692	0.710027	0.995366	0.980016
< 1	490	4.01	4.01	11.7557	1.9084	1.9084	Q9BYE9	CDHR2_HUMAN	Cadherin-related family member 2	2	2.39443	0.102436	1.46368	0.272973
< 1	491	4.01	4.01	18.4211	10.2632	10.2632	P50552	VASP_HUMAN	Vasodilator-stimulated phosphoprotein	2	5.46386	0.0163331	5.00224	0.0392912
< 1	492	4.01	4.01	26.3566	20.155	20.155	Q9NP84	TNR12_HUMAN	Tumor necrosis factor receptor superfamily member 12A	2	0.843493	0.694051	0.589128	0.144898
< 1	493	4.01	4.01	19.8758	18.6335	18.6335	P10153	RNAS2_HUMAN	Non-secretory ribonuclease	2	1.58137	0.139832	1.55489	0.272442
< 1	494	4.01	4.01	13.8462	10	10	P00918	CAH2_HUMAN	Carbonic anhydrase 2	2	1.11252	0.376974	1.14879	0.425428
< 1	495	4	22.93	30.5489	19.3317	17.6611	Q13046	PSG7_HUMAN	Putative pregnancy-specific beta-1-glycoprotein 7	14	0.720817	0.437511	0.818936	0.853294
< 1	496	4	4.03	19.5489	8.27068	8.27068	Q9Y287	ITM2B_HUMAN	Integral membrane protein 2B	3	0.74851	0.1383	0.721843	0.465406
< 1	497	4	4.01	11.8353	6.00343	6.00343	Q13740	CD166_HUMAN	CD166 antigen	2	0.979443	0.906619	0.668116	0.142101
< 1	498	4	4.01	6.79513	2.73834	2.73834	P13497	BMP1_HUMAN	Bone morphogenetic protein 1	2	0.789064	0.242585	0.964762	0.905194
< 1	499	4	4	12.3732	2.16362	1.69033	Q9UBG0	MRC2_HUMAN	C-type mannose receptor 2	2	1.04135	0.855219	1.23674	0.642475
< 1	500	4	4	7.63441	1.39785	1.39785	Q9UNA0	ATS5_HUMAN	A disintegrin and metalloproteinase with thrombospondin motifs 5	2	0.881378	0.0269715	0.809441	0.0562692
< 1	501	4	4	11.6834	3.01508	3.01508	P55287	CAD11_HUMAN	Cadherin-11	2	0.933931	0.368541	0.927985	0.756406
< 1	502	4	4	14.9515	5.04854	5.04854	P11413	G6PD_HUMAN	Glucose-6-phosphate 1-dehydrogenase	2	3.08936	0.0244272	3.01946	0.0176454
< 1	503	4	4	7.34032	3.43184	3.43184	Q02413	DSG1_HUMAN	Desmoglein-1	2	1.00364	0.992448	1.29246	0.60999
< 1	504	4	4	19.4946	7.94224	7.94224	P47756	CAPZB_HUMAN	F-actin-capping protein subunit beta	2	3.56356		2.03874
< 1	505	4	4	7.54258	4.74453	4.74453	Q9UGT4	SUSD2_HUMAN	Sushi domain-containing protein 2	2	0.657909	0.193845	0.59871	0.331151
< 1	506	4	4	10.7735	5.24862	5.24862	Q9BRK5	CAB45_HUMAN	45 kDa calcium-binding protein	2	0.816438	0.241694	0.785898	0.436916
< 1	507	4	4	24.2991	14.486	14.486	P30044	PRDX5_HUMAN	Peroxiredoxin-5, mitochondrial	2	2.34194	0.0253624	1.72699	0.145546
< 1	508	4	4	11.2033	6.43154	6.43154	P19971	TYPH_HUMAN	Thymidine phosphorylase	2	1.71965	0.156282	1.41226	0.351508
< 1	509	4	4	20.5426	10.0775	10.0775	O95336	6PGL_HUMAN	6-phosphogluconolactonase	2	1.89783	0.117311	1.68023	0.0110628
< 1	510	4	4	26.7606	16.1972	16.1972	O60234	GMFG_HUMAN	Glia maturation factor gamma	2	4.44735	0.229419	5.3129	0.196227
< 1	511	4	4	17.8295	12.4031	12.4031	Q9BTM1	H2AJ_HUMAN	Histone H2A.J	2	6.48895	0.0669183	4.1827	0.219089
< 1	512	4	4	8.47107	6.19835	6.19835	Q8TDL5	LPLC1_HUMAN	Long palate, lung and nasal epithelium carcinoma-associated protein 1	2	1.2967	0.0659957	1.16024	0.0667908
< 1	513	4	4	28.7037	25	25	P62942	FKB1A_HUMAN	Peptidyl-prolyl cis-trans isomerase FKBP1A	2	1.68938	0.202371	1.45481	0.60384
< 1	514	4	4	41.7323	23.622	23.622	P61970	NTF2_HUMAN	Nuclear transport factor 2	2	1.20019	0.350393	1.34708	0.252188
< 1	515	4	4	28.0822	26.0274	26.0274	P32320	CDD_HUMAN	Cytidine deaminase	2	3.68761	0.00744866	3.14013	0.151335
< 1	516	4	4	4.94881	3.75427	3.75427	P20700	LMNB1_HUMAN	Lamin-B1	2	3.13795		3.14345
< 1	517	4	4	5.6231	3.19149	3.19149	P17813	EGLN_HUMAN	Endoglin	2	0.723451	0.0129616	0.829501	0.413427
< 1	518	4	4	7.07317	4.87805	4.87805	P13473	LAMP2_HUMAN	Lysosome-associated membrane glycoprotein 2	2	1.35412	0.432956	1.12742	0.752579
< 1	519	4	4	14.3498	11.2108	11.2108	P02743	SAMP_HUMAN	Serum amyloid P-component	2	1.56107	0.103174	1.51597	0.418937
< 1	520	4	4	5.71429	5.71429	5.71429	O43852	CALU_HUMAN	Calumenin	2	1.06099		0.826981
< 1	521	4	4	10.8527	4.26357	4.26357	O43692	PI15_HUMAN	Peptidase inhibitor 15	2	0.757975	0.495745	1.40073	0.724787
< 1	522	4	4	13.6585	13.6585	13.6585	Q9Y5Z4	HEBP2_HUMAN	Heme-binding protein 2	2	1.21769	0.46422	1.45092	0.0750122
< 1	523	4	4	12.1339	12.1339	12.1339	Q9UL46	PSME2_HUMAN	Proteasome activator complex subunit 2	2	2.68418	0.00790586	2.08977	0.294424
< 1	524	4	4	21.4876	21.4876	21.4876	Q9UHF0	TKNK_HUMAN	Tachykinin-3	2	0.651694	0.399082	0.873931	0.596829
< 1	525	4	4	21.2963	21.2963	21.2963	Q9HD89	RETN_HUMAN	Resistin	2	5.73475	0.124494	7.98729	0.112264
< 1	526	4	4	12.1495	12.1495	12.1495	Q92882	OSTF1_HUMAN	Osteoclast-stimulating factor 1	2	6.68189	0.0531772	6.99209	0.00901626
< 1	527	4	4	4.34783	4.34783	4.34783	Q15517	CDSN_HUMAN	Corneodesmosin	2	0.947137	0.755717	0.878538	0.485718
< 1	528	4	4	8.27586	8.27586	8.27586	Q01105	SET_HUMAN	Protein SET	2	3.23307	0.0649749	3.48696	0.0921448
< 1	529	4	4	7.66962	7.66962	7.66962	P33241	LSP1_HUMAN	Lymphocyte-specific protein 1	2	3.3799	0.0800942	2.96969	0.199899
< 1	530	4	4	17.4757	17.4757	17.4757	P30043	BLVRB_HUMAN	Flavin reductase	2	0.87837	0.59657	0.732212	0.476606
< 1	531	4	4	7.45614	7.45614	7.45614	P21926	CD9_HUMAN	CD9 antigen	2	0.911444	0.710738	0.899601	0.880637
< 1	532	4	4	1.75299	1.75299	1.75299	P15941	MUC1_HUMAN	Mucin-1	3	1.19558	0.0231155	0.681407	0.142146
< 1	533	4	4	41.3793	41.3793	41.3793	P07108	ACBP_HUMAN	Acyl-CoA-binding protein	2	0.967285	0.791048	1.26903	0.23084
< 1	534	4	4	25	25	25	P04155	TFF1_HUMAN	Trefoil factor 1	2	0.970838	0.853542	1.19452	0.555426
< 1	535	4	4	17.7143	17.7143	17.7143	P02792	FRIL_HUMAN	Ferritin light chain	2	1.35062	0.0942585	0.854858	0.298228
< 1	536	4	4	14.4279	14.4279	14.4279	P02763	A1AG1_HUMAN	Alpha-1-acid glycoprotein 1	2	0.754889	0.177562	0.65485	0.404615
< 1	537	4	4	22.2222	22.2222	22.2222	O95969	SG1D2_HUMAN	Secretoglobin family 1D member 2	3	0.898109	0.46863	0.821813	0.203748
< 1	538	3.97	4.16	17.006	2.21557	2.21557	Q01955	CO4A3_HUMAN	Collagen alpha-3(IV) chain	2	0.768186	0.612673	0.673273	0.242632
< 1	539	3.97	3.99	7.21358	1.30835	0.742574	Q9NR99	MXRA5_HUMAN	Matrix-remodeling-associated protein 5	2	1.65316		1.10776
< 1	540	3.92	6.85	8.4478	1.0989	0.858517	P35556	FBN2_HUMAN	Fibrillin-2	3	1.02481	0.856921	1.14282	0.257005
< 1	541	3.91	3.91	5.78512	1.2987	0.983865	Q9Y490	TLN1_HUMAN	Talin-1	2	1.02997	0.906751	1.04823	0.883144
< 1	542	3.82	4.96	10.8333	7.91667	3.33333	Q8N114	SHSA5_HUMAN	Protein shisa-5	2	0.856032	0.411397	0.930627	0.732647
< 1	543	3.79	11.49	31.0185	11.8056	11.8056	Q04695	K1C17_HUMAN	Keratin, type I cytoskeletal 17	8	1.93674	0.272289	7.37211	0.404365
< 1	544	3.79	3.79	8.95722	4.81283	3.34225	O14672	ADA10_HUMAN	Disintegrin and metalloproteinase domain-containing protein 10	2	0.742694	0.513175	0.437474	0.158038
< 1	545	3.78	3.78	13.7673	2.99539	1.15207	P13942	COBA2_HUMAN	Collagen alpha-2(XI) chain	1	0.56994	0.0533063	0.678367	0.0996204
< 1	546	3.75	3.75	4.6887	1.42198	0.538048	O75369	FLNB_HUMAN	Filamin-B	1	1.29155	0.505862	1.21039	0.0563373
< 1	547	3.74	4.34	29.5918	29.5918	24.4898	P01040	CYTA_HUMAN	Cystatin-A	2	0.926033	0.300173	0.356663	0.154098
< 1	548	3.73	3.73	7.39514	2.20751	1.3245	Q9P0K1	ADA22_HUMAN	Disintegrin and metalloproteinase domain-containing protein 22	1	0.941977	0.469195	1.37057	0.831378
< 1	549	3.72	3.72	8.03109	4.40415	4.40415	P15309	PPAP_HUMAN	Prostatic acid phosphatase	2	0.918684	0.683609	0.457086	0.121562
< 1	550	3.7	3.71	9.4382	3.59551	3.59551	P26572	MGAT1_HUMAN	Alpha-1,3-mannosyl-glycoprotein 2-beta-N-acetylglucosaminyltransferase	2	0.979425	0.538428	0.927681	0.0995234
< 1	551	3.7	3.7	11.4865	6.08108	6.08108	O75351	VPS4B_HUMAN	Vacuolar protein sorting-associated protein 4B	2	1.08497	0.177533	0.928252	0.567859
< 1	552	3.7	3.7	3.80849	2.93798	2.93798	P55786	PSA_HUMAN	Puromycin-sensitive aminopeptidase	2	1.18044	0.0178453	0.79158	0.477955
< 1	553	3.6	3.6	15.0183	2.1978	2.1978	Q13443	ADAM9_HUMAN	Disintegrin and metalloproteinase domain-containing protein 9	2	0.904886	0.405682	1.2804	0.0557048
< 1	554	3.54	3.54	14.7977	3.3526	3.3526	O43490	PROM1_HUMAN	Prominin-1	2	0.989115	0.527107	0.994299	0.990673
< 1	555	3.54	3.54	32.7586	12.069	12.069	P01215	GLHA_HUMAN	Glycoprotein hormones alpha chain	3	0.751284	0.0691548	0.642505	0.025609
< 1	556	3.53	3.53	20.332	8.29876	8.29876	P20618	PSB1_HUMAN	Proteasome subunit beta type-1	2	1.59468	0.306912	1.59997	0.258905
< 1	557	3.44	3.44	20.2899	11.5942	3.18841	P54826	GAS1_HUMAN	Growth arrest-specific protein 1	1	1.18301	0.204937	1.01558	0.532348
< 1	558	3.39	3.39	18.2254	4.31655	2.63789	P28300	LYOX_HUMAN	Protein-lysine 6-oxidase	1	0.775083		0.829219
< 1	559	3.3	7.3	14.3403	4.58891	4.58891	Q8WVV5	BT2A2_HUMAN	Butyrophilin subfamily 2 member A2	4	0.740504	0.260852	0.723815	0.297605
< 1	560	3.29	3.29	12.4054	3.32829	3.32829	Q9NQ79	CRAC1_HUMAN	Cartilage acidic protein 1	2	1.15172	0.337562	1.06193	0.671229
< 1	561	3.25	3.68	6.34082	3.56671	1.71731			REVERSED Progesterone-induced-blocking factor 1	1	0.768536	0.439586	0.657363	0.243657
< 1	562	3.19	3.19	7.65125	3.91459	2.84698	P36871	PGM1_HUMAN	Phosphoglucomutase-1	1	2.90209	0.0415238	2.13155	0.00395055
< 1	563	3.17	3.17	13.4694	9.38776	5.30612	P02745	C1QA_HUMAN	Complement C1q subcomponent subunit A	1	1.42431		1.49929
< 1	564	3.1	3.1	7.73333	7.73333	2.66667	Q99733	NP1L4_HUMAN	Nucleosome assembly protein 1-like 4	1	1.83164		1.46616
< 1	565	3.09	3.09	6.49966	1.01557	1.01557	Q9ULB1	NRX1A_HUMAN	Neurexin-1-alpha	2	0.876849	0.140959	0.610126	0.217721
< 1	566	2.95	2.95	27.2727	12.5	7.95455	Q9BW30	TPPP3_HUMAN	Tubulin polymerization-promoting protein family member 3	1	1.1162		1.26559
< 1	567	2.93	19.92	52.1277	32.9787	28.7234	Q562R1	ACTBL_HUMAN	Beta-actin-like protein 2	19	2.54099		3.31205
< 1	568	2.92	2.92	9.12281	5.61404	2.45614	O95865	DDAH2_HUMAN	N(G),N(G)-dimethylarginine dimethylaminohydrolase 2	1	0.852949	0.172947	1.3655	0.158217
< 1	569	2.92	2.92	19.1011	19.1011	12.3596	Q96FJ2	DYL2_HUMAN	Dynein light chain 2, cytoplasmic	1	1.05432		1.29473
< 1	570	2.92	2.92	3.67776	3.67776	1.92644	Q10471	GALT2_HUMAN	Polypeptide N-acetylgalactosaminyltransferase 2	1	1.05802		0.871779
< 1	571	2.9	2.9	9.55556	3.77778	2.44444	Q9BU40	CRDL1_HUMAN	Chordin-like protein 1	1	0.712794	0.232398	0.836863	0.671113
< 1	572	2.89	6.89	6.68724	4.11523	2.77778	P07333	CSF1R_HUMAN	Macrophage colony-stimulating factor 1 receptor	3	1.26077	0.345434	1.11069	0.097995
< 1	573	2.89	2.89	13.2152	0.234842	0.234842	Q15149	PLEC_HUMAN	Plectin	1	1.52883		1.4728
< 1	574	2.84	2.84	6.14344	0.568336	0.351827	O15230	LAMA5_HUMAN	Laminin subunit alpha-5	1	0.954899	0.368925	1.25306	0.279682
< 1	575	2.83	2.83	33.7662	19.4805	9.09091	P50238	CRIP1_HUMAN	Cysteine-rich protein 1	1	1.10834	0.196726	0.855167	0.125992
< 1	576	2.79	3.17	24.5833	4.79167	2.5	Q92743	HTRA1_HUMAN	Serine protease HTRA1	1	0.850978	0.0933524	0.734568	0.0210763
< 1	577	2.79	2.88	14.2857	2.18659	1.02041	O00187	MASP2_HUMAN	Mannan-binding lectin serine protease 2	1	0.892667	0.0139912	1.02079	0.679733
< 1	578	2.77	2.77	11.4667	6.66667	2.13333	P36952	SPB5_HUMAN	Serpin B5	1	0.841553		0.377671
< 1	579	2.74	2.74	5.90406	5.90406	3.69004	Q96FW1	OTUB1_HUMAN	Ubiquitin thioesterase OTUB1	1	1.8696	0.087871	1.04873	0.888809
< 1	580	2.72	2.72	8.14696	3.19489	1.59744	P07359	GP1BA_HUMAN	Platelet glycoprotein Ib alpha chain	1	1.41398		0.911586
< 1	581	2.72	2.72	3.67965	3.67965	1.94805	Q5VTE0	EF1A3_HUMAN	Putative elongation factor 1-alpha-like 3	2	1.60116	0.197393	1.40424	0.0928035
< 1	582	2.65	2.65	4.02612	1.25136	0.598477	O15031	PLXB2_HUMAN	Plexin-B2	1	1.09027	0.700702	0.804924
< 1	583	2.64	2.64	18.3426	1.8622	0.931099	Q6UY14	ATL4_HUMAN	ADAMTS-like protein 4	1	0.948317	0.419207	0.784145	0.307706
< 1	584	2.62	4.63	15.529	3.49829	2.21843	P35442	TSP2_HUMAN	Thrombospondin-2	2	0.84846	0.625397	1.03119	0.851292
< 1	585	2.62	2.63	26.8195	2.17765	1.20344	P25940	CO5A3_HUMAN	Collagen alpha-3(V) chain	1	0.706459	0.0444178	1.16527	0.371345
< 1	586	2.6	2.6	3.147	0.869565	0.289855	P16112	PGCA_HUMAN	Aggrecan core protein	1	0.925222	0.601949	0.74084	0.382449
< 1	587	2.59	2.63	6.04146	0.276407	0.276407	Q8NDA2	HMCN2_HUMAN	Hemicentin-2	1	0.889208		0.784427
< 1	588	2.56	2.56	25.1701	19.0476	10.8844	P03950	ANGI_HUMAN	Angiogenin	1	1.01306	0.974021	0.767281	0.424198
< 1	589	2.53	3.98	8.92734	1.79931	1.10727	P23470	PTPRG_HUMAN	Receptor-type tyrosine-protein phosphatase gamma	2	1.29911		0.815229
< 1	590	2.42	2.42	15.6627	12.0482	6.62651	P48304	REG1B_HUMAN	Lithostathine-1-beta	1	1.03365		0.74332
< 1	591	2.4	2.4	6.54065	0.330033	0.330033	Q16787	LAMA3_HUMAN	Laminin subunit alpha-3	1	0.844438	0.630027	1.0252	0.943854
< 1	592	2.37	2.37	7.31497	0.60241	0.60241	Q9Y2K7	KDM2A_HUMAN	Lysine-specific demethylase 2A	1	0.940937		0.800482
< 5	593	2.32	2.56	3.59334	2.19106	1.40228			REVERSED Tetratricopeptide repeat protein 17	1	0.939836		1.17958
< 5	594	2.32	2.32	11.5479	2.9484	2.9484	P41218	MNDA_HUMAN	Myeloid cell nuclear differentiation antigen	1	6.81206		5.24839
< 5	595	2.32	2.32	9.35252	1.25899	1.25899	P07686	HEXB_HUMAN	Beta-hexosaminidase subunit beta	1	1.60078	0.161076	1.42092	0.35276
< 5	596	2.29	2.29	6.35179	0.570033	0.570033	Q13201	MMRN1_HUMAN	Multimerin-1	1	0.957407	0.514797	1.24159	0.797173
< 5	597	2.27	2.27	4.47284	2.55591	2.55591	Q9HC38	GLOD4_HUMAN	Glyoxalase domain-containing protein 4	1	1.64635	0.210135	1.43395	0.0109988
< 5	598	2.26	2.26	6.35538	2.33463	1.16732	Q14563	SEM3A_HUMAN	Semaphorin-3A	1	1.23306	0.724782	1.105	0.789903
< 5	599	2.26	2.26	13.5417	5.55556	5.55556	P27105	STOM_HUMAN	Erythrocyte band 7 integral membrane protein	1	1.13678	0.663986	1.05399	0.351419
< 5	600	2.25	2.25	1.57866	0.272183	0.272183			REVERSED Spectrin beta chain, brain 4	1	0.758319		0.589103
< 5	601	2.25	2.25	11.6105	3.37079	3.37079	P09237	MMP7_HUMAN	Matrilysin	1	1.21915	0.740408	1.07935	0.928932
< 5	602	2.24	2.24	8.22785	3.37553	3.37553	Q9ULV4	COR1C_HUMAN	Coronin-1C	1	1.99856		2.44494
< 5	603	2.23	2.23	7.75154	0.667351	0.667351	Q13332	PTPRS_HUMAN	Receptor-type tyrosine-protein phosphatase S	1	0.828121	0.803737	0.835565	0.637004
< 5	604	2.23	2.23	5.07463	3.58209	3.58209	Q03405	UPAR_HUMAN	Urokinase plasminogen activator surface receptor	1	1.35206		0.905654
< 5	605	2.19	2.22	4.62487	0.822199	0.822199	P19021	AMD_HUMAN	Peptidyl-glycine alpha-amidating monooxygenase	1	1.04199		0.963905
< 5	606	2.19	2.19	10.5033	4.37637	4.37637	P10645	CMGA_HUMAN	Chromogranin-A	1	1.11941		0.648714
< 5	607	2.18	2.18	6.49351	1.2987	1.2987	P05067	A4_HUMAN	Amyloid beta A4 protein	1	0.994128		1.13615
< 5	608	2.17	9.7	11.1878	7.45856	6.62983	P08238	HS90B_HUMAN	Heat shock protein HSP 90-beta	5
< 5	609	2.17	2.17	6.04651	1.04651	1.04651	P01130	LDLR_HUMAN	Low-density lipoprotein receptor	1	0.701952		0.750686
< 5	610	2.16	2.16	5.49946	0.19334	0.19334	P98164	LRP2_HUMAN	Low-density lipoprotein receptor-related protein 2	1	0.680579		0.85416
< 5	611	2.16	2.16	20.2247	1.44462	1.44462	O60506	HNRPQ_HUMAN	Heterogeneous nuclear ribonucleoprotein Q	1	1.01818	0.942297	0.901331	0.787549
< 5	612	2.16	2.16	18.9759	5.42169	5.42169	P29966	MARCS_HUMAN	Myristoylated alanine-rich C-kinase substrate	1	1.38717	0.271184	0.846569	0.759046
< 5	613	2.15	2.15	5.36723	1.27119	1.27119	P20810	ICAL_HUMAN	Calpastatin	1	1.24943	0.354713	1.05056	0.131907
< 5	614	2.14	2.14	21.4539	1.77305	1.77305	Q9H6X2	ANTR1_HUMAN	Anthrax toxin receptor 1	1	0.951376	0.703961	0.885508	0.359239
< 5	615	2.14	2.14	3.68831	0.779221	0.779221	Q9Y4D7	PLXD1_HUMAN	Plexin-D1	1	0.856148	0.722132	0.864807	0.799347
< 5	616	2.13	15.85	16.8096	8.57633	8.57633	P35241	RADI_HUMAN	Radixin	9	1.49824		1.11016
< 5	617	2.12	2.96	8.15851	3.4965	0.815851	P13639	EF2_HUMAN	Elongation factor 2	1	1.21805	0.058751	1.12279	0.685912
< 5	618	2.12	2.15	2.21379	0.442758	0.442758	O94911	ABCA8_HUMAN	ATP-binding cassette sub-family A member 8	1	1.16725		1.29916
< 5	619	2.11	2.11	5.20607	3.68764	3.68764	P20333	TNR1B_HUMAN	Tumor necrosis factor receptor superfamily member 1B	1	1.31293	0.174737	3.69457	0.220535
< 5	620	2.11	2.11	6.16622	2.14477	2.14477	P15104	GLNA_HUMAN	Glutamine synthetase	1	0.865229		0.856178
< 5	621	2.1	2.1	7.65027	1.0929	1.0929	P13010	XRCC5_HUMAN	X-ray repair cross-complementing protein 5	1	2.81817		2.59453
< 5	622	2.1	2.1	11.2595	1.9084	1.9084	P05186	PPBT_HUMAN	Alkaline phosphatase, tissue-nonspecific isozyme	1	2.86509		3.34424
< 5	623	2.1	2.1	15.2824	4.65116	4.65116	Q8TDQ0	TIMD3_HUMAN	Hepatitis A virus cellular receptor 2	1	0.755609	0.0817778	1.07453	0.752353
< 5	624	2.1	2.1	12.1118	3.72671	3.72671	P05089	ARGI1_HUMAN	Arginase-1	1	8.7684		1.22957
< 5	625	2.09	2.09	3.63942	0.839866	0.839866	P07942	LAMB1_HUMAN	Laminin subunit beta-1	1	1.11418		1.18704
< 5	626	2.08	2.09	7.73196	2.06186	2.06186	P20142	PEPC_HUMAN	Gastricsin	1	2.88458		2.26964
< 5	627	2.08	2.08	11.3103	1.7931	1.7931	Q96RQ3	MCCA_HUMAN	Methylcrotonoyl-CoA carboxylase subunit alpha, mitochondrial	1	0.875538		0.75516
< 5	628	2.08	2.08	10.181	2.0362	2.0362	Q9BY67	CADM1_HUMAN	Cell adhesion molecule 1	1	1.00258		0.945534
< 5	629	2.08	2.08	8.86699	3.69458	3.69458	Q9BS26	ERP44_HUMAN	Endoplasmic reticulum resident protein 44	1	1.11476		0.870768
< 5	630	2.07	18.09	32.5373	27.7612	27.7612	P11465	PSG2_HUMAN	Pregnancy-specific beta-1-glycoprotein 2	10	0.959883	0.890217	1.02353	0.626531
< 5	631	2.07	2.34	9.48661	0.892857	0.892857	Q14574	DSC3_HUMAN	Desmocollin-3	1	0.780829	0.355173	0.672305	0.034762
[truncated: 220 more rows]

## Sheet: 4) Protein Groups (p < 0.01)
FDR(%)	N	Unused	Total	%Cov	%Cov(50)	%Cov(95)	Accession #	Accession Name	Name	Peptides(95%)	115:114	PVal 115:114	117:116	PVal 117:116	ABS LOG2 115:114	ABS LOG2 117:116	AVG LOG2 Change
[truncated: 99 more rows]
