# Supplementary material for: Amniotic Fluid Cathelicidin in PPROM Pregnancies: From Proteomic Discovery to Assessing Its Potential in Inflammatory Complications Diagnosis
Source: PLoS One. 2012 Jul 18;7(7):e41164. doi: 10.1371/journal.pone.0041164 (PMC3399859; doi:10.1371/journal.pone.0041164)
Supplement: Table S2 — Peptides identified in the exploratory proteomic phase of the study. All identified peptides were exported from the ProteinPilot software and listed in spreadsheet Raw Peptide Data. (XLSX) [file pone.0041164.s005.xlsx]

## Sheet: 1) Raw Peptide Data
N	Unused	Total	%Cov	%Cov(50)	%Cov(95)	Accessions # |Accessions Name	Protein Name	Used	Annotation	Contrib	Conf	Sequence	Modifications	Cleavages	dMass	Prec MW	Prec m/z	Theor MW	Theor m/z	Theor z	Sc	Spectrum	Time	115:114	%Err 115:114	117:116	%Err 117:116											Area 114	Err 114	Area 115	Err 115	Area 116	Err 116	Area 117	Err 117
1	318.01	318.01	68.5666	60.4778	59.4719	P02751|FINC_HUMAN	Fibronectin	1	auto	2	99	AAHEEICTTNEGVMYR	iTRAQ4plex@N-term; Methylthio(C)@7	cleaved M-A@N-term	0.00228696	2012.89	2013.9	2012.89	2013.89	1	23	22.SAMPLE 1.4.180.8	43.8667	0.797245	0.238556	0.172472	0.831202											18536.5	27.9	15890.4	29.41	20898.7	30.66	3548.24	29.03
1	318.01	318.01	68.5666	60.4778	59.4719	P02751|FINC_HUMAN	Fibronectin	1	auto	2	99	AAVYQPQPHPQPPPYGHCVTDSGVVY	iTRAQ4plex@N-term; Methylthio(C)@18	cleaved Y-S@C-term	0.00363911	2996.41	2997.42	2996.41	2997.41	1	14	19.SAMPLE 4.4.234.5	51.0667	1.69352	1.26918	0.891727	1.16814											653.4	7.15	1189.83	7.65	1204.66	9.13	1057.48	9.4
1	318.01	318.01	68.5666	60.4778	59.4719	P02751|FINC_HUMAN	Fibronectin	1	auto	2	99	AVEENQESTPVVIQQETTGTPR	iTRAQ4plex@N-term	cleaved Y-A@N-term	-0.0467665	2556.23	2557.24	2556.28	2557.29	1	28	1.SAMPLE 2.6.243.6	52.2667	0.718115	0.431858	0.209769	1.41116											10350.5	25.29	7992.31	28.46	10789.7	27.09	2228.07	30.94
1	318.01	318.01	68.5666	60.4778	59.4719	P02751|FINC_HUMAN	Fibronectin	1	auto	2	99	CDPHEATCYDDGK	iTRAQ4plex@N-term; Methylthio(C)@1; Methylthio(C)@8; iTRAQ4plex(K)@13		0.0382657	1832.75	1833.75	1832.71	1833.72	1	17	23.SAMPLE 4.5.116.4	43	0.843084	0.668039	0.61049	0.828232											1093.69	4.94	991.47	4.88	1298.98	6.09	780.65	5.33
1	318.01	318.01	68.5666	60.4778	59.4719	P02751|FINC_HUMAN	Fibronectin	1	auto	2	99	CDPVDQCQDSETGTFYQIGDSWEK	iTRAQ4plex@N-term; Methylthio(C)@1; Methylthio(C)@7; iTRAQ4plex(K)@24		-0.0213671	3130.27	3131.28	3130.29	3131.3	1	28	21.SAMPLE 2.4.309.1	61.0667	0.870511	0.26096	0.605075	0.423181											4202.18	7.95	3933.36	7.07	4461.21	6.58	2657.28	10.54
1	318.01	318.01	68.5666	60.4778	59.4719	P02751|FINC_HUMAN	Fibronectin	1	auto	2	99	CFDHAAGTSY	iTRAQ4plex@N-term; Methylthio(C)@1	cleaved Y-V@C-term	0.00374786	1260.51	1261.51	1260.5	1261.51	1	14	20.SAMPLE 3.5.160.7	41.2	1.19874	0.228292	0.622775	0.435913											6544.76	11.85	8435.93	11.73	7679.2	13.46	4707.85	18.79
1	318.01	318.01	68.5666	60.4778	59.4719	P02751|FINC_HUMAN	Fibronectin	1	auto	2	99	CFDHAAGTSYVVGETWEK	iTRAQ4plex@N-term; Methylthio(C)@1; iTRAQ4plex(K)@18	cleaved K-P@C-term	-0.00875296	2333.06	2334.07	2333.07	2334.08	1	30	19.SAMPLE 4.4.244.6	52.4	1.08196	0.178076	0.207967	0.703088											11564.7	16.65	13454.2	14.1	12333.2	14.85	2524.9	17.49
1	318.01	318.01	68.5666	60.4778	59.4719	P02751|FINC_HUMAN	Fibronectin	1	auto	2	99	CHEGGQSYK	iTRAQ4plex@N-term; Methylthio(C)@1; iTRAQ4plex(K)@9		0.0356609	1341.64	1342.65	1341.6	1342.61	1	16	15.SAMPLE 2.8.68.4	28.9333	1.18107	0.0706112	0.669695	0.0767111											69394.3	37.41	88128.1	40.19	101736	42.01	67070	43.36
1	318.01	318.01	68.5666	60.4778	59.4719	P02751|FINC_HUMAN	Fibronectin	1	auto	2	99	CPIECFMPLDVQADR	iTRAQ4plex@N-term; Methylthio(C)@1; Methylthio(C)@5	cleaved N-C@N-term	0.415596	1972.27	1973.27	1971.85	1972.86	1	21	7.SAMPLE 4.4.370.1	69.2	0.669251	0.318195	0.289462	0.879292											7164.29	13.85	5155.57	13.03	7585.64	13.88	2161.52	18.59
1	318.01	318.01	68.5666	60.4778	59.4719	P02751|FINC_HUMAN	Fibronectin	1	auto	2	99	CTCFGGQR	iTRAQ4plex@N-term; Methylthio(C)@1; Methylthio(C)@3	cleaved S-C@N-term	-0.00283001	1106.42	1107.43	1106.43	1107.43	1	12	24.SAMPLE 3.4.134.4	37.7333	0.902341	0.285985	0.393043	0.726409											15267.1	29.16	14813	31.53	14558.9	29.72	5633.05	39.27
1	318.01	318.01	68.5666	60.4778	59.4719	P02751|FINC_HUMAN	Fibronectin	1	auto	2	99	CTCVGNGR	iTRAQ4plex@N-term; Methylthio(C)@1; Methylthio(C)@3; Deamidated(N)@6		-0.00315476	1045.39	1046.4	1045.39	1046.4	1	14	19.SAMPLE 4.4.124.3	36.4	0.815884	0.201887	0.537937	0.386719											27207.5	33.69	23868.9	38.06	33630.4	39.78	17809	65.57
1	318.01	318.01	68.5666	60.4778	59.4719	P02751|FINC_HUMAN	Fibronectin	1	auto	2	99	DDKESVPISDTIIPAVPPPTDLR	iTRAQ4plex@N-term; iTRAQ4plex(K)@3		-0.0481744	2762.45	2763.45	2762.49	2763.5	1	11	23.SAMPLE 4.5.206.1	61	100														0	2.22	103.22	4.01	0	6.26	0	0
1	318.01	318.01	68.5666	60.4778	59.4719	P02751|FINC_HUMAN	Fibronectin	1	auto	2	99	DLEVVAATPTSLLISWDAPAVTVR	iTRAQ4plex@N-term		-0.0692082	2667.39	2668.4	2667.46	2668.47	1	12	23.SAMPLE 4.5.297.5	79.2	0.587745	5.43259	0.01												132.52	4.73	83.75	3.43	132.46	3.01	0	6.54
1	318.01	318.01	68.5666	60.4778	59.4719	P02751|FINC_HUMAN	Fibronectin	1	auto	2	99	DLQFVEVTDVK	iTRAQ4plex@N-term; iTRAQ4plex(K)@11		0.0044183	1579.87	1580.88	1579.87	1580.88	1	20	23.SAMPLE 4.5.178.4	55.4	1.43461	0.536291	0.967357	0.527214											1025.05	4.44	1581.22	5	1378.12	5	1312.35	5.02
1	318.01	318.01	68.5666	60.4778	59.4719	P02751|FINC_HUMAN	Fibronectin	1	auto	2	99	DSMIWDCTCIGAGR	iTRAQ4plex@N-term; FormaldehydeAdduct(W)@5; Methylthio(C)@7; No Methylthio(C)@9		-0.00843533	1728.71	1729.72	1728.72	1729.73	1	18	9.SAMPLE 2.4.306.1	60.6667	0.872667	0.476543	0.646989	0.778502											6686.29	22.02	6274.06	21.61	6237.49	26.99	3972.67	25.71
1	318.01	318.01	68.5666	60.4778	59.4719	P02751|FINC_HUMAN	Fibronectin	1	auto	2	99	DTLTSRPAQGVVTTLENVSPPR	iTRAQ4plex@N-term		-0.0865599	2481.24	2482.25	2481.33	2482.34	1	18	17.SAMPLE 4.10.246.4	52.6667	1.09025	0.834848	1.97545	0.783523											5395.85	34.76	6325.59	33.59	5217.11	33.49	10145.5	45.58
1	318.01	318.01	68.5666	60.4778	59.4719	P02751|FINC_HUMAN	Fibronectin	1	auto	2	99	EATIPGHLNSY	iTRAQ4plex@N-term	cleaved Y-T@C-term	0.00645727	1344.69	1345.69	1344.68	1345.69	1	15	15.SAMPLE 2.8.184.1	44.4	1.06096	0.426083	0.386719	0.962993											8744.1	27.86	9975.35	28.22	10335.7	28.8	3934.7	36.27
1	318.01	318.01	68.5666	60.4778	59.4719	P02751|FINC_HUMAN	Fibronectin	1	auto	2	99	EDRVPHSR	iTRAQ4plex@N-term	missed R-V@3	0.00838136	1138.6	1139.61	1138.6	1139.6	1	9	23.SAMPLE 4.5.14.1	22.6	1.35881	1.26782	1.86005	1.53141											499.57	5.36	729.91	4.93	504.35	7.09	923.49	5.61
1	318.01	318.01	68.5666	60.4778	59.4719	P02751|FINC_HUMAN	Fibronectin	0	auto - no iTRAQ	2	99	EEGDEPQYLDLPSTATSVNIPDLLPGR	Glu->pyro-Glu@N-term	cleaved S-E@N-term	-0.125932	2907.29	2908.3	2907.41	2908.42	1	17	17.SAMPLE 4.10.336.2	64.6667	1.72154	1.95677	1.51473	2.88044											731.19	11.98	1353.51	14.48	622.87	12.85	928.77	18.67
1	318.01	318.01	68.5666	60.4778	59.4719	P02751|FINC_HUMAN	Fibronectin	0	auto - no iTRAQ	2	99	EEICTTNEGVMYR	Glu->pyro-Glu@N-term; Methylthio(C)@4	cleaved H-E@N-term	0.0517089	1571.69	1572.7	1571.64	1572.65	1	11	22.SAMPLE 1.4.215.2	48.5333	1.24885	4.57422	100												139.57	4.02	187.42	6.66	0	18.78	164.64	4.38
1	318.01	318.01	68.5666	60.4778	59.4719	P02751|FINC_HUMAN	Fibronectin	1	auto	2	99	EESPLLIGQQSTVSDVPR	iTRAQ4plex@N-term		-0.00208046	2098.1	2099.11	2098.1	2099.11	1	16	23.SAMPLE 4.5.165.2	52.8	0.689882	2.05025	0.01												387.11	4.08	287.16	5.05	331.23	4.18	0	16.45
1	318.01	318.01	68.5666	60.4778	59.4719	P02751|FINC_HUMAN	Fibronectin	1	auto	2	99	EINLAPDSSSVVVSGLMVATK	iTRAQ4plex@N-term; Oxidation(M)@17; iTRAQ4plex(K)@21		-0.0528237	2420.25	2421.26	2420.31	2421.31	1	29	17.SAMPLE 4.10.265.10	55.2	1.3532	0.302103	0.736262	0.473962											4030.99	10.02	5865.27	10.07	4576.65	9.31	3317.08	14.2
1	318.01	318.01	68.5666	60.4778	59.4719	P02751|FINC_HUMAN	Fibronectin	1	auto	2	99	ESKPLTAQQTTK	iTRAQ4plex@N-term; iTRAQ4plex(K)@3; Deamidated(Q)@8; iTRAQ4plex(K)@12		0.0509156	1764.05	1765.06	1764	1765.01	1	19	15.SAMPLE 2.8.71.2	29.3333	0.879667	0.108822	0.830719	0.113007											43959.2	29.94	41579.8	35.29	48253.2	35.08	39459.9	34.14
1	318.01	318.01	68.5666	60.4778	59.4719	P02751|FINC_HUMAN	Fibronectin	0	auto - no iTRAQ	2	99	ESTPVVIQQETTGTPR	Glu->pyro-Glu@N-term	cleaved Q-E@N-term	0.0294399	1723.9	1724.91	1723.87	1724.88	1	12	15.SAMPLE 2.8.161.9	41.3333	1.45093	0.660127	1.04636	0.808699											1537.39	8.09	2398.53	9.56	1853.7	9.47	1909.39	11.97
1	318.01	318.01	68.5666	60.4778	59.4719	P02751|FINC_HUMAN	Fibronectin	1	auto	2	99	ESVPISDTIIPAVPPPTDLR	iTRAQ4plex@N-term		0.0140917	2260.26	2261.26	2260.24	2261.25	1	26	18.SAMPLE 3.15.280.9	57.2	1.16496	0.766297	0.492349	1.47482											3887.36	24.33	4869.45	21.53	4273.05	23.35	2071.03	28.37
1	318.01	318.01	68.5666	60.4778	59.4719	P02751|FINC_HUMAN	Fibronectin	1	auto	2	99	ETGTFYQIGDSWEK	Glu->pyro-Glu@N-term; iTRAQ4plex(K)@14	cleaved S-E@N-term	-0.0214926	1785.81	1786.82	1785.83	1786.84	1	15	21.SAMPLE 2.4.256.2	54	0.696737	0.434195	0.784964	0.541779											2899.88	6.86	2172.52	7.91	2700.66	7.16	2086.87	9.86
1	318.01	318.01	68.5666	60.4778	59.4719	P02751|FINC_HUMAN	Fibronectin	1	auto	2	99	EVTGLSPGVTYYFK	Glu->pyro-Glu@N-term; iTRAQ4plex(K)@14	cleaved A-E@N-term	0.00372485	1685.88	1686.89	1685.88	1686.89	1	21	13.SAMPLE 4.9.257.4	54.1333	0.754175	0.256006	0.902346	0.283911											21305.6	34.01	17277.5	34.58	18239.2	32.36	16201.5	35.91
1	318.01	318.01	68.5666	60.4778	59.4719	P02751|FINC_HUMAN	Fibronectin	1	auto	2	99	EWTCKPIAEK	Glu->pyro-Glu@N-term; Methylthio(C)@4; iTRAQ4plex(K)@5; iTRAQ4plex(K)@10	cleaved G-E@N-term	-0.00882141	1519.77	1520.78	1519.78	1520.78	1	12	10.SAMPLE 1.4.228.1	50.2667	0.756806	0.218744	0.810167	0.265765											14247.7	17.05	11594.3	21.23	11493.7	18.31	9166.63	19.5
1	318.01	318.01	68.5666	60.4778	59.4719	P02751|FINC_HUMAN	Fibronectin	0	auto - no iTRAQ	2	99	EYIISCHPVGTDEEPLQFR	Glu->pyro-Glu@N-term; Methylthio(C)@6	cleaved S-E@N-term	-0.0198285	2260.01	2261.02	2260.03	2261.04	1	18	10.SAMPLE 1.4.333.1	64.2667	1.72055	1.14291	1.04099	1.73776											800.22	7.21	1480.44	10.41	821.82	10.83	842.17	9.54
1	318.01	318.01	68.5666	60.4778	59.4719	P02751|FINC_HUMAN	Fibronectin	1	auto	2	99	FGFCPMAAHEEICTTNEGVMYR	iTRAQ4plex@N-term; Methylthio(C)@4; No Methylthio(C)@13		0.423743	2695.57	2696.58	2695.15	2696.16	1	16	7.SAMPLE 4.4.321.2	62.6667	1.41245	0.970487	1.35452	0.770283											1910.1	13.44	2900.98	19.39	3277.13	17.79	4369.74	23.88
1	318.01	318.01	68.5666	60.4778	59.4719	P02751|FINC_HUMAN	Fibronectin	1	auto	2	99	FLATTPNSLLVSWQPPR	iTRAQ4plex@N-term; Deamidated(N)@7		-0.0392398	2071.08	2072.09	2071.12	2072.13	1	20	4.SAMPLE 3.4.255.4	53.8667	1.18657	0.543318	0.954704	0.530131											3843.12	16.35	4903.33	16.57	5692.09	17.52	5349.54	23.09
1	318.01	318.01	68.5666	60.4778	59.4719	P02751|FINC_HUMAN	Fibronectin	1	auto	2	99	FTNIGPDTMR	iTRAQ4plex@N-term		0.00321172	1294.65	1295.66	1294.65	1295.65	1	17	17.SAMPLE 4.6.158.6	40.9333	0.952995	0.108406	0.471275	0.192016											61366.2	46.56	62883.2	48.69	73798.9	49.73	34237.4	61.56
1	318.01	318.01	68.5666	60.4778	59.4719	P02751|FINC_HUMAN	Fibronectin	1	auto	2	99	FTQVTPTSLSAQWTPPNVQLTGYR	iTRAQ4plex@N-term; Methyl(Q)@12; Oxidation(W)@13		-0.0152683	2865.46	2866.47	2865.48	2866.49	1	18	3.SAMPLE 4.4.219.8	49.0667	1.0936	1.41661	0.666837	1.15281											1093.46	10.97	1285.81	12.86	1539.24	11	1010.42	9.14
1	318.01	318.01	68.5666	60.4778	59.4719	P02751|FINC_HUMAN	Fibronectin	1	auto	2	99	GATYNVIVEALK	iTRAQ4plex@N-term; Methyl(I)@7; iTRAQ4plex(K)@12		-0.0421602	1578.88	1579.89	1578.92	1579.93	1	18	23.SAMPLE 4.5.244.4	68.6	0.896353	0.890687	0.415447	2.19632											823.56	5.7	793.76	4.45	591.07	4.5	241.73	4.98
1	318.01	318.01	68.5666	60.4778	59.4719	P02751|FINC_HUMAN	Fibronectin	1	auto	2	99	GATYNVIVEALKDQQR	iTRAQ4plex@N-term; Methyl(I)@7; iTRAQ4plex(K)@12		0.00279274	2106.17	2107.18	2106.17	2107.18	1	25	13.SAMPLE 4.9.297.1	59.4667	0.669666	0.201239	6.0603	0.110054											59244.2	68.19	42659.8	70.42	62418.5	67.07	372377	88.58
1	318.01	318.01	68.5666	60.4778	59.4719	P02751|FINC_HUMAN	Fibronectin	1	auto	2	99	GDSPASSKPISINYR	iTRAQ4plex@N-term; iTRAQ4plex(K)@8		-0.0601292	1878.94	1879.95	1879	1880.01	1	16	17.SAMPLE 4.6.117.6	35.4667	0.797508	0.190791	0.803142	0.22522											24405.5	30.94	20928.5	29.84	24266.7	32.38	19185.8	34.81
1	318.01	318.01	68.5666	60.4778	59.4719	P02751|FINC_HUMAN	Fibronectin	1	auto	2	99	GDSPASSKPISINYRTEI	iTRAQ4plex@N-term; iTRAQ4plex(K)@8; Deamidated(N)@13; Deamidated(R)@15; Dehydrated(E)@17	cleaved I-D@C-term; missed R-T@15	-0.00281576	2206.13	2207.14	2206.14	2207.14	1	13	13.SAMPLE 4.6.165.1	41.8667	0.907303	0.296061	1.01262	0.256019											9056.4	17.45	8835.33	19.86	9976.54	17.57	9944.97	18.48
1	318.01	318.01	68.5666	60.4778	59.4719	P02751|FINC_HUMAN	Fibronectin	1	auto	2	99	GEPCVLPFTYNGR	iTRAQ4plex@N-term; Methylthio(C)@4; Deamidated(N)@11	cleaved N-G@N-term	0.00222164	1642.76	1643.77	1642.76	1643.77	1	17	10.SAMPLE 1.4.298.2	59.6	0.909142	0.44128	1.08671	0.593643											4464.25	14.8	4364.1	12.71	3780.69	14.54	4044.46	18.29
1	318.01	318.01	68.5666	60.4778	59.4719	P02751|FINC_HUMAN	Fibronectin	1	auto	2	99	GEWKCER	iTRAQ4plex@N-term; iTRAQ4plex(K)@4; Methylthio(C)@5	missed K-C@4	-0.00831887	1240.59	1241.59	1240.59	1241.6	1	12	22.SAMPLE 1.4.131.1	37.3333	0.953047	0.132445	0.38031	0.403739											22693.6	21.73	23255.9	21.28	24234.2	21.68	9072.84	35.72
1	318.01	318.01	68.5666	60.4778	59.4719	P02751|FINC_HUMAN	Fibronectin	1	auto	2	99	GEWTCIAYSQLR	iTRAQ4plex@N-term; Methylthio(C)@5		0.223311	1615.98	1616.99	1615.76	1616.77	1	18	7.SAMPLE 4.4.268.2	55.6	1.02394	0.43808	0.96284	0.626316											3605.24	12.02	3969.38	11.28	3153.07	11.67	2988.57	15.1
1	318.01	318.01	68.5666	60.4778	59.4719	P02751|FINC_HUMAN	Fibronectin	1	auto	2	99	GEWTCKPIAEK	iTRAQ4plex@N-term; Methylthio(C)@5; No iTRAQ4plex(K)@6; iTRAQ4plex(K)@11		0.0152214	1594.82	1595.83	1594.81	1595.82	1	18	19.SAMPLE 4.4.188.5	44.9333	0.869673	0.198107	0.567838	0.273413											9786.97	12.99	9152.06	13.46	10242	13.25	5725.1	13.79
1	318.01	318.01	68.5666	60.4778	59.4719	P02751|FINC_HUMAN	Fibronectin	1	auto	2	99	GFNCESKPEA	iTRAQ4plex@N-term; Methylthio(C)@4; iTRAQ4plex(K)@7	cleaved A-E@C-term	-0.0116808	1414.63	1415.64	1414.65	1415.65	1	16	22.SAMPLE 1.4.140.2	38.5333	0.962741	0.166375	1.58689	0.200691											5846.39	6.79	6052.18	7.21	4848.31	7.09	7573.78	10.41
1	318.01	318.01	68.5666	60.4778	59.4719	P02751|FINC_HUMAN	Fibronectin	1	auto	2	99	GFNCESKPEAE	iTRAQ4plex@N-term; Methylthio(C)@4; iTRAQ4plex(K)@7	cleaved E-E@C-term	0.00462182	1543.69	1544.7	1543.69	1544.7	1	16	12.SAMPLE 1.5.151.1	40	0.726792	0.148899	0.894573	0.167659											20136.9	18.63	15736.9	18.36	18754.6	19.05	16515.8	22.03
1	318.01	318.01	68.5666	60.4778	59.4719	P02751|FINC_HUMAN	Fibronectin	1	auto	2	99	GFNCESKPEAEETCFDK	iTRAQ4plex@N-term; Methylthio(C)@4; iTRAQ4plex(K)@7; Methylthio(C)@14; iTRAQ4plex(K)@17		-0.0311445	2457.04	2458.05	2457.07	2458.08	1	31	22.SAMPLE 1.4.234.4	51.0667	0.799974	0.0552002	0.332282	0.102317											89743.7	31.61	77196	32.81	105567	32.05	34531	33.74
1	318.01	318.01	68.5666	60.4778	59.4719	P02751|FINC_HUMAN	Fibronectin	1	auto	2	99	GFNCESKPEAEETCFDKYTGNTYR	iTRAQ4plex@N-term; Methylthio(C)@4; iTRAQ4plex(K)@7; Methylthio(C)@14; iTRAQ4plex(K)@17	missed K-Y@17	0.0220358	3312.48	3313.49	3312.46	3313.46	1	18	20.SAMPLE 3.5.272.4	56.1333	0.8605	0.540436	4.28634	0.355961											8217.41	30.22	7603.27	30.11	8226.91	28.49	34713.5	28.59
1	318.01	318.01	68.5666	60.4778	59.4719	P02751|FINC_HUMAN	Fibronectin	1	auto	2	99	GGEPSPEGTTGQSYNQYSQR	iTRAQ4plex@N-term	cleaved P-G@N-term	-0.0113568	2286.02	2287.02	2286.03	2287.03	1	23	1.SAMPLE 2.6.168.1	42.2667	0.879109	0.270703	0.785065	0.254535											11292.9	19.57	10674.9	22.2	12796	21.73	9889.04	18.75
1	318.01	318.01	68.5666	60.4778	59.4719	P02751|FINC_HUMAN	Fibronectin	1	auto	2	99	GIGEWHCQPLQTYPSS	iTRAQ4plex@N-term; Methylthio(C)@7	cleaved S-S@C-term	-0.0255378	1991.87	1992.88	1991.9	1992.91	1	19	9.SAMPLE 2.4.227.3	50.1333	1.26737	0.291808	1.24329	0.416392											12493.6	28.83	17025.7	30.41	13339.1	31.44	16325.7	56.04
1	318.01	318.01	68.5666	60.4778	59.4719	P02751|FINC_HUMAN	Fibronectin	1	auto	2	99	GKGEWTCKPIAEK	iTRAQ4plex@N-term; iTRAQ4plex(K)@2; Methylthio(C)@7; iTRAQ4plex(K)@8; iTRAQ4plex(K)@13	cleaved N-G@N-term; missed K-G@2	0.0353372	2068.17	2069.17	2068.13	2069.14	1	13	19.SAMPLE 4.4.177.4	43.4667	0.668603	0.187589	0.903776	0.173474											8413.17	9.12	6048.43	9.26	8117.15	9.14	7221.71	9.53
1	318.01	318.01	68.5666	60.4778	59.4719	P02751|FINC_HUMAN	Fibronectin	1	auto	2	99	GLAFTDVDVDSIK	iTRAQ4plex@N-term; iTRAQ4plex(K)@13		-0.0324583	1666.87	1667.88	1666.9	1667.91	1	24	18.SAMPLE 3.15.249.8	53.0667	0.857763	0.136312	0.724506	0.136213											29426.7	26.23	27140.8	27.99	34727.9	26.01	24768.3	28.18
1	318.01	318.01	68.5666	60.4778	59.4719	P02751|FINC_HUMAN	Fibronectin	1	auto	2	99	GLKPGVVYEGQLISIQQYGHQEVTR	iTRAQ4plex@N-term; iTRAQ4plex(K)@3		-0.0275707	3086.65	3087.66	3086.68	3087.68	1	29	13.SAMPLE 4.6.233.9	50.9333	1.06174	0.347485	0.344612	0.888134											9733.45	25.99	11112.2	24.71	11678.9	28.22	3961.94	33.86
1	318.01	318.01	68.5666	60.4778	59.4719	P02751|FINC_HUMAN	Fibronectin	1	auto	2	99	GNLLQCICTGNGR	iTRAQ4plex@N-term; Methylthio(C)@6; Methylthio(C)@8; Deamidated(N)@11		0.0103306	1584.71	1585.72	1584.7	1585.71	1	22	3.SAMPLE 4.4.295.4	59.2	0.821105	0.447783	0.491687	0.608779											5686.59	16.78	5020.71	16.91	7501.93	16.88	3631.09	20.54
1	318.01	318.01	68.5666	60.4778	59.4719	P02751|FINC_HUMAN	Fibronectin	1	auto	2	99	GQPRQYNVGPSVSK	No iTRAQ4plex@N-term; Oxidation(P)@3; Deamidated(Q)@5; Oxidation(Y)@6; iTRAQ4plex(K)@14	missed R-Q@4	0.0247078	1692.88	1693.89	1692.86	1693.86	1	14	13.SAMPLE 4.6.123.4	36.2667	1.29062	0.0462661	0.910579	0.0463199											124817	46.58	173216	47.37	157962	48.32	141595	49.25
1	318.01	318.01	68.5666	60.4778	59.4719	P02751|FINC_HUMAN	Fibronectin	1	auto	2	99	GRESKPLTAQQTTK	No iTRAQ4plex@N-term; Arg->GluSA(R)@2; iTRAQ4plex(K)@5; iTRAQ4plex(K)@14	cleaved H-G@N-term; missed R-E@2	0.0708957	1789.05	1790.06	1788.98	1789.99	1	16	15.SAMPLE 2.8.73.4	29.6	1.14618	0.0787247	0.875207	0.0698568											57774.1	35.39	71203.3	35.21	83004.4	37.79	71513.4	37.89
1	318.01	318.01	68.5666	60.4778	59.4719	P02751|FINC_HUMAN	Fibronectin	1	auto	2	99	HHPEHFSGR	iTRAQ4plex@N-term	cleaved R-P@C-term	0.0246868	1246.63	1247.64	1246.61	1247.61	1	13	16.SAMPLE 1.6.54.6	27.0667	1.43342	0.0698235	0.254817	0.171399											103712	59.04	159852	64.63	158486	66.29	39755.4	66.08
1	318.01	318.01	68.5666	60.4778	59.4719	P02751|FINC_HUMAN	Fibronectin	1	auto	2	99	HYQINQQWER	iTRAQ4plex@N-term; Deamidated(N)@5		0.0031547	1545.75	1546.76	1545.74	1546.75	1	17	15.SAMPLE 2.8.188.1	44.9333	0.85293	0.0776344	0.399408	0.148162											68607.1	36.39	62921.3	35.67	75446.8	36.59	29664.3	41.53
1	318.01	318.01	68.5666	60.4778	59.4719	P02751|FINC_HUMAN	Fibronectin	1	auto	2	99	IAWESPQGQVSR	iTRAQ4plex@N-term		-0.0140854	1500.77	1501.77	1500.78	1501.79	1	12	17.SAMPLE 4.6.146.13	39.3333	0.751948	0.319838	0.885566	0.424185											5529.62	10.87	4470.93	11.28	5606.57	11.39	4887.58	18.2
1	318.01	318.01	68.5666	60.4778	59.4719	P02751|FINC_HUMAN	Fibronectin	1	auto	2	99	IFEEHGFR	iTRAQ4plex@N-term	cleaved M-I@N-term	0.0182747	1177.62	1178.63	1177.6	1178.61	1	14	18.SAMPLE 3.15.178.5	43.6	1.30415	0.301666	0.351179	0.659261											11558.1	29.04	16207.9	27.06	15997.4	28.94	5530.36	35.06
1	318.01	318.01	68.5666	60.4778	59.4719	P02751|FINC_HUMAN	Fibronectin	1	auto	2	99	IGDQWDK	iTRAQ4plex@N-term; iTRAQ4plex(K)@7		0.0119344	1148.62	1149.63	1148.61	1149.61	1	12	15.SAMPLE 2.8.152.10	40.1333	0.937643	0.0813273	0.708491	0.0862461											59510.2	32.79	59999	35.89	72090.2	35.95	50279	35.38
1	318.01	318.01	68.5666	60.4778	59.4719	P02751|FINC_HUMAN	Fibronectin	1	auto	2	99	ISCTIANR	iTRAQ4plex@N-term; Methylthio(C)@3		-0.000610611	1066.54	1067.55	1066.54	1067.55	1	10	9.SAMPLE 2.4.95.5	32.5333	0.805728	0.422965	0.648119	0.40393											10398.7	31.65	9009.11	26.46	12620.1	27.9	8051.82	27.22
1	318.01	318.01	68.5666	60.4778	59.4719	P02751|FINC_HUMAN	Fibronectin	1	auto	2	99	ITGYIIK	iTRAQ4plex@N-term; iTRAQ4plex(K)@7		0.00658258	1094.7	1095.71	1094.69	1095.7	1	12	13.SAMPLE 4.6.158.11	40.9333	0.802747	0.0696398	0.834841	0.0704036											73537.4	33.29	63474.9	33.59	75691	32.84	62204.8	34.49
1	318.01	318.01	68.5666	60.4778	59.4719	P02751|FINC_HUMAN	Fibronectin	1	auto	2	99	ITYGETGGNSPVQEFTVPGSK	iTRAQ4plex@N-term; Ser->Oxoalanine(S)@10; Pro->pyro-Glu(P)@11; iTRAQ4plex(K)@21		-0.0148906	2467.2	2468.2	2467.21	2468.22	1	20	18.SAMPLE 3.15.210.2	47.8667	0.998576	0.462945	0.703928	0.729795											9993.62	32.58	10730.5	35.27	9741.55	32.96	6750.44	43.65
1	318.01	318.01	68.5666	60.4778	59.4719	P02751|FINC_HUMAN	Fibronectin	1	auto	2	99	IYLYTLNDNAR	iTRAQ4plex@N-term; Deamidated(N)@9		-0.000179825	1499.77	1500.78	1499.77	1500.78	1	18	13.SAMPLE 4.6.203.8	46.9333	0.941958	0.296474	1.02145	0.459495											13105	27.42	13273.5	27.88	12162.5	29.94	12229.7	47.45
1	318.01	318.01	68.5666	60.4778	59.4719	P02751|FINC_HUMAN	Fibronectin	1	auto	2	99	LGVRPSQGGEAPR	iTRAQ4plex@N-term		0.021282	1466.83	1467.84	1466.81	1467.81	1	16	23.SAMPLE 4.5.68.5	33.4	1.145	0.363294	1.28089	0.535144											2315.39	6.67	2850.66	6.31	1944.27	6.65	2451.56	10.09
1	318.01	318.01	68.5666	60.4778	59.4719	P02751|FINC_HUMAN	Fibronectin	0	auto - no iTRAQ	2	99	LPSTATSVNIPDLLPGR	No iTRAQ4plex@N-term	cleaved D-L@N-term	-0.0881519	1749.87	1750.88	1749.96	1750.97	1	16	6.SAMPLE 1.4.237.1	51.4667	1.41688	1.85228	0.559259	1.95263											927.26	15.3	1412.7	11.89	1392.56	14.19	766.66	12.77
1	318.01	318.01	68.5666	60.4778	59.4719	P02751|FINC_HUMAN	Fibronectin	1	auto	2	99	MSESGFK	iTRAQ4plex@N-term; iTRAQ4plex(K)@7		0.00408261	1072.55	1073.56	1072.55	1073.55	1	12	15.SAMPLE 2.8.109.10	34.4	0.746109	0.0890613	0.756218	0.0886283											56702.7	30.73	45490.5	32.15	60944.2	32.35	45368.5	32.2
1	318.01	318.01	68.5666	60.4778	59.4719	P02751|FINC_HUMAN	Fibronectin	1	auto	2	99	MVDCTCLGEGSGR	iTRAQ4plex@N-term; Methylthio(C)@4; Methylthio(C)@6	cleaved M-M@N-term	0.0086299	1562.62	1563.63	1562.61	1563.62	1	20	10.SAMPLE 1.4.260.4	54.5333	0.930642	0.308653	0.313591	0.760957											7666.25	16.07	7671.5	17.38	9733.63	18.38	3004.79	22.15
1	318.01	318.01	68.5666	60.4778	59.4719	P02751|FINC_HUMAN	Fibronectin	1	auto	2	99	NLQPASEYTVSLVAIK	iTRAQ4plex@N-term; Deamidated(N)@1; iTRAQ4plex(K)@16		-0.0352986	2021.09	2022.1	2021.13	2022.14	1	28	17.SAMPLE 4.10.265.11	55.2	0.948124	0.227997	0.890316	0.238316											7726.97	13.23	7877.51	11.86	8321.28	12.78	7293.06	13.29
1	318.01	318.01	68.5666	60.4778	59.4719	P02751|FINC_HUMAN	Fibronectin	1	auto	2	99	NSITLTNLTPGTEYVVSIVALNGR	iTRAQ4plex@N-term; Deamidated(N)@1; Deamidated(N)@22		-0.0232612	2677.41	2678.41	2677.43	2678.44	1	23	13.SAMPLE 4.9.340.4	65.2	1.09969	0.507104	0.403103	1.02149											4101.9	15.82	4850.33	15.97	4930.77	16.16	1956.62	18.93
1	318.01	318.01	68.5666	60.4778	59.4719	P02751|FINC_HUMAN	Fibronectin	1	auto	2	99	NTFAEVTGLSPGVTYYFK	iTRAQ4plex@N-term; iTRAQ4plex(K)@18		-0.074198	2281.11	2282.12	2281.19	2282.19	1	27	6.SAMPLE 1.4.282.4	57.4667	0.910716	0.0540986	0.860166	0.0657796											126890	47.5	124258	48.53	130417	48.29	110432	60.04
1	318.01	318.01	68.5666	60.4778	59.4719	P02751|FINC_HUMAN	Fibronectin	1	auto	2	99	PAQGVVTTLENVSPPR	iTRAQ4plex@N-term	cleaved R-P@N-term	-0.0635446	1807.93	1808.93	1807.99	1809	1	25	17.SAMPLE 4.10.221.8	49.3333	0.787256	0.0883918	0.275217	0.222088											72344.6	40.24	61240.2	42.07	69325.4	40.55	18782	40.24
1	318.01	318.01	68.5666	60.4778	59.4719	P02751|FINC_HUMAN	Fibronectin	1	auto	2	99	PGVTEATITGLEPGTEY	iTRAQ4plex@N-term	cleaved R-P@N-term; cleaved Y-T@C-term	0.0161815	1877.95	1878.96	1877.94	1878.95	1	14	15.SAMPLE 2.8.267.1	55.4667	0.953148	0.215149	0.465322	0.497724											17295.3	26.25	17725.7	27.03	17575.2	26.82	8050.61	38.14
1	318.01	318.01	68.5666	60.4778	59.4719	P02751|FINC_HUMAN	Fibronectin	1	auto	2	99	PHEATCYDDGK	No iTRAQ4plex@N-term; Methylthio(C)@6; iTRAQ4plex(K)@11	cleaved D-P@N-term	-0.0203995	1424.56	1425.57	1424.58	1425.59	1	18	12.SAMPLE 1.5.82.1	30.8	1.09665	0.24693	0.648513	0.477212											12528.5	24.02	14773.4	22.99	13301.2	25.92	8491.51	36.99
1	318.01	318.01	68.5666	60.4778	59.4719	P02751|FINC_HUMAN	Fibronectin	1	auto	2	99	PISINYR	iTRAQ4plex@N-term	cleaved K-P@N-term	2.00477	1007.58	1008.59	1005.57	1006.58	1	11	14.SAMPLE 3.4.130.1	37.2	1.06504	0.166812	0.211976	0.46733											31317.6	39.29	35864.9	39.43	39396.8	43.33	8220.98	37.34
1	318.01	318.01	68.5666	60.4778	59.4719	P02751|FINC_HUMAN	Fibronectin	1	auto	2	99	PLSPPTNLHLEANPDTGVLTVSWER	iTRAQ4plex@N-term; Oxidation(P)@1; Phospho(S)@3; HexNAc(T)@6	cleaved T-P@N-term	-0.0594549	3185.48	3186.49	3185.54	3186.55	1	14	6.SAMPLE 1.4.296.4	59.3333	0.804179	1.41285	0.943789	1.2264											1010.01	9.65	873.36	9.09	1169.11	10.04	1086.19	9.51
1	318.01	318.01	68.5666	60.4778	59.4719	P02751|FINC_HUMAN	Fibronectin	1	auto	2	99	PQAPITGYR	iTRAQ4plex@N-term	cleaved R-P@N-term	-0.00977047	1145.62	1146.63	1145.63	1146.64	1	10	23.SAMPLE 4.5.83.2	36.4	0.983807	0.453031	0.253095	1.29628											1517.5	5.01	1605.29	4.98	1739.68	5.32	433.44	5.46
1	318.01	318.01	68.5666	60.4778	59.4719	P02751|FINC_HUMAN	Fibronectin	1	auto	2	99	PVDQCQDSETGTFYQIGDSWEK	No iTRAQ4plex@N-term; Methylthio(C)@5; iTRAQ4plex(K)@22	cleaved D-P@N-term	-0.0173309	2722.15	2723.16	2722.16	2723.17	1	31	21.SAMPLE 2.4.269.4	55.7333	0.980907	0.359402	1.09327	0.52021											2972.24	7.86	3134.92	7.63	2525.51	8.15	2718.02	11.09
1	318.01	318.01	68.5666	60.4778	59.4719	P02751|FINC_HUMAN	Fibronectin	1	auto	2	99	PYPPNVGEEIQIGHIPR	iTRAQ4plex@N-term	cleaved R-P@N-term	-0.0587067	2059.04	2060.05	2059.1	2060.1	1	23	18.SAMPLE 3.15.233.2	50.9333	0.675481	0.161493	0.234363	0.533527											39275.1	34.28	28526.3	38.76	37530.5	37.47	8658.62	45.38
1	318.01	318.01	68.5666	60.4778	59.4719	P02751|FINC_HUMAN	Fibronectin	0	auto - no iTRAQ	2	99	PYTVSHYAVGDEWER	No iTRAQ4plex@N-term	cleaved D-P@N-term	0.0074744	1807.82	1808.83	1807.82	1808.82	1	21	21.SAMPLE 2.4.192.2	45.4667	1.12558	2.65085	0.838732	2.49299											552.74	11.34	668.98	11.23	621.7	11.03	513.31	8.99
1	318.01	318.01	68.5666	60.4778	59.4719	P02751|FINC_HUMAN	Fibronectin	1	auto	2	99	QAQQMVQPQSPVAVSQSKPGCYDNGK	Gln->pyro-Glu@N-term; Deamidated(Q)@4; iTRAQ4plex(K)@18; Methylthio(C)@21; Deamidated(N)@24; iTRAQ4plex(K)@26		0.0498987	3093.49	3094.5	3093.44	3094.45	1	19	21.SAMPLE 2.4.170.1	42.5333	0.562195	0.411986	0.437397	0.444188											4894.58	9.63	2958.81	10.71	5531.9	11.05	2381.91	9.45
1	318.01	318.01	68.5666	60.4778	59.4719	P02751|FINC_HUMAN	Fibronectin	1	auto	2	99	QDGHLWCSTTSNYEQDQK	iTRAQ4plex@N-term; No Methylthio(C)@7; iTRAQ4plex(K)@18		-0.0413839	2427.06	2428.07	2427.1	2428.11	1	17	22.SAMPLE 1.4.190.3	45.2	1.27691	0.295492	0.983491	0.309603											2981.92	7.5	4094.21	6.35	3886.65	8.37	3762.89	8.37
1	318.01	318.01	68.5666	60.4778	59.4719	P02751|FINC_HUMAN	Fibronectin	1	auto	2	99	QDTSEYIISCHPVGTDEEPLQFR	iTRAQ4plex@N-term; Methylthio(C)@10	cleaved F-Q@N-term	-0.0136559	2853.29	2854.3	2853.31	2854.31	1	13	21.SAMPLE 2.4.299.1	59.7333	1.43688	2.24498	0.01												247.09	5.04	381.76	3.58	371.54	6.71	0	18.52
1	318.01	318.01	68.5666	60.4778	59.4719	P02751|FINC_HUMAN	Fibronectin	1	auto	2	99	QGENGQMMSCTCLGNGK	Gln->pyro-Glu@N-term; Deamidated(N)@4; Methylthio(C)@10; Methylthio(C)@12; Deamidated(N)@15; iTRAQ4plex(K)@17		-0.0112836	1977.71	1978.71	1977.72	1978.73	1	19	21.SAMPLE 2.4.257.2	54.1333	0.926906	0.330703	0.477141	0.625681											4549.29	10.31	4534.13	10.92	5224.67	10.63	2454.04	14.52
1	318.01	318.01	68.5666	60.4778	59.4719	P02751|FINC_HUMAN	Fibronectin	0	auto - no iTRAQ	2	99	QHDMGHMMR	Gln->pyro-Glu@N-term		0.00981614	1124.44	1125.45	1124.43	1125.44	1	12	15.SAMPLE 2.8.105.8	33.8667	0.978311	0.842538	1.44547	1.21009											3220.17	20.57	3387.43	18.61	2062.42	19.89	2934.68	21.45
1	318.01	318.01	68.5666	60.4778	59.4719	P02751|FINC_HUMAN	Fibronectin	1	auto	2	99	QKTGLDSPTGIDFSDITANSF	iTRAQ4plex@N-term; iTRAQ4plex(K)@2	cleaved F-T@C-term; missed K-T@2	-0.062562	2501.19	2502.2	2501.25	2502.26	1	23	18.SAMPLE 3.15.301.1	60	0.87843	0.221176	0.435386	0.500071											12756.9	18.6	12049.5	20.04	14506.3	19.64	6217.36	29.93
1	318.01	318.01	68.5666	60.4778	59.4719	P02751|FINC_HUMAN	Fibronectin	1	auto	2	99	QKTGLDSPTGIDFSDITANSFTVH	iTRAQ4plex@N-term; iTRAQ4plex(K)@2; Deamidated(N)@19	cleaved H-W@C-term; missed K-T@2	0.00787268	2839.42	2840.43	2839.41	2840.42	1	30	18.SAMPLE 3.15.280.5	57.2	1.13471	0.332859	0.32151	0.6369											5602.32	13.25	6835.48	16.01	8983.99	14.84	2843.41	17.49
1	318.01	318.01	68.5666	60.4778	59.4719	P02751|FINC_HUMAN	Fibronectin	1	auto	2	99	QSKPGCYDNGK	Gln->pyro-Glu@N-term; iTRAQ4plex(K)@3; Methylthio(C)@6; Deamidated(N)@9; iTRAQ4plex(K)@11	cleaved S-Q@N-term	-0.00752143	1513.67	1514.68	1513.68	1514.69	1	14	11.SAMPLE 2.4.119.1	35.7333	3.70471	0.217965	4.26894	0.250624											9897.77	21.05	39428.1	18.82	8183.34	19.85	34389.5	21.68
1	318.01	318.01	68.5666	60.4778	59.4719	P02751|FINC_HUMAN	Fibronectin	1	auto	2	99	QVDAVPANGQTPIQR	iTRAQ4plex@N-term; Deamidated(N)@8	cleaved F-Q@N-term	-0.0325418	1737.88	1738.89	1737.91	1738.92	1	11	16.SAMPLE 1.6.124.7	36.4	1.17409	0.273353	0.892495	0.235868											5444.39	11.25	6873.32	12.3	8004.3	13.66	7032.42	11.45
1	318.01	318.01	68.5666	60.4778	59.4719	P02751|FINC_HUMAN	Fibronectin	1	auto	2	99	QYNVGPSVSK	iTRAQ4plex@N-term; Deamidated(N)@3; iTRAQ4plex(K)@10		0.0212274	1366.75	1367.76	1366.73	1367.74	1	16	15.SAMPLE 2.8.108.1	34.2667	0.927227	0.173209	0.752253	0.197789											26721.6	33.72	26641.8	31.61	28101.2	35.5	20809.6	31.67
1	318.01	318.01	68.5666	60.4778	59.4719	P02751|FINC_HUMAN	Fibronectin	1	auto	2	99	QYNVGPSVSKYPLR	iTRAQ4plex@N-term; iTRAQ4plex(K)@10	missed K-Y@10	0.00339196	1895.05	1896.06	1895.05	1896.06	1	12	14.SAMPLE 3.4.160.2	41.2	0.984409	0.428589	4.8979	0.308663											10483.1	29.37	11096.4	35.99	9113.71	27.15	43942.1	35.5
1	318.01	318.01	68.5666	60.4778	59.4719	P02751|FINC_HUMAN	Fibronectin	0	auto - no iTRAQ	2	99	RGEWTCIAYSQLR	No iTRAQ4plex@N-term; No Methylthio(C)@6	cleaved G-R@N-term; missed R-G@1	0.0142837	1581.79	1582.79	1581.77	1582.78	1	16	14.SAMPLE 3.4.252.2	53.4667	0.853535	0.242199	0.48694	0.531881											27550.8	42.87	25285.4	46.93	26029.2	48.82	12477	62.1
1	318.01	318.01	68.5666	60.4778	59.4719	P02751|FINC_HUMAN	Fibronectin	1	auto	2	99	RPGGEPSPEGTTGQSYNQYSQR	iTRAQ4plex@N-term		0.032919	2539.21	2540.22	2539.18	2540.19	1	24	16.SAMPLE 1.6.115.2	35.2	0.867078	0.189041	0.77008	0.194076											37672.7	45.68	35123.7	50.94	44668.4	47.61	33861.9	54.92
1	318.01	318.01	68.5666	60.4778	59.4719	P02751|FINC_HUMAN	Fibronectin	1	auto	2	99	RPHETGGYMLECVCLGNGK	iTRAQ4plex@N-term; Methylthio(C)@12; Methylthio(C)@14; Deamidated(N)@17; iTRAQ4plex(K)@19		-0.0103964	2444.09	2445.1	2444.1	2445.11	1	22	10.SAMPLE 1.4.330.3	63.8667	1.1617	0.248854	0.32111	0.447028											8918.19	16.94	11140	17.91	13916.5	17.83	4399.05	18.84
1	318.01	318.01	68.5666	60.4778	59.4719	P02751|FINC_HUMAN	Fibronectin	1	auto	2	99	RWCHDNGVNYK	No iTRAQ4plex@N-term; No Methylthio(C)@3; Deamidated(N)@6; iTRAQ4plex(K)@11	cleaved S-R@N-term; missed R-W@1	-0.00115855	1535.7	1536.71	1535.71	1536.71	1	14	20.SAMPLE 3.5.160.4	41.2	0.669495	0.242583	0.958482	0.421256											11313.8	17.65	8144.61	15.13	8262.08	16.43	7795.59	28.95
1	318.01	318.01	68.5666	60.4778	59.4719	P02751|FINC_HUMAN	Fibronectin	1	auto	2	99	SAQWTPPNVQLTGYR	iTRAQ4plex@N-term	cleaved L-S@N-term	0.00910432	1860.97	1861.98	1860.96	1861.97	1	14	13.SAMPLE 4.6.184.1	44.4	1.20991	0.520523	0.33169	1.0578											5015.02	21.03	6524.42	20.12	6184.28	19.49	2019.28	20.39
1	318.01	318.01	68.5666	60.4778	59.4719	P02751|FINC_HUMAN	Fibronectin	1	auto	2	99	SETGTFYQIGDSWEK	No iTRAQ4plex@N-term; iTRAQ4plex(K)@15	cleaved D-S@N-term	-0.0272224	1890.85	1891.86	1890.88	1891.88	1	17	22.SAMPLE 1.4.239.1	51.7333	0.867059	0.40191	0.782604	0.499181											2621.75	7.26	2444.3	7.12	3389.45	8.87	2611.24	11.1
1	318.01	318.01	68.5666	60.4778	59.4719	P02751|FINC_HUMAN	Fibronectin	1	auto	2	99	SFTVHWIAPR	iTRAQ4plex@N-term; iTRAQ4plex(S)@1	cleaved N-S@N-term	-0.010155	1500.83	1501.84	1500.84	1501.85	1	12	4.SAMPLE 3.4.146.2	39.3333	0.70707	0.281029	0.799579	0.276741											13466.6	21.46	10238.5	23.7	11763.2	20.46	9258.95	19.93
1	318.01	318.01	68.5666	60.4778	59.4719	P02751|FINC_HUMAN	Fibronectin	1	auto	2	99	SKPGCYDNGK	iTRAQ4plex@N-term; iTRAQ4plex(K)@2; Methylthio(C)@5; Deamidated(N)@8; iTRAQ4plex(K)@10	cleaved Q-S@N-term	-0.0270581	1546.72	1547.73	1546.75	1547.76	1	12	12.SAMPLE 1.5.79.4	30.4	1.01504	0.107155	0.538288	0.171021											17647	13.86	19260.6	14.04	17355.4	14.1	9196.53	13.84
1	318.01	318.01	68.5666	60.4778	59.4719	P02751|FINC_HUMAN	Fibronectin	1	auto	2	99	SLLVSWQPPR	iTRAQ4plex@N-term	cleaved N-S@N-term	0.00409224	1325.76	1326.77	1325.76	1326.77	1	17	4.SAMPLE 3.4.177.4	43.4667	0.939574	0.119722	0.310062	0.424928											64729.3	53.01	65395.3	57.11	71765.1	54.33	21904.7	91.59
1	318.01	318.01	68.5666	60.4778	59.4719	P02751|FINC_HUMAN	Fibronectin	1	auto	2	99	SPASSKPISINYR	No iTRAQ4plex@N-term; iTRAQ4plex(K)@6	cleaved D-S@N-term	-0.0438084	1562.81	1563.82	1562.85	1563.86	1	18	17.SAMPLE 4.6.111.6	34.6667	0.880985	0.220237	0.673207	0.267613											19632.9	28.79	18598	30.56	21647.7	30.55	14346.1	32.62
1	318.01	318.01	68.5666	60.4778	59.4719	P02751|FINC_HUMAN	Fibronectin	1	auto	2	99	SPVAVSQSKPGCYDNGK	iTRAQ4plex@N-term; iTRAQ4plex(K)@9; Methylthio(C)@12; Deamidated(N)@15; iTRAQ4plex(K)@17	cleaved Q-S@N-term	0.050894	2215.15	2216.16	2215.1	2216.11	1	21	21.SAMPLE 2.4.110.2	34.5333	2.42649	0.210244	1.7438	0.224772											4510.15	9	11767.5	7.79	4389.47	8.31	7535.02	9.13
1	318.01	318.01	68.5666	60.4778	59.4719	P02751|FINC_HUMAN	Fibronectin	1	auto	2	99	SQSKPGCYDNGK	iTRAQ4plex@N-term; iTRAQ4plex(K)@4; Methylthio(C)@7; Deamidated(N)@10; iTRAQ4plex(K)@12	cleaved V-S@N-term	0.0108558	1761.85	1762.86	1761.84	1762.85	1	16	11.SAMPLE 2.4.105.2	33.8667	1.95719	0.0814675	1.04638	0.116956											11775.4	8.32	24781.2	10.05	11800.3	10.17	12155	9.61
1	318.01	318.01	68.5666	60.4778	59.4719	P02751|FINC_HUMAN	Fibronectin	1	auto	2	99	SSPVVIDASTAIDAPSNLR	iTRAQ4plex@N-term		-0.0535707	2056.04	2057.05	2056.09	2057.1	1	30	18.SAMPLE 3.15.217.12	48.8	1.10924	0.351474	0.721302	0.450731											7443.11	19.28	8877.59	21.09	11242.3	22.44	7982.67	32.26
1	318.01	318.01	68.5666	60.4778	59.4719	P02751|FINC_HUMAN	Fibronectin	1	auto	2	99	STATISGLKPGVDYTITVY	iTRAQ4plex@N-term; iTRAQ4plex(K)@9	cleaved Y-A@C-term	-0.00466156	2273.24	2274.24	2273.24	2274.25	1	26	14.SAMPLE 3.4.274.5	56.4	0.94288	0.0540115	0.193919	0.192971											112282	42.76	113836	43.6	128706	43.17	24569.4	46.69
1	318.01	318.01	68.5666	60.4778	59.4719	P02751|FINC_HUMAN	Fibronectin	1	auto	2	99	STATISGLKPGVDYTITVYAVTGR	iTRAQ4plex@N-term; iTRAQ4plex(K)@9		-0.0644584	2757.45	2758.46	2757.52	2758.52	1	10	23.SAMPLE 4.5.237.2	67.2	1.98192	5.33998	1.96259	4.1891											85.06	3.81	181.27	5.27	144.68	5.22	279.52	5.95
1	318.01	318.01	68.5666	60.4778	59.4719	P02751|FINC_HUMAN	Fibronectin	1	auto	2	99	SVGMQWLK	iTRAQ4plex@N-term; iTRAQ4plex(K)@8	cleaved Y-S@N-term	-0.00147047	1235.69	1236.7	1235.69	1236.7	1	14	13.SAMPLE 4.6.187.1	44.8	0.835738	0.229065	0.611231	0.425527											16144.5	24.95	14508.1	24.53	17139.2	26	10312.7	41
1	318.01	318.01	68.5666	60.4778	59.4719	P02751|FINC_HUMAN	Fibronectin	1	auto	2	99	SYTITGLQPGTDYK	iTRAQ4plex@N-term; iTRAQ4plex(K)@14		-0.0130089	1830.95	1831.95	1830.96	1831.97	1	23	23.SAMPLE 4.5.144.5	48.6	1.04516	0.488217	0.785416	0.547925											1623.37	5.39	1824.37	6.53	1670.55	5.39	1291.62	5.72
1	318.01	318.01	68.5666	60.4778	59.4719	P02751|FINC_HUMAN	Fibronectin	1	auto	2	99	TCFGQGR	iTRAQ4plex@N-term; Methylthio(C)@2	cleaved C-T@N-term	-0.0131069	957.415	958.422	957.428	958.436	1	12	19.SAMPLE 4.4.100.2	33.2	0.97859	0.389458	0.616624	0.540465											8739.31	24.79	9195.86	24.54	10605.1	25.43	6437.39	31.18
1	318.01	318.01	68.5666	60.4778	59.4719	P02751|FINC_HUMAN	Fibronectin	1	auto	2	99	TEIDKPSQMQVTDVQDNSISVK	iTRAQ4plex@N-term; iTRAQ4plex(K)@5; Ser->Oxoalanine(S)@7; Deamidated(Q)@8; Oxidation(M)@9; Deamidated(Q)@10; iTRAQ4plex(K)@22		0.11081	2909.56	2910.57	2909.45	2910.46	1	21	15.SAMPLE 2.8.175.3	43.2	0.924821	0.202124	0.838589	0.228866											18828.8	26.76	18723.9	26.91	20752.4	29.92	17131.4	30.45
1	318.01	318.01	68.5666	60.4778	59.4719	P02751|FINC_HUMAN	Fibronectin	1	auto	2	99	TETITGFQVDAVPANGQTPIQR	iTRAQ4plex@N-term; Deamidated(N)@15		-0.0925156	2487.18	2488.19	2487.27	2488.28	1	14	17.SAMPLE 4.10.209.7	47.7333	0.701356	1.18708	0.602097	1.33592											3701.21	24.13	2791.24	27.69	3542.93	22.06	2099.93	24.82
1	318.01	318.01	68.5666	60.4778	59.4719	P02751|FINC_HUMAN	Fibronectin	1	auto	2	99	TFYSCTTEGR	iTRAQ4plex@N-term; Methylthio(C)@5		0.00467008	1353.59	1354.59	1353.58	1354.59	1	18	19.SAMPLE 4.4.161.6	41.3333	0.956897	0.0817322	0.682639	0.0868247											122148	70.04	125680	73.2	157152	76.18	105605	76.07
1	318.01	318.01	68.5666	60.4778	59.4719	P02751|FINC_HUMAN	Fibronectin	1	auto	2	99	TGLDSPTGIDFSDITANSF	iTRAQ4plex@N-term	cleaved F-T@C-term	-0.0599343	2100.94	2101.95	2101	2102	1	20	18.SAMPLE 3.15.319.3	62.4	0.732586	0.345991	0.366557	0.811647											12182.9	26.89	9596.75	25.57	11803.3	23.64	4259.12	33.5
1	318.01	318.01	68.5666	60.4778	59.4719	P02751|FINC_HUMAN	Fibronectin	1	auto	2	99	TGLDSPTGIDFSDITANSFTVH	iTRAQ4plex@N-term; Deamidated(N)@17	cleaved H-W@C-term	-0.0317378	2439.12	2440.13	2439.16	2440.16	1	39	18.SAMPLE 3.15.298.6	59.6	1.02154	0.33863	0.1732	1.21577											6159.96	15.47	6766.28	15.37	9523.35	16.06	1623.73	19.55
1	318.01	318.01	68.5666	60.4778	59.4719	P02751|FINC_HUMAN	Fibronectin	1	auto	2	99	TIKPDVR	iTRAQ4plex@N-term; iTRAQ4plex(K)@3		0.0223001	1115.71	1116.72	1115.69	1116.7	1	11	10.SAMPLE 1.4.79.1	30.4	0.885228	0.25983	0.776548	0.44898											8012.4	14.66	7626.63	14.07	7745.8	16.53	5921.21	23.39
1	318.01	318.01	68.5666	60.4778	59.4719	P02751|FINC_HUMAN	Fibronectin	1	auto	2	99	TKTETITGFQVDAVPANGQTP	iTRAQ4plex@N-term; iTRAQ4plex(K)@2; Deamidated(N)@17; Hex(1)HexNAc(1)(T)@20; Dioxidation(P)@21	cleaved P-I@C-term; missed K-T@2	0.00602559	2860.4	2861.41	2860.4	2861.4	1	23	18.SAMPLE 3.15.201.6	46.6667	0.918955	0.4391	1.64385	0.273687											15854.4	47.38	15666	50.4	19970.3	46.37	32316.3	46.82
1	318.01	318.01	68.5666	60.4778	59.4719	P02751|FINC_HUMAN	Fibronectin	1	auto	2	99	TNTNVNCPIECFMPL	iTRAQ4plex@N-term; Methylthio(C)@7; Methylthio(C)@11	cleaved L-D@C-term	0.218756	1931.04	1932.05	1930.82	1931.83	1	18	7.SAMPLE 4.4.391.3	72	0.814903	0.392176	0.589077	0.404217											4430.41	12.7	3882.08	10.39	5055.26	9.95	2931.51	10.35
1	318.01	318.01	68.5666	60.4778	59.4719	P02751|FINC_HUMAN	Fibronectin	1	auto	2	99	TNTNVNCPIECFMPLDVQA	iTRAQ4plex@N-term; Deamidated(N)@2; Methylthio(C)@7; Methylthio(C)@11	cleaved A-D@C-term	0.000230004	2345	2346.01	2345	2346.01	1	22	9.SAMPLE 2.4.376.1	70	0.872791	0.301587	0.566347	0.364812											6159.65	12.33	5780.71	13.04	7455.25	13.94	4156.43	13.02
1	318.01	318.01	68.5666	60.4778	59.4719	P02751|FINC_HUMAN	Fibronectin	1	auto	2	99	TNTNVNCPIECFMPLDVQADR	iTRAQ4plex@N-term; Methylthio(C)@7; Methylthio(C)@11		0.359518	2615.5	2616.51	2615.14	2616.15	1	27	8.SAMPLE 3.4.356.3	67.3333	0.722214	0.500524	0.332194	1.30919											16069.5	50.92	12479.1	48.35	14813.2	46.24	4844.13	61.59
1	318.01	318.01	68.5666	60.4778	59.4719	P02751|FINC_HUMAN	Fibronectin	1	auto	2	99	TNTNVNCPIECFMPLDVQADREDSRE	iTRAQ4plex@N-term; Methylthio(C)@7; Methylthio(C)@11	missed R-E@21; missed R-E@25	-0.0193789	3231.37	3232.38	3231.39	3232.4	1	12	9.SAMPLE 2.4.337.1	64.8	1.3777	1.52724	2.63975	1.44703											750.25	8.44	1111.41	11.48	931.37	12.61	2420.25	12.36
1	318.01	318.01	68.5666	60.4778	59.4719	P02751|FINC_HUMAN	Fibronectin	1	auto	2	99	TNVNCPIECFMPLDVQADR	iTRAQ4plex@N-term; Methylthio(C)@5; Methylthio(C)@9	cleaved N-T@N-term	0.31677	2400.37	2401.38	2400.05	2401.06	1	15	8.SAMPLE 3.4.362.2	68.1333	0.890536	0.57189	0.689076	0.959936											2979.52	12.16	2853.07	11.43	2186.08	9.42	1482.89	12.72
1	318.01	318.01	68.5666	60.4778	59.4719	P02751|FINC_HUMAN	Fibronectin	1	auto	2	99	TVHWIAPR	iTRAQ4plex@N-term	cleaved F-T@N-term	-0.0129905	1122.63	1123.64	1122.64	1123.65	1	13	13.SAMPLE 4.6.119.5	35.7333	0.988763	0.260686	0.616007	0.482366											22637.1	43.6	24067.4	42.28	23207.1	42.46	14072.9	62.81
1	318.01	318.01	68.5666	60.4778	59.4719	P02751|FINC_HUMAN	Fibronectin	1	auto	2	99	TYHVGEQWQK	iTRAQ4plex@N-term; iTRAQ4plex(Y)@2; iTRAQ4plex(K)@10		0.0165761	1706.93	1707.93	1706.91	1707.92	1	17	23.SAMPLE 4.5.101.1	40	0.8822	0.558186	0.620764	0.694518											1240.01	5.06	1176.27	4.48	1427.72	4.3	872.46	5.46
1	318.01	318.01	68.5666	60.4778	59.4719	P02751|FINC_HUMAN	Fibronectin	1	auto	2	99	TYLGNALVCTCYGGSR	iTRAQ4plex@N-term; Deamidated(N)@5; Methylthio(C)@9; Methylthio(C)@11		0.133306	1913.96	1914.97	1913.83	1914.83	1	23	7.SAMPLE 4.4.278.1	56.9333	0.77505	0.393231	0.93596	0.361566											11617.1	28.95	9681.53	29.45	11225.9	26.01	10343.2	28.71
1	318.01	318.01	68.5666	60.4778	59.4719	P02751|FINC_HUMAN	Fibronectin	1	auto	2	99	VDQCQDSETGTFYQIGDSWEK	Formyl@N-term; Phospho(D)@2; Deamidated(Q)@3; Methylthio(C)@4; iTRAQ4plex(K)@21	cleaved P-V@N-term	0.06662	2734.12	2735.13	2734.06	2735.06	1	17	21.SAMPLE 2.4.274.1	56.4	1.25033	0.633901	1.30072	0.633283											990.36	4.63	1331.47	5.7	1082.1	4.35	1385.56	6.78
1	318.01	318.01	68.5666	60.4778	59.4719	P02751|FINC_HUMAN	Fibronectin	0	auto - no iTRAQ	2	99	VDVIPVNLPGEHGQR	No iTRAQ4plex@N-term		-0.0428378	1628.82	1629.83	1628.86	1629.87	1	19	18.SAMPLE 3.15.207.6	47.4667	1.09874	2.54349	0.440074	5.51565											2003.46	43.11	2366.95	32.1	2087.84	59.93	904.48	42.6
1	318.01	318.01	68.5666	60.4778	59.4719	P02751|FINC_HUMAN	Fibronectin	1	auto	2	99	VEYELSEEGDEPQYLD	iTRAQ4plex@N-term	cleaved D-L@C-term	-0.0493236	2057.86	2058.86	2057.91	2058.91	1	22	2.SAMPLE 1.4.317.2	62.1333	1.05425	0.266172	0.307959	0.577399											7075.17	14.24	8020.38	13.97	8829.3	13.54	2676.67	14.9
1	318.01	318.01	68.5666	60.4778	59.4719	P02751|FINC_HUMAN	Fibronectin	1	auto	2	99	VEYELSEEGDEPQYLDLPSTATSVNIPDLLPGR	iTRAQ4plex@N-term		-0.154558	3789.7	3790.71	3789.86	3790.87	1	29	17.SAMPLE 4.10.350.2	66.5333	0.960458	1.61101	0.270952	4.25296											3959.12	44.34	4088.76	47.35	3692.72	41.78	984.95	40.38
1	318.01	318.01	68.5666	60.4778	59.4719	P02751|FINC_HUMAN	Fibronectin	1	auto	2	99	VFAVSHGR	iTRAQ4plex@N-term		0.0187884	1015.59	1016.59	1015.57	1016.58	1	10	9.SAMPLE 2.4.59.1	27.7333	0.600597	0.449705	0.921906	0.577497											3901.61	10.82	2519.66	8.92	2827.94	9.75	2566.45	11.89
1	318.01	318.01	68.5666	60.4778	59.4719	P02751|FINC_HUMAN	Fibronectin	1	auto	2	99	VGDTYERPK	iTRAQ4plex@N-term; iTRAQ4plex(K)@9		-0.0136319	1351.72	1352.73	1351.73	1352.74	1	14	16.SAMPLE 1.6.82.6	30.8	0.847585	0.0429417	0.884822	0.042976											431080	122.33	392877	126.62	448302	127.03	390483	126.17
1	318.01	318.01	68.5666	60.4778	59.4719	P02751|FINC_HUMAN	Fibronectin	1	auto	2	99	VPGTSTSATLTGLTR	iTRAQ4plex@N-term		0.0104779	1604.9	1605.9	1604.89	1605.89	1	19	14.SAMPLE 3.4.172.11	42.8	0.947854	0.174175	0.690728	0.178204											27774.2	34.22	28307.3	34.85	34191.8	36.43	23249.1	33.21
1	318.01	318.01	68.5666	60.4778	59.4719	P02751|FINC_HUMAN	Fibronectin	1	auto	2	99	VQPQSPVAVSQSKPGCYDNGK	iTRAQ4plex@N-term; Deamidated(Q)@4; iTRAQ4plex(K)@13; Methylthio(C)@16; Deamidated(N)@19; iTRAQ4plex(K)@21	cleaved M-V@N-term	0.0433215	2668.36	2669.37	2668.32	2669.33	1	20	21.SAMPLE 2.4.142.1	38.8	0.71316	0.236229	0.411992	0.590679											5643.47	7.71	4327.61	8.34	4726.69	6.92	1917	10.97
1	318.01	318.01	68.5666	60.4778	59.4719	P02751|FINC_HUMAN	Fibronectin	1	auto	2	99	VSQSKPGCYDNGK	iTRAQ4plex@N-term; iTRAQ4plex(K)@5; Methylthio(C)@8; Deamidated(N)@11; iTRAQ4plex(K)@13	cleaved A-V@N-term	-0.0204103	1860.89	1861.89	1860.91	1861.91	1	18	22.SAMPLE 1.4.82.4	30.8	1.04181	0.110267	0.648185	0.191616											8597.96	7.23	9631.57	6.87	8804.22	6.98	5617.79	9.8
1	318.01	318.01	68.5666	60.4778	59.4719	P02751|FINC_HUMAN	Fibronectin	1	auto	2	99	VTIMWTPPESAVTGYR	iTRAQ4plex@N-term		-0.158693	1950.84	1951.85	1951	1952.01	1	17	5.SAMPLE 2.4.210.2	47.8667	0.887067	0.19859	0.698014	0.204136											31708.2	40.7	30244.3	45.83	39214.7	44.79	26945.6	45.59
1	318.01	318.01	68.5666	60.4778	59.4719	P02751|FINC_HUMAN	Fibronectin	1	auto	2	99	VTWAPPPSIDLTNFLVR	iTRAQ4plex@N-term; Deamidated(N)@13		-0.0240553	2070.1	2071.11	2070.13	2071.13	1	16	4.SAMPLE 3.4.322.4	62.8	1.59405	0.39706	0.974282	0.500607											3081.43	10.54	5281.64	10.65	4311.19	11.85	4134.83	17.3
1	318.01	318.01	68.5666	60.4778	59.4719	P02751|FINC_HUMAN	Fibronectin	1	auto	2	99	WCGTTQNYDADQK	iTRAQ4plex@N-term; FormaldehydeAdduct(W)@1; No Methylthio(C)@2; iTRAQ4plex(K)@13		0.0151804	1828.84	1829.85	1828.83	1829.84	1	18	20.SAMPLE 3.5.152.4	40.1333	1.01275	0.145267	0.827299	0.359026											13187.2	13.71	14360.5	14.57	11703.8	13.12	9531.58	32.51
1	318.01	318.01	68.5666	60.4778	59.4719	P02751|FINC_HUMAN	Fibronectin	1	auto	2	99	WCHDNGVNYK	iTRAQ4plex@N-term; Methylthio(C)@2; Deamidated(N)@5; iTRAQ4plex(K)@10		0.0058652	1569.7	1570.71	1569.69	1570.7	1	18	20.SAMPLE 3.5.174.11	43.0667	0.794673	0.0795739	0.816068	0.0774538											52548.4	25.99	44901.7	27.99	56101.9	27.08	45069.1	27.3
1	318.01	318.01	68.5666	60.4778	59.4719	P02751|FINC_HUMAN	Fibronectin	1	auto	2	99	WKEATIPGHLNSYTIK	iTRAQ4plex@N-term; iTRAQ4plex(K)@2; iTRAQ4plex(K)@16		-0.00243089	2289.28	2290.29	2289.28	2290.29	1	22	13.SAMPLE 4.6.186.1	44.6667	1.05739	0.265325	0.96624	0.216546											10858	21.58	12345.3	21.7	14579.8	22.62	13867.9	20.95
1	318.01	318.01	68.5666	60.4778	59.4719	P02751|FINC_HUMAN	Fibronectin	1	auto	2	99	WLPSSSPVTGYR	iTRAQ4plex@N-term		-0.0727871	1492.71	1493.71	1492.78	1493.79	1	18	5.SAMPLE 2.4.139.7	38.4	0.77101	0.0812977	0.656893	0.0939154											85796.6	44.22	71128.7	44.72	92571.5	43.22	59861.5	48.78
1	318.01	318.01	68.5666	60.4778	59.4719	P02751|FINC_HUMAN	Fibronectin	1	auto	2	99	WSRPQAPITGYR	iTRAQ4plex@N-term		-0.0293225	1574.81	1575.82	1574.84	1575.85	1	16	6.SAMPLE 1.4.120.5	35.8667	1.00774	0.0623841	1.56385	0.0496112											163221	71.73	176863	78.31	187786	75.3	289091	84.45
1	318.01	318.01	68.5666	60.4778	59.4719	P02751|FINC_HUMAN	Fibronectin	1	auto	2	99	YEKPGSPPR	iTRAQ4plex@N-term; iTRAQ4plex(K)@3		0.0241497	1317.75	1318.76	1317.73	1318.74	1	13	23.SAMPLE 4.5.49.2	29.6	0.975645	0.1027	0.767831	0.12957											9224.34	6.56	9677.02	7.17	9141.11	7.11	6909.4	7.16
1	318.01	318.01	68.5666	60.4778	59.4719	P02751|FINC_HUMAN	Fibronectin	1	auto	2	99	YEVSVYALK	iTRAQ4plex@N-term; iTRAQ4plex(K)@9		-0.0253599	1358.74	1359.75	1358.77	1359.78	1	16	17.SAMPLE 4.10.212.8	48.1333	0.900419	0.0559604	0.60262	0.0675779											173682	66.32	168156	68.79	211671	70.78	125568	73.74
1	318.01	318.01	68.5666	60.4778	59.4719	P02751|FINC_HUMAN	Fibronectin	1	auto	2	99	YQCYCYGR	iTRAQ4plex@N-term; Methylthio(C)@3; Methylthio(C)@5		0.321789	1290.8	1291.81	1290.48	1291.48	1	12	7.SAMPLE 4.4.189.3	45.0667	0.974079	0.250718	0.848849	0.397846											19556.4	34.18	20483.2	36.82	23990	41.4	20046.3	71.86
1	318.01	318.01	68.5666	60.4778	59.4719	P02751|FINC_HUMAN	Fibronectin	0	auto - no iTRAQ	2	99	YSFCTDHTVLVQTR	No iTRAQ4plex@N-term; Methylthio(C)@4		-0.00516123	1714.78	1715.78	1714.78	1715.79	1	19	9.SAMPLE 2.4.199.3	46.4	1.04119	0.996953	0.794241	1.0162											5099.13	36.03	5708.73	40.15	6424.91	43.61	5023.37	37.99
1	318.01	318.01	68.5666	60.4778	59.4719	P02751|FINC_HUMAN	Fibronectin	1	auto	2	99	YTGNTYR	iTRAQ4plex@N-term		0.00781581	1017.51	1018.51	1017.5	1018.51	1	12	6.SAMPLE 1.4.101.1	33.3333	0.984411	0.141092	0.323259	0.507107											26775.1	27.39	28341.5	27.54	26941.4	28.34	8573.26	42.53
1	318.01	318.01	68.5666	60.4778	59.4719	P02751|FINC_HUMAN	Fibronectin	1	auto	1.69897	98	AQITGYR	iTRAQ4plex@N-term		0.0171106	951.543	952.55	951.526	952.533	1	10	6.SAMPLE 1.4.19.3	22.4	0.969765	0.375114	0.714264	0.557399											9695.69	25.81	10110.2	26.72	10466.1	26.84	7359.02	36.42
1	318.01	318.01	68.5666	60.4778	59.4719	P02751|FINC_HUMAN	Fibronectin	1	auto	1.69897	98	CHEGGQSYKIGDTWR	iTRAQ4plex@N-term; Methylthio(C)@1; No iTRAQ4plex(K)@9	missed K-I@9	0.0159874	1925.88	1926.89	1925.86	1926.87	1	11	19.SAMPLE 4.4.167.2	42.1333	1.25722	0.297492	0.63028	0.538061											5790.93	13.7	7828.44	14.12	6743.26	15.65	4183.88	20.31
1	318.01	318.01	68.5666	60.4778	59.4719	P02751|FINC_HUMAN	Fibronectin	1	auto	1.69897	98	ITGYIIKYEKPGSPPR	No iTRAQ4plex@N-term; iTRAQ4plex(K)@7; iTRAQ4plex(K)@10	missed K-Y@7	-0.107234	2106.1	2107.11	2106.21	2107.22	1	11	6.SAMPLE 1.4.131.1	37.3333	0.963958	0.35817	2.71755	0.364626											4867.68	12.04	5045.39	13.07	3361.71	11.5	8993.19	11.35
1	318.01	318.01	68.5666	60.4778	59.4719	P02751|FINC_HUMAN	Fibronectin	1	auto	1.69897	98	TKTETITGFQVDAVPANGQTPIQR	iTRAQ4plex@N-term; iTRAQ4plex(K)@2; Deamidated(N)@17; Dehydrated(T)@20	missed K-T@2	-0.0925123	2842.41	2843.42	2842.51	2843.51	1	10	18.SAMPLE 3.15.214.4	48.4	0.730557	0.983167	2.23559	0.702994											1852.61	9.66	1455.3	12.13	1335.07	8.79	2938.14	7.24
1	318.01	318.01	68.5666	60.4778	59.4719	P02751|FINC_HUMAN	Fibronectin	1	auto	1.69897	98	YVHGVR	iTRAQ4plex@N-term; iTRAQ4plex(Y)@1		0.0148257	1017.61	1018.62	1017.6	1018.6	1	10	17.SAMPLE 4.6.46.2	26	0.749688	0.098017	0.809087	0.131247											75403.7	47.03	60783.8	45.96	71226.6	46.57	56730	64.56
1	318.01	318.01	68.5666	60.4778	59.4719	P02751|FINC_HUMAN	Fibronectin	1	auto	1.52288	97	CHDNGVNYK	iTRAQ4plex@N-term; Methylthio(C)@1; Oxidation(H)@2; Cation:K(D)@3; Deamidated(N)@4; iTRAQ4plex(K)@9	cleaved W-C@N-term	0.0199103	1437.59	1438.59	1437.57	1438.57	1	12	21.SAMPLE 2.4.159.5	41.0667	1.1475	0.221286	0.807318	0.254881											12549.2	21.33	15484	21.94	13797.7	23.49	10965.5	20.8
1	318.01	318.01	68.5666	60.4778	59.4719	P02751|FINC_HUMAN	Fibronectin	0	auto - no iTRAQ	1.52288	97	EICTTNEGVMYR	Glu->pyro-Glu@N-term; Methylthio(C)@3	cleaved E-E@N-term	-0.0216885	1442.58	1443.59	1442.6	1443.61	1	11	20.SAMPLE 3.5.222.1	49.4667	1.27589	1.44703	0.796945	1.89495											1087.16	13.1	1491.49	11.95	994.48	12.91	780.19	10.77
1	318.01	318.01	68.5666	60.4778	59.4719	P02751|FINC_HUMAN	Fibronectin	1	auto	1.52288	97	GEFKCDPHEATCYDDGK	Methylthio@N-term; Oxidation(F)@3; iTRAQ4plex(K)@4; Methylthio(C)@5; Oxidation(D)@6; Methylthio(C)@12; iTRAQ4plex(K)@17	missed K-C@4	0.116098	2372.03	2373.04	2371.91	2372.92	1	12	12.SAMPLE 1.5.179.2	43.7333	1.23868	0.141372	0.361244	0.45446											11872.9	13.65	15813.6	13.01	13662.5	13.01	4858.54	21.59
1	318.01	318.01	68.5666	60.4778	59.4719	P02751|FINC_HUMAN	Fibronectin	1	auto	1.52288	97	VVTPLSPPTNLHLEANPDTGVLTVSWER	iTRAQ4plex@N-term		-0.0563857	3185.63	3186.64	3185.68	3186.69	1	7	23.SAMPLE 4.5.257.3	71.2			0.01												0	0	0	4.97	152.85	5.72	0	7.44
1	318.01	318.01	68.5666	60.4778	59.4719	P02751|FINC_HUMAN	Fibronectin	1	auto	1.39794	96	DAPIVNK	iTRAQ4plex@N-term; iTRAQ4plex(K)@7		-0.019376	1043.6	1044.61	1043.62	1044.63	1	12	16.SAMPLE 1.6.86.7	31.3333	0.90664	0.206916	0.981322	0.233051											14591.2	20.63	14224.6	21.49	13286.9	20.31	12835.5	22.58
1	318.01	318.01	68.5666	60.4778	59.4719	P02751|FINC_HUMAN	Fibronectin	1	auto	1.39794	96	EKTGPMK	iTRAQ4plex@N-term; iTRAQ4plex(K)@2; iTRAQ4plex(K)@7	missed K-T@2	1.9356	1223.65	1224.65	1221.71	1222.72	1	10	16.SAMPLE 1.6.51.5	26.6667	1.01322	0.321343	4.41818	0.255877											11319.5	25.5	12332.3	28.26	12282.2	30.77	53418.9	27.81
1	318.01	318.01	68.5666	60.4778	59.4719	P02751|FINC_HUMAN	Fibronectin	1	auto	1.39794	96	WRPKNSVGR	iTRAQ4plex@N-term; iTRAQ4plex(K)@4; Deamidated(N)@5	missed K-N@4	0.00346006	1387.8	1388.8	1387.79	1388.8	1	10	17.SAMPLE 4.6.70.2	29.2	1.21333	0.229174	0.780417	0.27721											14143.5	24.94	18452.3	27.01	17830.6	25.15	13698.3	32.69
1	318.01	318.01	68.5666	60.4778	59.4719	P02751|FINC_HUMAN	Fibronectin	1	auto	1.30103	95	AAVYQPQPHPQPPPY	iTRAQ4plex@N-term; Deamidated(Q)@11; Oxidation(P)@13; Dioxidation(P)@14; iTRAQ4plex(Y)@15	cleaved Y-G@C-term	-0.0378603	2025.97	2026.97	2026	2027.01	1	12	17.SAMPLE 4.6.103.1	33.6	0.979127	0.855239	0.891063	0.873756											1849.13	13.04	1946.8	9.42	1947.25	8.73	1708.07	12.81
1	318.01	318.01	68.5666	60.4778	59.4719	P02751|FINC_HUMAN	Fibronectin	1	auto	1.30103	95	EYLGAICSCTCFGGQR	iTRAQ4plex@N-term; No Methylthio(C)@7; Ser->Oxoalanine(S)@8; Methylthio(C)@9; Methylthio(C)@11		0.0204382	1940.8	1941.81	1940.78	1941.79	1	12	24.SAMPLE 3.4.274.1	56.4	0.745118	0.36385	1.72953	0.271446											9780.97	19.73	7836.49	23.73	9327.88	20.99	15881.4	24.11
1	318.01	318.01	68.5666	60.4778	59.4719	P02751|FINC_HUMAN	Fibronectin	1	auto	1.22185	94	GFNCESKPEAEET	iTRAQ4plex@N-term; Methylthio(C)@4; iTRAQ4plex(K)@7	cleaved T-C@C-term	-1.00106	1772.78	1773.79	1773.78	1774.79	1	12	12.SAMPLE 1.5.147.7	39.4667	0.817866	0.106216	0.77817	0.124645											30660.6	21.63	26963.6	21.41	31868.4	20.68	24412.4	25.98
1	318.01	318.01	68.5666	60.4778	59.4719	P02751|FINC_HUMAN	Fibronectin	1	auto	1.22185	94	HHPEHFSGRPR	iTRAQ4plex@N-term		0.0329816	1499.79	1500.8	1499.76	1500.77	1	9	23.SAMPLE 4.5.45.4	28.8	1.51232	0.61943	1.35957	0.451605											1083.2	5.74	1761.44	5.65	1982.25	7.52	2653	6.5
1	318.01	318.01	68.5666	60.4778	59.4719	P02751|FINC_HUMAN	Fibronectin	1	auto	1	90	RCHEGGQSYK	No iTRAQ4plex@N-term; Methylthio(C)@2; iTRAQ4plex(K)@10	cleaved N-R@N-term; missed R-C@1	-0.0252586	1353.58	1354.59	1353.6	1354.61	1	10	12.SAMPLE 1.5.52.3	26.8	0.92794	0.206637	0.749409	0.223479											25187.4	33.54	25131.5	39.71	27513.3	39.21	20297.2	34.94
1	318.01	318.01	68.5666	60.4778	59.4719	P02751|FINC_HUMAN	Fibronectin	1	auto	0.958607	89	STTPDITGYR	iTRAQ4plex@N-term		-0.00484852	1253.63	1254.64	1253.64	1254.64	1	8	23.SAMPLE 4.5.90.2	37.8	1.35936	1.20282	0.94908	1.42413											529.45	5.04	773.88	5.69	583.41	5.64	545.07	5.7
1	318.01	318.01	68.5666	60.4778	59.4719	P02751|FINC_HUMAN	Fibronectin	1	auto	0.920819	88	TVSHYAVGDEWER	iTRAQ4plex@N-term; Dehydrated(T)@1; dHex(S)@3	cleaved Y-T@N-term	-0.0546267	1819.8	1820.8	1819.85	1820.86	1	12	22.SAMPLE 1.4.202.1	46.8	1.81183	1.98083	1.14995	1.82285											464.02	7.91	904	9.12	485.29	5.47	549.36	7.87
1	318.01	318.01	68.5666	60.4778	59.4719	P02751|FINC_HUMAN	Fibronectin	0	auto - shared MS/MS	0.69897	80	NGRTFYSCTTEGR	iTRAQ4plex@N-term; Methylthio(C)@8	cleaved Y-N@N-term; missed R-T@3	0.296984	1681.04	1682.05	1680.75	1681.75	1	10	7.SAMPLE 4.4.207.1	47.4667	1.00706	0.336304	0.997081	0.464228											10127.8	25.59	10966.9	24.34	10325.5	23.71	10134.9	40.89
1	318.01	318.01	68.5666	60.4778	59.4719	P02751|FINC_HUMAN	Fibronectin	0	auto - no iTRAQ	0.677781	79	EWTCIAYSQLR	Glu->pyro-Glu@N-term; Methylthio(C)@4	cleaved G-E@N-term	0.00442864	1396.63	1397.64	1396.63	1397.63	1	14	24.SAMPLE 3.4.275.3	56.5333	0.955302	0.456792	0.587626	0.698966											7134.63	22.88	7328.7	23.84	7187.13	22.78	4157.5	25.9
1	318.01	318.01	68.5666	60.4778	59.4719	P02751|FINC_HUMAN	Fibronectin	1	auto	0.657577	78	NAPQPSHISK	iTRAQ4plex@N-term; iTRAQ4plex(K)@10	cleaved W-N@N-term	1.93754	1367.7	1368.71	1365.76	1366.77	1	10	15.SAMPLE 2.8.55.6	27.2	1.495	0.281366	0.510058	0.463928											13564.4	31.5	21804.9	34.64	16827.2	33.31	8449.02	35.45
1	318.01	318.01	68.5666	60.4778	59.4719	P02751|FINC_HUMAN	Fibronectin	1	auto	0.638272	77	FNCESKPEAEETCFDK	iTRAQ4plex@N-term; Methylthio(C)@3; iTRAQ4plex(K)@6; Methylthio(C)@13; iTRAQ4plex(K)@16	cleaved G-F@N-term	-7.99311	2392.05	2393.06	2400.05	2401.05	1	11	11.SAMPLE 2.4.268.4	55.6	0.890951	0.150423	0.426326	0.426783											17995.1	18.71	17239.4	18.74	18479.2	19.6	7755.34	32.06
1	318.01	318.01	68.5666	60.4778	59.4719	P02751|FINC_HUMAN	Fibronectin	1	auto	0.619789	76	GEWTCIAY	iTRAQ4plex@N-term; Methylthio(C)@5	cleaved Y-S@C-term	-0.0103068	1131.47	1132.48	1131.49	1132.49	1	9	19.SAMPLE 4.4.294.1	59.0667	0.729444	0.324313	0.345244	0.896237											6240.83	12.78	4894.96	12.31	4991.51	9.99	1696.42	14.82
1	318.01	318.01	68.5666	60.4778	59.4719	P02751|FINC_HUMAN	Fibronectin	1	auto	0.455932	65	PRPYPPNVGEEIQIGHIPR	iTRAQ4plex@N-term	cleaved R-P@N-term	-0.0882441	2312.16	2313.17	2312.25	2313.26	1	9	17.SAMPLE 4.10.225.5	49.8667	0.799997	0.401683	0.475341	0.628246											9232.74	24.89	7942.07	23.65	10583.6	23.92	4952.37	29.03
1	318.01	318.01	68.5666	60.4778	59.4719	P02751|FINC_HUMAN	Fibronectin	1	auto	0.39794	60	CDPHEATCYDDGKTY	iTRAQ4plex@N-term; Methylthio(C)@1; Methylthio(C)@8; Oxidation(Y)@9; Oxidation(D)@10; Oxidation(D)@11; iTRAQ4plex(K)@13; Amino(Y)@15	cleaved Y-H@C-term; missed K-T@13	0.00572004	2159.82	2160.83	2159.81	2160.82	1	11	20.SAMPLE 3.5.210.3	47.8667	0.937198	0.19874	0.865902	0.180279											7264.59	9.63	7320.78	10.84	8574.38	10.12	7308.82	9.96
1	318.01	318.01	68.5666	60.4778	59.4719	P02751|FINC_HUMAN	Fibronectin	0	auto - shared MS/MS	0.241068	42.5973	KYVHGVR	iTRAQ4plex@N-term; No iTRAQ4plex(K)@1	cleaved E-K@N-term; missed K-Y@1	-0.0473239	1001.54	1002.55	1001.59	1002.6	1	10	5.SAMPLE 2.4.106.5	34	0.931219	0.165034	0.737746	0.346583											26228	29.27	26262.2	31.93	30361.2	30.68	22049.7	73.1
1	318.01	318.01	68.5666	60.4778	59.4719	P02751|FINC_HUMAN	Fibronectin	1	auto	0.11471	23.2126	PDTTVDQVDDTSIVVR	iTRAQ4plex@N-term; Cation:K(D)@2; Dehydrated(T)@4	cleaved P-P@N-term	0.0425844	1922.95	1923.96	1922.91	1923.92	1	11	1.SAMPLE 2.6.282.2	57.4667	1.05967	0.954456	0.766467	1.04124											2351.13	14.79	2678.93	19.23	3371.88	20.73	2544.14	21.38
1	318.01	318.01	68.5666	60.4778	59.4719	P02751|FINC_HUMAN	Fibronectin	1	auto	0.11035	22.4378	YEVSVYALKDTL	iTRAQ4plex@N-term; iTRAQ4plex(K)@9; Oxidation(D)@10; Dehydrated(T)@11	cleaved L-T@C-term	-0.0539429	1685.86	1686.87	1685.91	1686.92	1	10	6.SAMPLE 1.4.226.5	50	1.15275	0.124323	0.698374	0.171195											8740.44	8.7	10833.8	8.07	9112.01	8.16	6264.38	9.14
1	318.01	318.01	68.5666	60.4778	59.4719	P02751|FINC_HUMAN	Fibronectin	1	auto	0.0992223	20.4248	QESTPVVIQQETTGTPR	iTRAQ4plex@N-term	cleaved N-Q@N-term	0.0271017	2014.07	2015.08	2014.05	2015.05	1	9	16.SAMPLE 1.8.160.7	41.2	0.907923	0.441765	0.776682	0.631317											2621.34	8.97	2559.1	7.15	2941.68	10.01	2249.13	11.96
1	318.01	318.01	68.5666	60.4778	59.4719	P02751|FINC_HUMAN	Fibronectin	1	auto	0.09691	20	VTTTPKNGPGPTK	iTRAQ4plex@N-term; iTRAQ4plex(K)@6; Deamidated(N)@7; Dehydrated(T)@12; iTRAQ4plex(K)@13	missed K-N@6	0.00547587	1711.99	1713	1711.98	1712.99	1	9	18.SAMPLE 3.9.36.1	24.6667	0.855437	0.436827	1.31573	0.18554											3164.25	7.73	2910.54	10.54	5608.89	8.6	7264.73	7.59
1	318.01	318.01	68.5666	60.4778	59.4719	P02751|FINC_HUMAN	Fibronectin	1	auto	0.0888059	18.4932	EKPGSPPR	Glu->pyro-Glu@N-term; iTRAQ4plex(K)@2	cleaved Y-E@N-term	0.000258218	992.553	993.56	992.552	993.56	1	8	16.SAMPLE 1.6.34.3	24.4	0.746379	0.305336	0.766369	0.452309											19100.8	34.7	15329.4	37.62	17918.6	38.24	13518.1	53.91
1	318.01	318.01	68.5666	60.4778	59.4719	P02751|FINC_HUMAN	Fibronectin	1	auto	0.0858267	17.9321	GEFKCD	iTRAQ4plex@N-term; iTRAQ4plex(K)@4; Methylthio(C)@5	cleaved D-P@C-term; missed K-C@4	-0.00631051	1031.46	1032.47	1031.47	1032.47	1	8	11.SAMPLE 2.4.189.1	45.0667	1.04842	0.112505	0.584405	0.146439											10110.3	8.18	11397.5	8.91	12486.2	9.32	7183.26	9.05
1	318.01	318.01	68.5666	60.4778	59.4719	P02751|FINC_HUMAN	Fibronectin	1	auto	0.0755393	15.9649	LPSSSPVTGYR	iTRAQ4plex@N-term; Phospho(S)@3	cleaved W-L@N-term	0.0323815	1386.7	1387.71	1386.67	1387.67	1	9	3.SAMPLE 4.4.239.3	51.7333	0.886412	0.860436	0.658275	1.27076											2626.81	17.07	2503.68	14.12	2596.11	23.88	1682.31	14.75
1	318.01	318.01	68.5666	60.4778	59.4719	P02751|FINC_HUMAN	Fibronectin	0	auto - shared MS/MS	0.0604807	13	ITCTSR	iTRAQ4plex@N-term; Methylthio(C)@3; iTRAQ4plex(S)@5		0.0229379	1013.55	1014.55	1013.52	1014.53	1	8	9.SAMPLE 2.4.44.1	25.7333	0.542367	0.137384	0.743569	0.148626											54967.2	39.43	32056.2	37.56	44633.8	36.74	32670.9	40.43
1	318.01	318.01	68.5666	60.4778	59.4719	P02751|FINC_HUMAN	Fibronectin	0	auto - no iTRAQ	0.0415479	9.12339	NGRGEWTCIAYSQLR	Formyl@N-term; Deamidated(R)@3; Methylthio(C)@8	cleaved G-N@N-term; missed R-G@3	-0.02547	1827.78	1828.79	1827.8	1828.81	1	10	24.SAMPLE 3.4.295.2	59.2	0.972584	0.679904	0.74909	0.832486											3861.21	19.57	4037.99	18.3	3539.61	17.3	2610.15	17.59
1	318.01	318.01	68.5666	60.4778	59.4719	P02751|FINC_HUMAN	Fibronectin	0	auto - no iTRAQ	0.031022	6.89394	VVIQQETTGTPR	No iTRAQ4plex@N-term; Deamidated(Q)@5; Oxidation(P)@11	cleaved P-V@N-term	0.0206449	1344.71	1345.72	1344.69	1345.7	1	8	2.SAMPLE 1.4.179.2	43.7333	0.573546	0.235055	0.76328	0.238763											23599.1	28.82	14553.9	29.23	21449.6	29.68	16116.8	31.36
1	318.01	318.01	68.5666	60.4778	59.4719	P02751|FINC_HUMAN	Fibronectin	0	auto - no iTRAQ	0.0284071	6.33165	ESPLLIGQQSTVSDVPR	Glu->pyro-Glu@N-term	cleaved E-E@N-term	-0.0518843	1806.9	1807.9	1806.95	1807.95	1	11	17.SAMPLE 4.10.223.1	49.6	0.90733	0.298955	0.504363	0.485771											19180.4	38.52	18712.7	41.44	19673.4	46.26	9767.84	41.52
1	318.01	318.01	68.5666	60.4778	59.4719	P02751|FINC_HUMAN	Fibronectin	0	auto - shared MS/MS	0.0236897	5.30864	YPPNVGEEIQIGHIPR	iTRAQ4plex@N-term; Oxidation(Y)@1; Deamidated(N)@4; Deamidated(Q)@10	cleaved P-Y@N-term	-0.025356	1979.98	1980.99	1980.01	1981.01	1	9	21.SAMPLE 2.4.254.2	53.7333	0.10723	2.58577	0.0384276	4.54941											3015.44	8.23	347.68	8.94	3066.74	7.57	116.01	5.27
1	318.01	318.01	68.5666	60.4778	59.4719	P02751|FINC_HUMAN	Fibronectin	1	auto	0.0166618	3.76386	CTCFGQGR	iTRAQ4plex@N-term; Methylthio(C)@1; Methylthio(C)@3	cleaved N-C@N-term	-0.00283001	1106.42	1107.43	1106.43	1107.43	1	11	24.SAMPLE 3.4.134.4	37.7333	0.902341	0.285985	0.393043	0.726409											15267.1	29.16	14813	31.53	14558.9	29.72	5633.05	39.27
1	318.01	318.01	68.5666	60.4778	59.4719	P02751|FINC_HUMAN	Fibronectin	0	auto - shared MS/MS	0.0115819	2.63158	PSQGGEAPR	iTRAQ4plex@N-term; Oxidation(P)@1	cleaved R-P@N-term	-0.048307	1057.48	1058.49	1057.53	1058.53	1	8	20.SAMPLE 3.5.97.2	32.8	0.772387	0.153243	0.891734	0.168442											35187.6	33.85	29224	34.86	36679.3	33.99	32198.2	45.29
1	318.01	318.01	68.5666	60.4778	59.4719	P02751|FINC_HUMAN	Fibronectin	0	auto - shared MS/MS	0.0104097	2.36842	GCYDNGK	iTRAQ4plex@N-term; Methylthio(C)@2; iTRAQ4plex(Y)@3; Deamidated(N)@5; iTRAQ4plex(K)@7	cleaved P-G@N-term	0.0373077	1234.61	1235.61	1234.57	1235.58	1	8	12.SAMPLE 1.5.105.2	33.8667	0.761365	0.148579	0.827605	0.179929											12577.9	11.7	10297.1	11.93	10130.8	13.06	8253.58	10.36
1	318.01	318.01	68.5666	60.4778	59.4719	P02751|FINC_HUMAN	Fibronectin	0	auto - no iTRAQ	0.00934877	2.12963	QQETTGTPR	Gln->pyro-Glu@N-term	cleaved I-Q@N-term	0.0104675	999.473	1000.48	999.462	1000.47	1	7	14.SAMPLE 3.4.168.11	42.2667	0.796284	0.22239	0.791753	0.386254											17366.3	24.56	14869.2	25.52	18729.7	27.82	14598.1	52.05
1	318.01	318.01	68.5666	60.4778	59.4719	P02751|FINC_HUMAN	Fibronectin	0	auto - no iTRAQ	0.00445484	1.02052	VIPVNLPGEHGQR	No iTRAQ4plex@N-term	cleaved D-V@N-term	0.00900302	1414.78	1415.78	1414.77	1415.78	1	8	14.SAMPLE 3.4.158.3	40.9333	1.27087	0.545501	1.19556	0.655694											7991.45	34.98	10920.4	35.55	8182.61	38.59	9630.28	43.87
1	318.01	318.01	68.5666	60.4778	59.4719	P02751|FINC_HUMAN	Fibronectin	0	auto - shared MS/MS	0.00227246	0.521886	PSTATSVNIPDLLPGR	iTRAQ4plex@N-term; iTRAQ4plex(S)@6	cleaved L-P@N-term	-0.0639376	1925.02	1926.03	1925.08	1926.09	1	8	15.SAMPLE 2.8.257.7	54.1333	0.747527	0.137124	0.870005	0.135603											27808.1	24.36	22351.8	23.58	28100.6	23.94	24066.5	25.39
1	318.01	318.01	68.5666	60.4778	59.4719	P02751|FINC_HUMAN	Fibronectin	1	auto	0.00222346	0.510662	GTSTSATLTGLTR	iTRAQ4plex@N-term	cleaved P-G@N-term	-0.0215587	1408.74	1409.75	1408.76	1409.77	1	7	18.SAMPLE 3.9.121.3	36	1.00598	0.489743	0.685043	0.71745											2973.19	11.34	3216.08	9.88	2709.09	10.36	1826.91	11.09
1	318.01	318.01	68.5666	60.4778	59.4719	P02751|FINC_HUMAN	Fibronectin	0	auto - shared MS/MS	0.00219921	0.505107	APITGYR	iTRAQ4plex@N-term; Dioxidation(P)@2	cleaved Q-A@N-term	-0.0162659	952.494	953.501	952.51	953.517	1	10	15.SAMPLE 2.8.93.4	32.2667	1.10904	0.499139	0.917072	0.528142											8408.27	33.1	10026.9	30.77	9059.98	33.64	8179.12	30.72
1	318.01	318.01	68.5666	60.4778	59.4719	P02751|FINC_HUMAN	Fibronectin	1	auto	0.00219921	0.505107	GKHYQINQQWER	No iTRAQ4plex@N-term; iTRAQ4plex(K)@2	cleaved N-G@N-term; missed K-H@2	0.0185451	1729.9	1730.9	1729.88	1730.88	1	8	21.SAMPLE 2.4.125.2	36.5333	0.847685	0.48954	1.33664	0.319713											3409.89	10.93	3108.06	11.5	4540.69	11.62	5974.63	11.45
1	318.01	318.01	68.5666	60.4778	59.4719	P02751|FINC_HUMAN	Fibronectin	0	auto - low confidence	0.00197857	0.454545	IAWESP	iTRAQ4plex@N-term; iTRAQ4plex(S)@5	cleaved P-Q@C-term	0.0526909	989.595	990.602	989.543	990.55	1	5	23.SAMPLE 4.5.113.3	42.4	1.5604	1.97908	1.25445	2.03102											262.45	3.75	440.35	6.03	301.29	4.44	372.06	5.2
1	318.01	318.01	68.5666	60.4778	59.4719	P02751|FINC_HUMAN	Fibronectin	0	auto - low confidence	0.000146252	0.03367	QSPVAVSQSK	iTRAQ4plex@N-term; Deamidated(Q)@1; iTRAQ4plex(K)@10	cleaved P-Q@N-term; cleaved K-P@C-term	-0.105987	1318.63	1319.63	1318.73	1319.74	1	8	22.SAMPLE 1.4.153.1	40.2667	0.744165	0.186608	0.832322	0.211726											6918.38	7.72	5535.9	8.28	6278.58	7.85	5144.33	8.79
1	318.01	318.01	68.5666	60.4778	59.4719	P02751|FINC_HUMAN	Fibronectin	1	auto	0	99	AAHEEICTTNEGVMYR	iTRAQ4plex@N-term; Methylthio(C)@7; Deamidated(N)@10	cleaved M-A@N-term	-0.0235405	2013.85	2014.86	2013.87	2014.88	1	24	11.SAMPLE 2.4.242.2	52.1333	0.848504	0.293563	0.228801	0.845867											14786	28.5	13490.2	29.87	17015.9	28.64	3832.55	31.77
1	318.01	318.01	68.5666	60.4778	59.4719	P02751|FINC_HUMAN	Fibronectin	1	auto	0	99	AAHEEICTTNEGVMYR	iTRAQ4plex@N-term; Methylthio(C)@7; Deamidated(N)@10	cleaved M-A@N-term	-0.00651848	2013.86	2014.87	2013.87	2014.88	1	18	16.SAMPLE 1.8.227.1	50.1333	0.877166	0.4357	0.523466	0.756387											7723.42	22.7	7284.61	23.43	9683.58	23.49	4989.99	35.75
1	318.01	318.01	68.5666	60.4778	59.4719	P02751|FINC_HUMAN	Fibronectin	1	auto	0	99	AAHEEICTTNEGVMYR	iTRAQ4plex@N-term; Methylthio(C)@7; Deamidated(N)@10; Oxidation(M)@14	cleaved M-A@N-term	-0.0168727	2029.85	2030.86	2029.87	2030.87	1	12	11.SAMPLE 2.4.208.1	47.6	0.8822	0.321149	0.556161	0.606766											6444.41	13.73	6113.15	14.69	5553.51	14.74	3040.49	16.59
1	318.01	318.01	68.5666	60.4778	59.4719	P02751|FINC_HUMAN	Fibronectin	1	auto	0	99	AAHEEICTTNEGVMYR	iTRAQ4plex@N-term; Methylthio(C)@7; Oxidation(M)@14	cleaved M-A@N-term	0.0225435	2028.91	2029.91	2028.88	2029.89	1	13	12.SAMPLE 1.5.168.7	42.2667	0.842133	0.321881	0.584335	0.4951											5551.3	11.75	5026.78	12.19	4889.29	12.19	2812.44	12.03
1	318.01	318.01	68.5666	60.4778	59.4719	P02751|FINC_HUMAN	Fibronectin	0	auto - no iTRAQ	0	99	AAHEEICTTNEGVMYR	No iTRAQ4plex@N-term; Methylthio(C)@7	cleaved M-A@N-term	-0.00344729	1868.78	1869.79	1868.79	1869.79	1	14	12.SAMPLE 1.5.200.1	46.5333	0.580511	5.01457	0.622888	3.69572											361.87	8.37	225.88	10.05	622.3	8.18	381.58	13.18
1	318.01	318.01	68.5666	60.4778	59.4719	P02751|FINC_HUMAN	Fibronectin	1	auto	0	99	AAHEEICTTNEGVMYR	iTRAQ4plex@N-term; Methylthio(C)@7	cleaved M-A@N-term	-0.016572	2012.87	2013.88	2012.89	2013.89	1	15	15.SAMPLE 2.8.221.6	49.3333	0.811777	0.389105	0.443918	0.644788											8320.37	20.78	7262.63	21.67	8771.29	17.93	3833.03	23.44
1	318.01	318.01	68.5666	60.4778	59.4719	P02751|FINC_HUMAN	Fibronectin	1	auto	0	99	AAHEEICTTNEGVMYR	iTRAQ4plex@N-term; No Methylthio(C)@7	cleaved M-A@N-term	0.00496772	1966.9	1967.91	1966.9	1967.91	1	13	22.SAMPLE 1.4.180.6	43.8667	0.832589	0.425318	0.484845	0.869143											2336.94	6.05	2092.15	7.06	2358.63	6.24	1125.74	9.32
1	318.01	318.01	68.5666	60.4778	59.4719	P02751|FINC_HUMAN	Fibronectin	1	auto	0	99	AAHEEICTTNEGVMYR	iTRAQ4plex@N-term; Methylthio(C)@7	cleaved M-A@N-term	3.99687	2016.88	2017.89	2012.89	2013.89	1	16	22.SAMPLE 1.4.183.1	44.2667	0.714162	0.408919	0.210387	1.26124											4393.41	11.42	3373.75	10.65	4409.08	9.98	913.15	11.33
1	318.01	318.01	68.5666	60.4778	59.4719	P02751|FINC_HUMAN	Fibronectin	1	auto	0	98	AAHEEICTTNEGVMYR	iTRAQ4plex@N-term; Methylthio(C)@7; Oxidation(M)@14	cleaved M-A@N-term	-0.000246061	2028.88	2029.89	2028.88	2029.89	1	11	22.SAMPLE 1.4.180.4	43.8667	0.91456	0.572789	0.393673	1.2362											2301.94	7.75	2263.71	10.49	2923.32	7.97	1132.89	13.66
1	318.01	318.01	68.5666	60.4778	59.4719	P02751|FINC_HUMAN	Fibronectin	0	auto - no iTRAQ	0	68	AAHEEICTTNEGVMYR	No iTRAQ4plex@N-term; Methylthio(C)@7; Oxidation(M)@14	cleaved M-A@N-term	-0.01517	1884.77	1885.77	1884.78	1885.79	1	10	11.SAMPLE 2.4.202.2	46.8	1.03447	0.88125	0.667249	1.62246											3574.14	21.27	3975.63	25.84	3726.93	29.42	2448.02	34.7
1	318.01	318.01	68.5666	60.4778	59.4719	P02751|FINC_HUMAN	Fibronectin	0	auto - shared MS/MS	0	94	AQITGYR	iTRAQ4plex@N-term; Deamidated(Q)@2		-0.0162659	952.494	953.501	952.51	953.517	1	10	15.SAMPLE 2.8.93.4	32.2667	1.10904	0.499139	0.917072	0.528142											8408.27	33.1	10026.9	30.77	9059.98	33.64	8179.12	30.72
1	318.01	318.01	68.5666	60.4778	59.4719	P02751|FINC_HUMAN	Fibronectin	1	auto	0	48	AQITGYR	iTRAQ4plex@N-term		0.0193303	951.545	952.553	951.526	952.533	1	8	23.SAMPLE 4.5.62.5	32.2	0.961422	0.492828	1.07887	0.63069											1807.47	6.08	1868.53	6.73	1509.31	6.09	1602.96	7.77
1	318.01	318.01	68.5666	60.4778	59.4719	P02751|FINC_HUMAN	Fibronectin	1	auto	0	20	AQITGYR	iTRAQ4plex@N-term; iTRAQ4plex(Y)@6		0.0393937	1095.67	1096.67	1095.63	1096.64	1	8	18.SAMPLE 3.9.45.5	25.8667	0.730769	0.21234	0.731084	0.397249											12689.7	15.48	9971.15	17.33	11717.7	16.88	8433.06	31.22
1	318.01	318.01	68.5666	60.4778	59.4719	P02751|FINC_HUMAN	Fibronectin	1	auto	0	15	AQITGYR	iTRAQ4plex@N-term		0.0333994	951.559	952.567	951.526	952.533	1	7	18.SAMPLE 3.9.46.2	26	1.0872	0.315124	1.21018	0.455599											10746.5	24.98	12562.9	26.73	9078.49	24.5	10815.3	39.7
1	318.01	318.01	68.5666	60.4778	59.4719	P02751|FINC_HUMAN	Fibronectin	0	auto - shared MS/MS	0	5	AQITGYR	iTRAQ4plex@N-term; iTRAQ4plex(Y)@6		0.0204329	1095.65	1096.66	1095.63	1096.64	1	7	23.SAMPLE 4.5.60.2	31.8	0.696714	0.437386	0.889843	0.48793											2150.06	5.91	1610.72	5.48	1883.82	4.94	1650.17	6.79
1	318.01	318.01	68.5666	60.4778	59.4719	P02751|FINC_HUMAN	Fibronectin	0	auto - low confidence	0	0	AQITGYR	iTRAQ4plex@N-term		0.0863803	951.612	952.62	951.526	952.533	1	4	18.SAMPLE 3.9.25.1	23.2	0.841754	0.0475131	1.02646	0.0865861											244099	75.75	220936	79.49	251030	79.63	253655	204.36
1	318.01	318.01	68.5666	60.4778	59.4719	P02751|FINC_HUMAN	Fibronectin	0	auto - low confidence	0	0	AQITGYR	iTRAQ4plex@N-term		0.102588	951.629	952.636	951.526	952.533	1	5	23.SAMPLE 4.5.45.3	28.8	0.957282	0.222996	1.40467	0.354548											4499.92	6.92	4631.9	7.48	4567.07	6.97	6315.22	20.21
1	318.01	318.01	68.5666	60.4778	59.4719	P02751|FINC_HUMAN	Fibronectin	0	auto - low confidence	0	0	AQITGYRLTVGLTR	iTRAQ4plex@N-term; Deamidated(Q)@2; Deamidated(R)@7; Phospho(T)@9	missed R-L@7	-0.0231289	1773.89	1774.9	1773.91	1774.92	1	6	3.SAMPLE 4.4.243.2	52.2667	0.886261	0.452629	1.14632	0.578789											4647.49	13.25	4428.89	15.57	4727.35	18.46	5334.56	22.79
1	318.01	318.01	68.5666	60.4778	59.4719	P02751|FINC_HUMAN	Fibronectin	0	auto - low confidence	0	0	ATITGYR	iTRAQ4plex@N-term; iTRAQ4plex(T)@2		0.0334616	1068.65	1069.66	1068.62	1069.62	1	6	18.SAMPLE 3.9.48.4	26.2667	0.872196	0.354493	1.00907	0.457725											10846.7	25.06	10172.5	27.35	10167.1	24.16	10099.4	39.51
1	318.01	318.01	68.5666	60.4778	59.4719	P02751|FINC_HUMAN	Fibronectin	0	auto - no iTRAQ	0	99	AVEENQESTPVVIQQETTGTPR	No iTRAQ4plex@N-term	cleaved Y-A@N-term	-0.0194003	2412.16	2413.16	2412.18	2413.18	1	16	2.SAMPLE 1.4.239.3	51.7333	2.29084	4.84374	0.65505	3.72187											398.03	17.33	980.45	20.81	949.96	18.92	612.57	19.26
1	318.01	318.01	68.5666	60.4778	59.4719	P02751|FINC_HUMAN	Fibronectin	1	auto	0	99	AVEENQESTPVVIQQETTGTPR	iTRAQ4plex@N-term; Deamidated(N)@5	cleaved Y-A@N-term	-0.00408877	2557.26	2558.27	2557.26	2558.27	1	18	2.SAMPLE 1.4.246.1	52.6667	0.778344	1.37772	0.15408	5.24968											2035.19	20.02	1703.3	16.43	1981.17	20.69	300.5	15.46
1	318.01	318.01	68.5666	60.4778	59.4719	P02751|FINC_HUMAN	Fibronectin	1	auto	0	99	AVEENQESTPVVIQQETTGTPR	iTRAQ4plex@N-term; Deamidated(N)@5	cleaved Y-A@N-term	-0.0180058	2557.24	2558.25	2557.26	2558.27	1	19	2.SAMPLE 1.4.253.1	53.6	1.03651	1.10699	0.278689	2.59305											2077.72	15.41	2315.67	19.03	1983.13	15.86	544.06	13.42
1	318.01	318.01	68.5666	60.4778	59.4719	P02751|FINC_HUMAN	Fibronectin	1	auto	0	99	CDPHEATCYDDGK	iTRAQ4plex@N-term; No Methylthio(C)@1; Methylthio(C)@8; iTRAQ4plex(K)@13		-0.00919384	1786.71	1787.72	1786.72	1787.73	1	23	11.SAMPLE 2.4.193.5	45.6	0.847202	0.118851	0.57875	0.159606											34244.7	26.88	31195.7	27.84	36471.7	28.43	20778.9	28.94
1	318.01	318.01	68.5666	60.4778	59.4719	P02751|FINC_HUMAN	Fibronectin	1	auto	0	99	CDPHEATCYDDGK	iTRAQ4plex@N-term; Methylthio(C)@1; Methylthio(C)@8; iTRAQ4plex(K)@13		-0.00889135	1832.7	1833.71	1832.71	1833.72	1	24	11.SAMPLE 2.4.193.6	45.6	0.872879	0.0427984	0.632111	0.0519579											200577	57.21	188256	60.07	229154	60.8	142592	63.7
1	318.01	318.01	68.5666	60.4778	59.4719	P02751|FINC_HUMAN	Fibronectin	1	auto	0	99	CDPHEATCYDDGK	iTRAQ4plex@N-term; Methylthio(C)@1; Methylthio(C)@8; iTRAQ4plex(K)@13		0.00898478	1832.72	1833.72	1832.71	1833.72	1	19	16.SAMPLE 1.8.180.1	43.8667	1.05503	0.187575	0.997892	0.192813											26153.4	37.04	29669.4	36.49	29274.6	40.64	28757.4	38.48
1	318.01	318.01	68.5666	60.4778	59.4719	P02751|FINC_HUMAN	Fibronectin	1	auto	0	99	CDPHEATCYDDGK	iTRAQ4plex@N-term; Methylthio(C)@1; Cation:Cu[I](E)@5; Methylthio(C)@8; iTRAQ4plex(K)@13		-0.0085706	1894.62	1895.63	1894.63	1895.64	1	12	11.SAMPLE 2.4.193.3	45.6	0.929539	0.285511	0.669316	0.377051											9532.81	19.88	9528.03	18.58	9694.8	20.07	6387.72	20.13
1	318.01	318.01	68.5666	60.4778	59.4719	P02751|FINC_HUMAN	Fibronectin	0	auto - shared MS/MS	0	7	CFDHAAGTSY	iTRAQ4plex@N-term; Methylthio(C)@1	cleaved Y-V@C-term	1.08223	1261.58	1262.59	1260.5	1261.51	1	9	20.SAMPLE 3.5.159.5	41.0667	1.101	0.217894	1.2191	0.36929											15544.2	25.97	18402.2	25.74	15643.3	25.95	18773.4	61.94
1	318.01	318.01	68.5666	60.4778	59.4719	P02751|FINC_HUMAN	Fibronectin	1	auto	0	99	CFDHAAGTSYVVGETWEK	iTRAQ4plex@N-term; Methylthio(C)@1; iTRAQ4plex(Y)@10; iTRAQ4plex(K)@18	cleaved K-P@C-term	-0.00183058	2477.17	2478.18	2477.17	2478.18	1	17	19.SAMPLE 4.4.227.4	50.1333	0.555543	0.206293	0.395655	0.540998											12087	12.26	7220.23	12.97	8593.55	12.78	3347.07	17.41
1	318.01	318.01	68.5666	60.4778	59.4719	P02751|FINC_HUMAN	Fibronectin	1	auto	0	97	CHDNGVNYK	iTRAQ4plex@N-term; Methylthio(C)@1; Oxidation(H)@2; Cation:K(D)@3; Deamidated(N)@4; iTRAQ4plex(K)@9	cleaved W-C@N-term	0.0309608	1437.6	1438.6	1437.57	1438.57	1	12	20.SAMPLE 3.5.160.8	41.2	1.16461	0.216049	1.03382	0.250867											10125.3	16.73	12679.6	17.65	10048.1	16.74	10226	19.18
1	318.01	318.01	68.5666	60.4778	59.4719	P02751|FINC_HUMAN	Fibronectin	0	auto - low confidence	0	0	CHDNGVNYK	iTRAQ4plex@N-term; Methylthio(C)@1; Oxidation(Y)@8; iTRAQ4plex(K)@9	cleaved W-C@N-term	-0.0384401	1398.59	1399.6	1398.63	1399.63	1	6	22.SAMPLE 1.4.37.2	24.8	0.564554	0.227607	0.677811	0.154265											25157.8	26	15271.9	30.97	29204.2	23.76	19486.3	25.54
1	318.01	318.01	68.5666	60.4778	59.4719	P02751|FINC_HUMAN	Fibronectin	1	auto	0	99	CHEGGQSYK	iTRAQ4plex@N-term; Methylthio(C)@1; iTRAQ4plex(K)@9		0.0061961	1341.61	1342.62	1341.6	1342.61	1	15	12.SAMPLE 1.5.52.7	26.8	0.93584	0.0328272	0.758094	0.0438712											484712	109.46	487754	116.21	542789	121.56	405070	152.81
1	318.01	318.01	68.5666	60.4778	59.4719	P02751|FINC_HUMAN	Fibronectin	1	auto	0	99	CHEGGQSYK	iTRAQ4plex@N-term; Methylthio(C)@1; iTRAQ4plex(K)@9		0.99613	1342.6	1343.61	1341.6	1342.61	1	16	12.SAMPLE 1.5.60.2	27.8667	0.951465	0.077945	0.681408	0.0982565											62665.3	34.67	64111.4	35.2	74559.8	33.45	50013.5	43.72
1	318.01	318.01	68.5666	60.4778	59.4719	P02751|FINC_HUMAN	Fibronectin	1	auto	0	99	CHEGGQSYK	iTRAQ4plex@N-term; Methylthio(C)@1; iTRAQ4plex(K)@9		0.00277115	1341.61	1342.62	1341.6	1342.61	1	16	22.SAMPLE 1.4.38.4	24.9333	0.653525	0.0725988	0.695546	0.135528											77427.2	30.5	54409	33.18	75674.3	32.21	51814.4	66.67
1	318.01	318.01	68.5666	60.4778	59.4719	P02751|FINC_HUMAN	Fibronectin	1	auto	0	99	CHEGGQSYK	iTRAQ4plex@N-term; Methylthio(C)@1; Deamidated(Q)@6; iTRAQ4plex(K)@9		-0.00417725	1342.58	1343.59	1342.59	1343.6	1	13	11.SAMPLE 2.4.100.1	33.2	0.857734	0.1053	0.519103	0.136004											17545.6	12.45	16182.1	12.59	19488.3	12.14	9958.72	12.04
1	318.01	318.01	68.5666	60.4778	59.4719	P02751|FINC_HUMAN	Fibronectin	1	auto	0	99	CHEGGQSYK	iTRAQ4plex@N-term; No Methylthio(C)@1; iTRAQ4plex(K)@9		0.00367158	1295.62	1296.63	1295.62	1296.62	1	14	12.SAMPLE 1.5.52.6	26.8	0.853617	0.0725655	0.763867	0.0820865											72294	36.04	66356	34.99	71199.3	33.14	53538.9	36.2
1	318.01	318.01	68.5666	60.4778	59.4719	P02751|FINC_HUMAN	Fibronectin	1	auto	0	99	CHEGGQSYK	iTRAQ4plex@N-term; Methylthio(C)@1; iTRAQ4plex(K)@9		0.00867139	1341.61	1342.62	1341.6	1342.61	1	12	21.SAMPLE 2.4.33.1	24.2667	1.00559	0.213474	0.732504	0.29421											8208.29	12.36	8875.38	13.43	9552.68	12.86	6888.28	18.02
1	318.01	318.01	68.5666	60.4778	59.4719	P02751|FINC_HUMAN	Fibronectin	1	auto	0	99	CHEGGQSYK	iTRAQ4plex@N-term; Methylthio(C)@1; Phospho(S)@7; Trioxidation(Y)@8; iTRAQ4plex(K)@9		0.129753	1469.69	1470.69	1469.56	1470.56	1	14	21.SAMPLE 2.4.114.9	35.0667	1.12927	0.109788	0.651851	0.149579											19743	16.19	23973.2	17.5	28979.2	16.39	18595.6	25.75
1	318.01	318.01	68.5666	60.4778	59.4719	P02751|FINC_HUMAN	Fibronectin	1	auto	0	99	CHEGGQSYK	iTRAQ4plex@N-term; No Methylthio(C)@1; iTRAQ4plex(Y)@8; iTRAQ4plex(K)@9		-0.00489466	1439.71	1440.72	1439.72	1440.73	1	12	22.SAMPLE 1.4.37.3	24.8	0.457013	0.0884756	0.71762	0.0836449											81378.2	32.02	39990	31.69	67875	30.87	47949	33.66
1	318.01	318.01	68.5666	60.4778	59.4719	P02751|FINC_HUMAN	Fibronectin	1	auto	0	99	CHEGGQSYK	iTRAQ4plex@N-term; Methylthio(C)@1; iTRAQ4plex(Y)@8; iTRAQ4plex(K)@9		-0.0063547	1485.7	1486.71	1485.71	1486.71	1	14	22.SAMPLE 1.4.37.4	24.8	0.571895	0.0291302	0.766542	0.0297177											721567	112.92	443719	109.02	639568	112.84	482612	115.41
1	318.01	318.01	68.5666	60.4778	59.4719	P02751|FINC_HUMAN	Fibronectin	1	auto	0	99	CHEGGQSYK	iTRAQ4plex@N-term; Methylthio(C)@1; iTRAQ4plex(K)@9		0.0259117	1341.63	1342.64	1341.6	1342.61	1	14	23.SAMPLE 4.5.50.2	29.8	1.16001	0.220215	0.666865	0.23386											3408.97	5.75	4252.07	6.02	4950.61	6	3249.92	6.5
1	318.01	318.01	68.5666	60.4778	59.4719	P02751|FINC_HUMAN	Fibronectin	1	auto	0	62	CHEGGQSYK	iTRAQ4plex@N-term; Methylthio(C)@1; Acetyl(S)@7; Amino(Y)@8; iTRAQ4plex(K)@9		-0.0384401	1398.59	1399.6	1398.63	1399.63	1	11	22.SAMPLE 1.4.37.2	24.8	0.564554	0.227607	0.677811	0.154265											25157.8	26	15271.9	30.97	29204.2	23.76	19486.3	25.54
1	318.01	318.01	68.5666	60.4778	59.4719	P02751|FINC_HUMAN	Fibronectin	0	auto - shared MS/MS	0	16	CHEGGQSYK	iTRAQ4plex@N-term; No Methylthio(C)@1; Oxidation(H)@2; Methyl(E)@3; iTRAQ4plex(K)@9		-0.0814255	1325.55	1326.55	1325.63	1326.64	1	10	22.SAMPLE 1.4.142.1	38.8	0.842627	0.377182	1.18888	0.513271											3401.75	9.32	3082.14	7.99	2350.99	9.95	2751.47	7.99
1	318.01	318.01	68.5666	60.4778	59.4719	P02751|FINC_HUMAN	Fibronectin	1	auto	0	4	CHEGGQSYK	iTRAQ4plex@N-term; Methylthio(C)@1; Cation:Cu[I](E)@3; iTRAQ4plex(K)@9		0.00639044	1403.53	1404.54	1403.53	1404.53	1	8	12.SAMPLE 1.5.52.5	26.8	0.933436	0.340934	0.744381	0.556655											10850.2	25.05	10890.2	27.32	10499.2	29.22	7693.59	37.09
1	318.01	318.01	68.5666	60.4778	59.4719	P02751|FINC_HUMAN	Fibronectin	1	auto	0	3	CHEGGQSYK	iTRAQ4plex@N-term; Methylthio(C)@1; iTRAQ4plex(Y)@8; iTRAQ4plex(K)@9		0.00400496	1485.71	1486.72	1485.71	1486.71	1	7	21.SAMPLE 2.4.34.1	24.4	0.476881	0.2494	0.850943	0.2369											11848.6	14.75	6075.62	13.13	7735.73	12.18	6480.04	11.47
1	318.01	318.01	68.5666	60.4778	59.4719	P02751|FINC_HUMAN	Fibronectin	0	auto - low confidence	0	0	CHEGGQSYK	iTRAQ4plex@N-term; Methylthio(C)@1; Oxidation(H)@2; iTRAQ4plex(K)@9		0.0380843	1357.64	1358.64	1357.6	1358.61	1	4	11.SAMPLE 2.4.179.1	43.7333	0.974713	0.118425	0.443735	0.216229											23533.7	20.33	24665	19.98	24655.1	19.98	10769.8	21.59
1	318.01	318.01	68.5666	60.4778	59.4719	P02751|FINC_HUMAN	Fibronectin	0	auto - low confidence	0	0	CNDQDTRTSYRIGDTWSK	iTRAQ4plex@N-term; Methylthio(C)@1; iTRAQ4plex(K)@18	missed R-T@7; missed R-I@11	0.0241243	2479.17	2480.18	2479.15	2480.15	1	3	17.SAMPLE 4.6.188.3	44.9333	1.1109	0.629215	0.768172	0.758278											2122.33	9.82	2535.15	10.81	2700.9	13.92	2042.41	11.36
1	318.01	318.01	68.5666	60.4778	59.4719	P02751|FINC_HUMAN	Fibronectin	0	auto - low confidence	0	0	CTCVGNGR	iTRAQ4plex@N-term; Methylthio(C)@1; Methylthio(C)@3		0.0242004	1044.43	1045.44	1044.41	1045.42	1	5	8.SAMPLE 3.4.213.7	48.2667	5.24926	0.480519	3.41066	0.580502											7491.05	35.44	42282	35.57	8870	43.26	29780.8	93.76
1	318.01	318.01	68.5666	60.4778	59.4719	P02751|FINC_HUMAN	Fibronectin	0	auto - low confidence	0	0	CTCVGNGR	iTRAQ4plex@N-term; Methylthio(C)@1; Methylthio(C)@3; Deamidated(N)@6		0.0861628	1045.48	1046.49	1045.39	1046.4	1	6	10.SAMPLE 1.4.135.2	37.8667	0.913359	0.131898	0.939073	0.147924											42327.6	39.6	41570	38.65	40361	41.82	37311.1	39.39
1	318.01	318.01	68.5666	60.4778	59.4719	P02751|FINC_HUMAN	Fibronectin	0	auto - low confidence	0	0	CTCVGNGR	iTRAQ4plex@N-term; Methylthio(C)@1; Methylthio(C)@3		0.0818451	1044.49	1045.5	1044.41	1045.42	1	4	16.SAMPLE 1.8.213.1	48.2667	0.870053	2.54251	0.992048	2.78771											1957.53	39.2	1831.34	28.69	1441.59	26.4	1407.83	29.59
1	318.01	318.01	68.5666	60.4778	59.4719	P02751|FINC_HUMAN	Fibronectin	0	auto - no iTRAQ	0	3	DLEVVAATPTSLLISWDAPAVTVR	No iTRAQ4plex@N-term; Phospho(T)@8; Phospho(T)@10		-0.0189401	2683.27	2684.28	2683.29	2684.3	1	9	6.SAMPLE 1.4.354.2	67.0667	0.761736	1.33801	0.611634	1.80892											2587.09	18.85	2119	23.78	2331.23	19.09	1403.63	22.64
1	318.01	318.01	68.5666	60.4778	59.4719	P02751|FINC_HUMAN	Fibronectin	1	auto	0	99	DLQFVEVTDVK	No iTRAQ4plex@N-term; iTRAQ4plex(K)@11		0.0104091	1435.78	1436.79	1435.77	1436.78	1	18	15.SAMPLE 2.8.273.11	56.2667	1.04195	0.417276	0.814463	0.289369											3646.18	12.23	4085.08	10.14	4493.51	7.65	3602.74	8.43
1	318.01	318.01	68.5666	60.4778	59.4719	P02751|FINC_HUMAN	Fibronectin	1	auto	0	99	DLQFVEVTDVK	iTRAQ4plex@N-term; Deamidated(Q)@3; iTRAQ4plex(K)@11		0.0208485	1580.87	1581.88	1580.85	1581.86	1	20	15.SAMPLE 2.8.288.1	58.2667	0.971529	0.188947	0.87	0.170208											21509.7	29.63	22470.1	29.06	25557.6	27.09	21888.5	29.15
1	318.01	318.01	68.5666	60.4778	59.4719	P02751|FINC_HUMAN	Fibronectin	0	auto - low confidence	0	0	DLQFVEVTDVK	iTRAQ4plex@N-term; Deamidated(Q)@3; Oxidation(D)@9; iTRAQ4plex(K)@11		0.0268825	1596.88	1597.88	1596.85	1597.86	1	6	17.SAMPLE 4.10.203.6	46.9333	0.998828	0.237544	0.64584	0.327662											22085.9	37.23	23720.3	39.7	21992.2	39.35	13982	38.38
1	318.01	318.01	68.5666	60.4778	59.4719	P02751|FINC_HUMAN	Fibronectin	0	auto - low confidence	0	0	DNMKWCGTTQNYDADQK	iTRAQ4plex@N-term; Deamidated(N)@2; iTRAQ4plex(K)@4; Methylthio(C)@6; iTRAQ4plex(T)@9; Deamidated(N)@11; Deamidated(Q)@16; iTRAQ4plex(K)@17	missed K-W@4	-0.0176028	2642.16	2643.17	2642.18	2643.19	1	11	2.SAMPLE 1.4.271.3	56	0.657933	0.299456	0.381296	0.715851											9135.15	16.17	6462.67	15.61	7852.22	16.92	2947.34	20.12
1	318.01	318.01	68.5666	60.4778	59.4719	P02751|FINC_HUMAN	Fibronectin	0	auto - low confidence	0	0	DNMKWCGTTQNYDADQK	iTRAQ4plex@N-term; Oxidation(M)@3; iTRAQ4plex(K)@4; Oxidation(W)@5; Methylthio(C)@6; iTRAQ4plex(K)@17	missed K-W@4	0.108579	2527.22	2528.23	2527.11	2528.12	1	6	11.SAMPLE 2.4.155.4	40.5333	0.154053	0.464657	0.160281	0.62056											11994.9	9.75	1986.92	9.09	9205.56	8.63	1452.47	8.91
1	318.01	318.01	68.5666	60.4778	59.4719	P02751|FINC_HUMAN	Fibronectin	1	auto	0	99	DSMIWDCTCIGAGR	iTRAQ4plex@N-term; Methylthio(C)@7; No Methylthio(C)@9		-0.0308455	1716.69	1717.7	1716.72	1717.73	1	16	8.SAMPLE 3.4.325.2	63.2	0.572191	0.871707	0.800573	0.934148											5173.62	29.72	3183.1	20.87	4758.33	24.67	3750	29.14
1	318.01	318.01	68.5666	60.4778	59.4719	P02751|FINC_HUMAN	Fibronectin	1	auto	0	99	DSMIWDCTCIGAGR	iTRAQ4plex@N-term; Methylthio(C)@7; Methylthio(C)@9		-0.035685	1762.67	1763.68	1762.71	1763.72	1	25	8.SAMPLE 3.4.325.3	63.2	0.756365	0.256393	0.817426	0.251561											32826.6	50.94	26697.6	54.49	35106.7	53.94	28249.7	56.27
1	318.01	318.01	68.5666	60.4778	59.4719	P02751|FINC_HUMAN	Fibronectin	1	auto	0	99	DSMIWDCTCIGAGR	iTRAQ4plex@N-term; Oxidation(W)@5; Methylthio(C)@7; Methylthio(C)@9		-0.0312303	1778.67	1779.68	1778.7	1779.71	1	12	8.SAMPLE 3.4.325.1	63.2	0.804055	0.979469	0.970217	0.928294											4243.18	27.09	3668.53	27.25	4824.17	29.44	4607.52	32.23
1	318.01	318.01	68.5666	60.4778	59.4719	P02751|FINC_HUMAN	Fibronectin	1	auto	0	99	DSMIWDCTCIGAGR	Delta:H(2)C(2)@N-term; iTRAQ4plex(S)@2; Methylthio(C)@7; Methylthio(C)@9		-0.0578687	1788.67	1789.67	1788.72	1789.73	1	13	8.SAMPLE 3.4.326.1	63.3333	0.727385	0.598621	0.768745	0.552002											3903.93	17.24	3053.38	12.34	4423.6	12.33	3347.6	15.95
1	318.01	318.01	68.5666	60.4778	59.4719	P02751|FINC_HUMAN	Fibronectin	1	auto	0	99	DSMIWDCTCIGAGR	iTRAQ4plex@N-term; Oxidation(M)@3; Methylthio(C)@7; Methylthio(C)@9		0.00266035	1778.71	1779.71	1778.7	1779.71	1	14	9.SAMPLE 2.4.274.2	56.4	1.33003	1.31205	1.26972	1.28619											2882.34	32.3	4122.12	28.13	3529.57	34.28	4411.68	37.2
1	318.01	318.01	68.5666	60.4778	59.4719	P02751|FINC_HUMAN	Fibronectin	1	auto	0	99	DSMIWDCTCIGAGR	iTRAQ4plex@N-term; Methylthio(C)@7; Methylthio(C)@9		0.00151358	1762.71	1763.72	1762.71	1763.72	1	9	23.SAMPLE 4.5.278.2	75.4	0.665133	3.81106	0.641252	1.78124											160.6	4.25	114.86	3.15	440.9	5.1	278.32	3.77
1	318.01	318.01	68.5666	60.4778	59.4719	P02751|FINC_HUMAN	Fibronectin	0	auto - shared MS/MS	0	89	DSMIWDCTCIGAGR	iTRAQ4plex@N-term; Dethiomethyl(M)@3; Methylthio(C)@7; Dehydrated(T)@8; Methylthio(C)@9		-0.00447273	1696.69	1697.7	1696.7	1697.7	1	12	10.SAMPLE 1.4.310.4	61.2	0.778567	0.412448	0.818408	0.602532											4436.07	12.22	3713.72	11.4	4081.84	13.06	3288.53	16.79
1	318.01	318.01	68.5666	60.4778	59.4719	P02751|FINC_HUMAN	Fibronectin	0	auto - low confidence	0	0	DSMIWDCTCIGAGR	iTRAQ4plex@N-term; Dethiomethyl(M)@3; Methylthio(C)@7; Dehydrated(T)@8; Methylthio(C)@9		0.0107152	1696.71	1697.71	1696.7	1697.7	1	8	8.SAMPLE 3.4.323.2	62.9333	0.889784	0.742181	0.360506	1.2081											2005.86	10.57	1919.11	10.03	2773.43	12.16	984.25	11.08
1	318.01	318.01	68.5666	60.4778	59.4719	P02751|FINC_HUMAN	Fibronectin	0	auto - low confidence	0	0	EATIPGHLNSY	iTRAQ4plex@N-term	cleaved Y-T@C-term	-0.0078334	1344.67	1345.68	1344.68	1345.69	1	6	20.SAMPLE 3.5.265.1	55.2	0.701616	0.331799	1.00427	0.504326											5805.48	11.15	4379.78	11.85	3740.68	11.36	3698.1	14.89
1	318.01	318.01	68.5666	60.4778	59.4719	P02751|FINC_HUMAN	Fibronectin	0	auto - no iTRAQ	0	91	EEICTTNEGVMYR	Glu->pyro-Glu@N-term; Methylthio(C)@4; Deamidated(N)@7	cleaved H-E@N-term	-0.0142957	1572.61	1573.62	1572.63	1573.63	1	10	11.SAMPLE 2.4.278.1	56.9333	1.32068	0.894255	0.86495	1.94585											1794.86	13.05	2548.85	13.27	1478.64	19.99	1259.01	17.62
1	318.01	318.01	68.5666	60.4778	59.4719	P02751|FINC_HUMAN	Fibronectin	1	auto	0	99	EESPLLIGQQSTVSDVPR	iTRAQ4plex@N-term		-0.026462	2098.08	2099.08	2098.1	2099.11	1	31	15.SAMPLE 2.8.254.4	53.7333	0.943238	0.0988452	0.24451	0.282056											117842	79.81	119519	86.05	131022	84.59	31536.8	86.59
1	318.01	318.01	68.5666	60.4778	59.4719	P02751|FINC_HUMAN	Fibronectin	1	auto	0	99	EESPLLIGQQSTVSDVPR	iTRAQ4plex@N-term		1.00801	2099.11	2100.12	2098.1	2099.11	1	17	15.SAMPLE 2.8.266.1	55.3333	1.30206	0.463203	0.773097	0.594103											7529.33	27.99	10541.5	29.13	8609.75	32.88	6552.4	29.82
1	318.01	318.01	68.5666	60.4778	59.4719	P02751|FINC_HUMAN	Fibronectin	1	auto	0	99	EESPLLIGQQSTVSDVPR	iTRAQ4plex@N-term; Deamidated(Q)@9		0.0406028	2099.13	2100.14	2099.09	2100.09	1	21	16.SAMPLE 1.8.276.7	56.6667	0.894866	0.308068	0.372836	0.768339											6286	14.51	6048.49	12.34	6886.54	13.05	2527.52	18.82
1	318.01	318.01	68.5666	60.4778	59.4719	P02751|FINC_HUMAN	Fibronectin	0	auto - no iTRAQ	0	99	EESPLLIGQQSTVSDVPR	No iTRAQ4plex@N-term		-0.0222114	1953.98	1954.99	1954	1955.01	1	14	15.SAMPLE 2.8.253.5	53.6	0.991993	1.02418	0.992422	1.11026											3702.89	28.02	3949.7	27.26	4244.61	35.58	4146.77	30.19
1	318.01	318.01	68.5666	60.4778	59.4719	P02751|FINC_HUMAN	Fibronectin	0	auto - low confidence	0	0	EESPLLIGQQSTVSDVPR	iTRAQ4plex@N-term; Oxidation(P)@4; Oxidation(P)@17		0.0369553	2130.13	2131.14	2130.09	2131.1	1	5	17.SAMPLE 4.6.181.1	44	1.88659	1.19174	11.1702	0.883291											1849.23	20.14	3751.32	18.15	1997.46	17.37	21964.1	34.02
1	318.01	318.01	68.5666	60.4778	59.4719	P02751|FINC_HUMAN	Fibronectin	0	auto - low confidence	0	0	EESPLLIGQQSTVSDVPR	No iTRAQ4plex@N-term		-0.0904146	1953.91	1954.92	1954	1955.01	1	5	20.SAMPLE 3.5.269.4	55.7333	1.02458	1.24195	0.93908	1.37776											1781.37	16.65	1962.53	16.05	1655.08	16.5	1530.02	14.55
1	318.01	318.01	68.5666	60.4778	59.4719	P02751|FINC_HUMAN	Fibronectin	0	auto - low confidence	0	0	EESPLLIGQQSTVSDVPR	iTRAQ4plex@N-term; Dehydrated(E)@2		-0.0323007	2080.06	2081.07	2080.09	2081.1	1	7	20.SAMPLE 3.5.296.1	59.3333	1.16761	0.615474	0.450402	0.903114											4226.72	21.25	5306.59	18.84	6155.73	18.59	2729.33	23.23
1	318.01	318.01	68.5666	60.4778	59.4719	P02751|FINC_HUMAN	Fibronectin	1	auto	0	99	EINLAPDSSSVVVSGLMVATK	iTRAQ4plex@N-term; iTRAQ4plex(K)@21		-0.0089395	2404.3	2405.31	2404.31	2405.32	1	37	14.SAMPLE 3.4.316.3	62	0.775802	0.140046	0.468572	0.218995											42197.2	38.19	35200.5	37.62	44208.2	37.71	20391.8	41.13
1	318.01	318.01	68.5666	60.4778	59.4719	P02751|FINC_HUMAN	Fibronectin	0	auto - low confidence	0	0	EKTGPMK	iTRAQ4plex@N-term; iTRAQ4plex(K)@2; Phospho(T)@3; iTRAQ4plex(K)@7	missed K-T@2	-0.0638174	1301.61	1302.62	1301.68	1302.69	1	5	16.SAMPLE 1.6.97.3	32.8	0.967302	0.326607	0.832301	0.582545											15636.1	34.99	16263.2	38.69	12606.8	42.21	10329.1	49.24
1	318.01	318.01	68.5666	60.4778	59.4719	P02751|FINC_HUMAN	Fibronectin	0	auto - low confidence	0	0	ERPKDSMIWDCTCIGAGRGR	iTRAQ4plex@N-term; iTRAQ4plex(K)@4; Methylthio(C)@11; Methylthio(C)@13	cleaved Y-E@N-term; missed R-G@18	0.0198584	2630.24	2631.25	2630.23	2631.23	1	5	13.SAMPLE 4.9.328.5	63.6	0.812465	0.395818	0.799504	0.498043											21661.8	51.86	18924	59.65	24705.1	61.4	19443.9	83.92
1	318.01	318.01	68.5666	60.4778	59.4719	P02751|FINC_HUMAN	Fibronectin	0	auto - low confidence	0	0	ERPKDSMIWDCTCIGAGRGR	No iTRAQ4plex@N-term; No iTRAQ4plex(K)@4; Methylthio(C)@11; Methylthio(C)@13	cleaved Y-E@N-term; missed R-G@18	0.0472561	2342.07	2343.08	2342.02	2343.03	1	8	23.SAMPLE 4.5.75.3	34.8	1.01294	1.92834	0.377251	2.17895											455.71	7.65	496.35	4.71	705.04	6.26	261.83	5.21
1	318.01	318.01	68.5666	60.4778	59.4719	P02751|FINC_HUMAN	Fibronectin	1	auto	0	99	ESKPLTAQQTTK	iTRAQ4plex@N-term; iTRAQ4plex(K)@3; iTRAQ4plex(K)@12		0.0461137	1763.06	1764.07	1763.02	1764.02	1	22	15.SAMPLE 2.8.59.9	27.7333	0.983743	0.0300231	0.856788	0.029767											428447	90.79	453204	96.39	515394	97.55	434699	99.87
1	318.01	318.01	68.5666	60.4778	59.4719	P02751|FINC_HUMAN	Fibronectin	1	auto	0	99	ESKPLTAQQTTK	No iTRAQ4plex@N-term; iTRAQ4plex(K)@3; iTRAQ4plex(K)@12		0.0363652	1618.95	1619.96	1618.91	1619.92	1	18	16.SAMPLE 1.6.62.3	28.1333	0.926609	0.15339	0.947001	0.147939											34845.1	37.83	34717.8	37.62	39077.2	38.25	36429.2	40.41
1	318.01	318.01	68.5666	60.4778	59.4719	P02751|FINC_HUMAN	Fibronectin	1	auto	0	99	ESKPLTAQQTTK	iTRAQ4plex@N-term; iTRAQ4plex(K)@3; Deamidated(Q)@9; iTRAQ4plex(K)@12		-0.0217138	1763.98	1764.98	1764	1765.01	1	20	16.SAMPLE 1.6.80.8	30.5333	0.956004	0.106879	0.824839	0.109896											24713.7	18.5	25404.6	19.38	28198.7	18.61	22896.8	20.12
1	318.01	318.01	68.5666	60.4778	59.4719	P02751|FINC_HUMAN	Fibronectin	1	auto	0	99	ESKPLTAQQTTK	iTRAQ4plex@N-term; iTRAQ4plex(K)@3; iTRAQ4plex(K)@12		0.0302961	1763.05	1764.05	1763.02	1764.02	1	20	23.SAMPLE 4.5.44.2	28.6	0.857282	0.0893026	0.843243	0.0940442											12297.5	7.34	11335.9	7.53	13802.7	7.37	11457.6	8.87
1	318.01	318.01	68.5666	60.4778	59.4719	P02751|FINC_HUMAN	Fibronectin	1	auto	0	99	ESKPLTAQQTTK	iTRAQ4plex@N-term; iTRAQ4plex(K)@3; iTRAQ4plex(K)@12		-0.0132117	1763	1764.01	1763.02	1764.02	1	14	12.SAMPLE 1.5.41.1	25.3333	0.846089	0.112061	0.827277	0.104897											18684.8	13.29	16998.8	14.72	21492.7	13.83	17503.2	14.5
1	318.01	318.01	68.5666	60.4778	59.4719	P02751|FINC_HUMAN	Fibronectin	1	auto	0	99	ESKPLTAQQTTK	iTRAQ4plex@N-term; iTRAQ4plex(K)@3; iTRAQ4plex(K)@12		0.011332	1763.03	1764.03	1763.02	1764.02	1	10	14.SAMPLE 3.4.33.1	24.2667	0.876669	0.114296	0.801137	0.134226											27224.2	21.28	25662.9	21.4	26554.4	20.83	20942.1	22.81
1	318.01	318.01	68.5666	60.4778	59.4719	P02751|FINC_HUMAN	Fibronectin	1	auto	0	99	ESKPLTAQQTTK	iTRAQ4plex@N-term; iTRAQ4plex(K)@3; iTRAQ4plex(K)@12		-1.94788	1761.07	1762.08	1763.02	1764.02	1	14	15.SAMPLE 2.8.61.13	28	0.721975	0.0533605	0.85076	0.0650232											134066	44.36	104077	43.57	110578	44.07	92608.5	47.58
1	318.01	318.01	68.5666	60.4778	59.4719	P02751|FINC_HUMAN	Fibronectin	1	auto	0	63	ESKPLTAQQTTK	iTRAQ4plex@N-term; Ser->Oxoalanine(S)@2; iTRAQ4plex(K)@3; Pro->pyro-Glu(P)@4; iTRAQ4plex(K)@12		0.0988293	1775.08	1776.09	1774.98	1775.99	1	11	15.SAMPLE 2.8.61.10	28	0.911004	0.161445	0.882142	0.202664											20097.4	22.71	19686.8	22.7	17896.2	21.16	15540.9	25.58
1	318.01	318.01	68.5666	60.4778	59.4719	P02751|FINC_HUMAN	Fibronectin	0	auto - low confidence	0	0	ETCFDKYTGNTYR	Glu->pyro-Glu@N-term; Methylthio(C)@3; iTRAQ4plex(K)@6	cleaved E-E@N-term; missed K-Y@6	0.00415706	1768.77	1769.78	1768.77	1769.77	1	7	10.SAMPLE 1.4.212.3	48.1333	0.909935	0.398239	2.01058	0.255467											2886.37	7.08	2824.08	8.86	3563.62	8.07	7053.24	8.34
1	318.01	318.01	68.5666	60.4778	59.4719	P02751|FINC_HUMAN	Fibronectin	1	auto	0	45	EYIISCHPVGTDEEPLQFR	Glu->pyro-Glu@N-term; iTRAQ4plex(Y)@2; Methylthio(C)@6	cleaved S-E@N-term	-0.00355347	2404.13	2405.14	2404.13	2405.14	1	10	10.SAMPLE 1.4.304.2	60.4	0.582531	1.05339	0.657983	1.5314											1383.63	7.78	866.67	7.72	1270.54	10.13	822.96	10.76
1	318.01	318.01	68.5666	60.4778	59.4719	P02751|FINC_HUMAN	Fibronectin	1	auto	0	99	FGFCPMAAHEEICTTNEGVMYR	iTRAQ4plex@N-term; Methylthio(C)@4; Methylthio(C)@13		0.432116	2741.57	2742.57	2741.14	2742.14	1	27	7.SAMPLE 4.4.321.3	62.6667	1.02005	0.512662	1.34488	0.541053											10096.7	36.85	11074.2	39.87	12790.9	45.34	16933.9	69.22
1	318.01	318.01	68.5666	60.4778	59.4719	P02751|FINC_HUMAN	Fibronectin	1	auto	0	99	FGFCPMAAHEEICTTNEGVMYR	iTRAQ4plex@N-term; Methylthio(C)@4; Methylthio(C)@13		1.18925	2742.33	2743.33	2741.14	2742.14	1	22	8.SAMPLE 3.4.318.1	62.2667	1.09022	0.887742	1.30645	0.759534											3089.35	19.59	3621.57	22.5	3998.41	21.3	5142.26	27.84
1	318.01	318.01	68.5666	60.4778	59.4719	P02751|FINC_HUMAN	Fibronectin	1	auto	0	99	FGFCPMAAHEEICTTNEGVMYR	iTRAQ4plex@N-term; Methylthio(C)@4; Methylthio(C)@13		0.143305	2741.28	2742.29	2741.14	2742.14	1	22	8.SAMPLE 3.4.319.3	62.4	1.19312	0.793195	1.09564	0.814029											5047.76	25.8	6475.85	39.28	6237.54	37.03	6727.56	37.47
1	318.01	318.01	68.5666	60.4778	59.4719	P02751|FINC_HUMAN	Fibronectin	1	auto	0	99	FGFCPMAAHEEICTTNEGVMYR	iTRAQ4plex@N-term; Methylthio(C)@4; Methylthio(C)@13; Deamidated(N)@16		-0.0229622	2742.1	2743.1	2742.12	2743.13	1	24	9.SAMPLE 2.4.314.1	61.7333	0.924092	0.629197	0.990482	0.589536											5951.37	24.44	5913.53	28.19	7357.23	28.71	7173.59	31.7
1	318.01	318.01	68.5666	60.4778	59.4719	P02751|FINC_HUMAN	Fibronectin	1	auto	0	99	FGFCPMAAHEEICTTNEGVMYR	iTRAQ4plex@N-term; Methylthio(C)@4; Oxidation(M)@6; Methylthio(C)@13		0.0407996	2757.17	2758.18	2757.13	2758.14	1	11	9.SAMPLE 2.4.277.1	56.8	0.890251	0.74995	0.609723	0.837963											1609.73	8.19	1540.92	8.49	1877.47	10.02	1126.89	7.28
1	318.01	318.01	68.5666	60.4778	59.4719	P02751|FINC_HUMAN	Fibronectin	1	auto	0	99	FGFCPMAAHEEICTTNEGVMYR	iTRAQ4plex@N-term; Methylthio(C)@4; Dethiomethyl(M)@6; No Methylthio(C)@13		0.00338946	2647.15	2648.16	2647.15	2648.15	1	16	10.SAMPLE 1.4.288.1	58.2667	0.833124	0.328144	1.2599	0.256985											4294.2	8.24	3846.86	10.24	5165.48	9.42	6406.54	11.6
1	318.01	318.01	68.5666	60.4778	59.4719	P02751|FINC_HUMAN	Fibronectin	1	auto	0	99	FGFCPMAAHEEICTTNEGVMYR	iTRAQ4plex@N-term; Methylthio(C)@4; Methylthio(C)@13		-0.0116744	2741.12	2742.13	2741.14	2742.14	1	7	23.SAMPLE 4.5.274.1	74.6	100		100												0	1.49	69.41	3.36	0	9.24	116.41	4.11
1	318.01	318.01	68.5666	60.4778	59.4719	P02751|FINC_HUMAN	Fibronectin	1	auto	0	96	FGFCPMAAHEEICTTNEGVMYR	iTRAQ4plex@N-term; Methylthio(C)@4; Methylthio(C)@13; Oxidation(M)@20		0.364444	2757.5	2758.5	2757.13	2758.14	1	10	8.SAMPLE 3.4.300.1	59.8667	1.29152	1.66323	1.51526	1.46234											1787.7	22.62	2482.63	26.8	2551.67	31.6	3806.16	29.6
1	318.01	318.01	68.5666	60.4778	59.4719	P02751|FINC_HUMAN	Fibronectin	1	auto	0	56	FGFCPMAAHEEICTTNEGVMYR	iTRAQ4plex@N-term; Methylthio(C)@4; Dethiomethyl(M)@6; No Methylthio(C)@13		0.00635747	2647.15	2648.16	2647.15	2648.15	1	10	14.SAMPLE 3.4.296.4	59.3333	0.8843	0.438632	1.31015	0.43524											3935.3	13.17	3741.9	10.61	4756.45	11.82	6134.51	21.92
1	318.01	318.01	68.5666	60.4778	59.4719	P02751|FINC_HUMAN	Fibronectin	0	auto - low confidence	0	0	FGFCPMAAHEEICTTNEGVMYR	iTRAQ4plex@N-term; Methylthio(C)@4; Dethiomethyl(M)@6; No Methylthio(C)@13; Deamidated(N)@16		-0.00157301	2648.13	2649.14	2648.13	2649.14	1	8	19.SAMPLE 4.4.289.1	58.4	0.742248	0.670108	1.47527	0.416645											2370.72	8.64	1892.1	10.64	2643.06	8.43	3838.45	10.29
1	318.01	318.01	68.5666	60.4778	59.4719	P02751|FINC_HUMAN	Fibronectin	1	auto	0	99	FLATTPNSLLVSWQPPR	iTRAQ4plex@N-term; Deamidated(N)@7		0.0091033	2071.13	2072.14	2071.12	2072.13	1	24	3.SAMPLE 4.4.256.6	54	0.99249	0.34703	0.920513	0.467098											8382.7	21.19	8945.91	21.27	9518.54	24.55	8625.34	33.59
1	318.01	318.01	68.5666	60.4778	59.4719	P02751|FINC_HUMAN	Fibronectin	1	auto	0	99	FLATTPNSLLVSWQPPR	iTRAQ4plex@N-term; Deamidated(N)@7; Phospho(S)@12; Deamidated(Q)@14; Dimethyl(R)@17		0.014704	2180.12	2181.13	2180.1	2181.11	1	18	3.SAMPLE 4.4.267.6	55.4667	0.905834	0.54224	1.11787	0.546234											5275.83	18.21	5138.71	21.49	5601.05	18.59	6163.63	26.74
1	318.01	318.01	68.5666	60.4778	59.4719	P02751|FINC_HUMAN	Fibronectin	1	auto	0	99	FLATTPNSLLVSWQPPR	iTRAQ4plex@N-term; Deamidated(N)@7		0.00397625	2071.13	2072.13	2071.12	2072.13	1	23	3.SAMPLE 4.4.279.1	57.0667	0.952895	0.383014	1.2107	0.469396											6087.61	15.66	6237.44	17.7	5406.99	15.47	6444.16	23.98
1	318.01	318.01	68.5666	60.4778	59.4719	P02751|FINC_HUMAN	Fibronectin	1	auto	0	99	FLATTPNSLLVSWQPPR	iTRAQ4plex@N-term; Deamidated(N)@7; Methyl(Q)@14; Oxidation(P)@15		-0.0445473	2101.09	2102.1	2101.13	2102.14	1	19	4.SAMPLE 3.4.250.2	53.2	0.879674	0.450995	1.03708	0.553057											6669.39	19.49	6308.45	21.67	6129.45	21.85	6257.62	26.46
1	318.01	318.01	68.5666	60.4778	59.4719	P02751|FINC_HUMAN	Fibronectin	1	auto	0	99	FLATTPNSLLVSWQPPR	iTRAQ4plex@N-term		-0.022988	2070.12	2071.12	2070.14	2071.15	1	15	23.SAMPLE 4.5.262.9	72.2	1.0629	2.39436	1.66384	2.18802											267.61	4.44	305.85	5.28	231.62	4.41	379.37	4.09
1	318.01	318.01	68.5666	60.4778	59.4719	P02751|FINC_HUMAN	Fibronectin	0	auto - low confidence	0	0	FLATTPNSLLVSWQPPR	Formyl@N-term; Oxidation(W)@13; Oxidation(P)@15		-0.00339443	1986.02	1987.03	1986.02	1987.03	1	8	12.SAMPLE 1.5.277.2	56.8	1.1219	0.446512	0.932166	0.612111											3883.45	13.81	4684.77	12.65	3612.5	11.52	3314.95	17.32
1	318.01	318.01	68.5666	60.4778	59.4719	P02751|FINC_HUMAN	Fibronectin	0	auto - low confidence	0	0	FLATTPNSLLVSWQPPR	iTRAQ4plex@N-term; Deamidated(N)@7		-0.0413614	2071.08	2072.09	2071.12	2072.13	1	6	23.SAMPLE 4.5.254.1	70.6	0.541771	0.97099	0.686011	0.870317											949.11	4.78	552.9	4.59	1109.23	5.58	749.08	5.32
1	318.01	318.01	68.5666	60.4778	59.4719	P02751|FINC_HUMAN	Fibronectin	1	auto	0	99	FTNIGPDTMR	iTRAQ4plex@N-term; Oxidation(M)@9		-0.0267474	1310.61	1311.62	1310.64	1311.65	1	12	17.SAMPLE 4.6.108.2	34.2667	0.903221	0.415135	0.584558	0.623991											11868.5	35.99	11526.6	32.68	12906	35.38	7426.66	41.63
1	318.01	318.01	68.5666	60.4778	59.4719	P02751|FINC_HUMAN	Fibronectin	1	auto	0	99	FTNIGPDTMR	iTRAQ4plex@N-term; Oxidation(M)@9		-0.017887	1310.62	1311.63	1310.64	1311.65	1	15	18.SAMPLE 3.9.112.9	34.8	0.877852	0.296557	0.502297	0.503469											12065.3	24.22	11388.7	24.86	15544.1	26.05	7686.02	36.49
1	318.01	318.01	68.5666	60.4778	59.4719	P02751|FINC_HUMAN	Fibronectin	1	auto	0	99	FTNIGPDTMR	iTRAQ4plex@N-term		-0.003758	1294.64	1295.65	1294.65	1295.65	1	11	23.SAMPLE 4.5.137.1	47.2	1.15618	0.784952	0.616857	1.30838											751.94	4.32	934.81	5	769.68	5.08	467.38	5.28
1	318.01	318.01	68.5666	60.4778	59.4719	P02751|FINC_HUMAN	Fibronectin	0	auto - no iTRAQ	0	96	FTNIGPDTMR	No iTRAQ4plex@N-term		-0.0133838	1150.53	1151.54	1150.54	1151.55	1	10	18.SAMPLE 3.9.127.8	36.8	1.90079	2.17979	0.66835	2.57269											1155.22	22.5	2361.09	23.11	1730.61	33.02	1138.62	19.65
1	318.01	318.01	68.5666	60.4778	59.4719	P02751|FINC_HUMAN	Fibronectin	0	auto - shared MS/MS	0	87	FTNIGPDTMR	iTRAQ4plex@N-term; Oxidation(M)@9		0.0164678	1310.66	1311.66	1310.64	1311.65	1	13	17.SAMPLE 4.6.158.2	40.9333	0.950923	0.316135	0.474866	0.593729											13942.7	30.9	14256.3	32.14	14725	30.62	6883.37	38.28
1	318.01	318.01	68.5666	60.4778	59.4719	P02751|FINC_HUMAN	Fibronectin	0	auto - no iTRAQ	0	62	FTNIGPDTMR	Delta:H(2)C(2)@N-term		-0.0289265	1176.53	1177.54	1176.56	1177.57	1	10	17.SAMPLE 4.10.263.1	54.9333	1.01416	2.04189	0.754207	2.47298											2360.72	36.24	2574.34	34.66	1728	28.12	1282.95	23.89
1	318.01	318.01	68.5666	60.4778	59.4719	P02751|FINC_HUMAN	Fibronectin	1	auto	0	7	FTNIGPDTMR	iTRAQ4plex@N-term		0.00815355	1294.65	1295.66	1294.65	1295.65	1	7	14.SAMPLE 3.4.167.1	42.1333	0.793454	0.230517	0.827164	0.200201											22364.5	31.3	19080.8	34.95	25048.8	30.76	20396.5	32.25
1	318.01	318.01	68.5666	60.4778	59.4719	P02751|FINC_HUMAN	Fibronectin	0	auto - low confidence	0	0	FTNIGPDTMR	iTRAQ4plex@N-term; Oxidation(M)@9		0.018421	1310.66	1311.67	1310.64	1311.65	1	5	17.SAMPLE 4.10.260.2	54.5333	0.763151	0.571423	1.02396	0.631633											8502	29.54	6976.64	31.65	6910.47	31.78	6965.72	30.16
1	318.01	318.01	68.5666	60.4778	59.4719	P02751|FINC_HUMAN	Fibronectin	0	auto - low confidence	0	0	FTNIGPDTMR	No iTRAQ4plex@N-term; Oxidation(M)@9		-0.0158853	1166.52	1167.53	1166.54	1167.55	1	5	18.SAMPLE 3.9.127.1	36.8	1.22046	1.06732	0.933412	1.28808											1978.9	16.7	2596.95	16.97	1890.54	17.82	1737.14	15.25
1	318.01	318.01	68.5666	60.4778	59.4719	P02751|FINC_HUMAN	Fibronectin	1	auto	0	99	FTQVTPTSLSAQWTPPNVQLTGYR	iTRAQ4plex@N-term		-0.011152	2835.46	2836.46	2835.47	2836.48	1	18	3.SAMPLE 4.4.188.7	44.9333	0.792555	1.15226	0.644144	1.8312											1313.44	7.94	1119.32	10.98	1219	7.81	772.97	13.26
1	318.01	318.01	68.5666	60.4778	59.4719	P02751|FINC_HUMAN	Fibronectin	1	auto	0	99	FTQVTPTSLSAQWTPPNVQLTGYR	iTRAQ4plex@N-term; iTRAQ4plex(S)@8		-0.0205424	2979.55	2980.56	2979.57	2980.58	1	20	3.SAMPLE 4.4.203.1	46.9333	0.755508	0.614509	0.524521	0.751487											2563.71	9.66	2082.68	10.11	2718.25	10.62	1403.55	9.01
1	318.01	318.01	68.5666	60.4778	59.4719	P02751|FINC_HUMAN	Fibronectin	1	auto	0	99	FTQVTPTSLSAQWTPPNVQLTGYR	iTRAQ4plex@N-term		-0.0253125	2835.44	2836.45	2835.47	2836.48	1	28	3.SAMPLE 4.4.223.5	49.6	0.88694	0.653678	0.72516	0.889755											7425.56	33.3	7081.71	33.68	7091.69	35.64	5062.43	37.17
1	318.01	318.01	68.5666	60.4778	59.4719	P02751|FINC_HUMAN	Fibronectin	1	auto	0	99	FTQVTPTSLSAQWTPPNVQLTGYR	iTRAQ4plex@N-term; Deamidated(Q)@3		0.00167812	2836.45	2837.46	2836.45	2837.46	1	21	3.SAMPLE 4.4.231.1	50.6667	1.19306	1.02588	0.610331	1.44051											1283.67	11.05	1646.76	9.19	1388.58	12.85	834.28	9.21
1	318.01	318.01	68.5666	60.4778	59.4719	P02751|FINC_HUMAN	Fibronectin	1	auto	0	99	FTQVTPTSLSAQWTPPNVQLTGYR	iTRAQ4plex@N-term		-0.0556655	2835.41	2836.42	2835.47	2836.48	1	15	23.SAMPLE 4.5.233.4	66.4	1.41024	3.31908	0.75247	6.46615											207.56	5.34	314.74	6.6	132.8	6.34	98.37	4.29
1	318.01	318.01	68.5666	60.4778	59.4719	P02751|FINC_HUMAN	Fibronectin	0	auto - low confidence	0	0	FTQVTPTSLSAQWTPPNVQLTGYR	iTRAQ4plex@N-term; FormaldehydeAdduct(W)@13		0.00544126	2847.47	2848.48	2847.47	2848.48	1	8	3.SAMPLE 4.4.265.4	55.2	1.03053	1.81247	0.557417	1.93941											539.94	8.01	598.3	6.23	704.65	6.94	386.66	6.46
1	318.01	318.01	68.5666	60.4778	59.4719	P02751|FINC_HUMAN	Fibronectin	0	auto - low confidence	0	0	FVTHPGYDTGNGI	iTRAQ4plex@N-term; Deamidated(N)@11	cleaved P-F@N-term; cleaved I-Q@C-term	0.00174798	1521.72	1522.73	1521.72	1522.73	1	9	19.SAMPLE 4.4.104.1	33.7333	2.23686	0.212907	0.90722	0.346738											10759.7	21.3	25879.4	20.28	9725.5	23.84	8685.61	21.3
1	318.01	318.01	68.5666	60.4778	59.4719	P02751|FINC_HUMAN	Fibronectin	1	auto	0	99	GATYNVIVEALK	iTRAQ4plex@N-term; Methyl(I)@7; iTRAQ4plex(K)@12		0.0117964	1578.93	1579.94	1578.92	1579.93	1	20	13.SAMPLE 4.9.290.7	58.5333	1.00901	0.119951	0.37946	0.225732											34802.4	30.34	37759	31.11	42118.6	31.87	15733.2	33.46
1	318.01	318.01	68.5666	60.4778	59.4719	P02751|FINC_HUMAN	Fibronectin	1	auto	0	99	GATYNVIVEALK	iTRAQ4plex@N-term; Methyl(I)@7; iTRAQ4plex(K)@12		-0.0158237	1578.91	1579.91	1578.92	1579.93	1	20	14.SAMPLE 3.4.325.2	63.2	0.983022	0.0561015	0.320738	0.116866											137252	53.73	145076	58.3	164155	56.96	51830	57.84
1	318.01	318.01	68.5666	60.4778	59.4719	P02751|FINC_HUMAN	Fibronectin	0	auto - low confidence	0	0	GATYNVIVEALK	iTRAQ4plex@N-term; iTRAQ4plex(K)@12		-0.0306061	1564.88	1565.88	1564.91	1565.91	1	4	5.SAMPLE 2.4.101.2	33.3333	0.865161	0.132797	0.864066	0.154458											8203.57	7.59	7631.58	7.27	7753.96	7.4	6595.48	8.01
1	318.01	318.01	68.5666	60.4778	59.4719	P02751|FINC_HUMAN	Fibronectin	0	auto - low confidence	0	0	GATYNVIVEALK	No iTRAQ4plex@N-term; iTRAQ4plex(K)@12		-0.0394481	1420.77	1421.77	1420.8	1421.81	1	6	10.SAMPLE 1.4.205.2	47.2	0.951774	0.312968	0.805818	0.46904											7187.43	15.4	7355.67	16.78	7184.68	15.27	5699.28	23.83
1	318.01	318.01	68.5666	60.4778	59.4719	P02751|FINC_HUMAN	Fibronectin	1	auto	0	99	GATYNVIVEALKDQQR	iTRAQ4plex@N-term; Methyl(E)@9; iTRAQ4plex(K)@12; Deamidated(Q)@14		-0.0614244	2107.09	2108.1	2107.15	2108.16	1	15	17.SAMPLE 4.10.336.1	64.6667	0.806538	0.888721	3.35123	0.437562											2390.87	11.03	2073.46	15.75	2870.93	11.92	9471.15	13.08
1	318.01	318.01	68.5666	60.4778	59.4719	P02751|FINC_HUMAN	Fibronectin	0	auto - shared MS/MS	0	1.42105	GCYDNGK	iTRAQ4plex@N-term; Methylthio(C)@2; iTRAQ4plex(Y)@3; Deamidated(N)@5; iTRAQ4plex(K)@7	cleaved P-G@N-term	0.0191181	1234.59	1235.6	1234.57	1235.58	1	8	12.SAMPLE 1.5.96.3	32.6667	0.768592	0.152382	0.727157	0.15415											19319.9	17.41	15966.7	19.62	19037.3	17.58	13627.3	16.82
1	318.01	318.01	68.5666	60.4778	59.4719	P02751|FINC_HUMAN	Fibronectin	1	auto	0	99	GDSPASSKPISINYR	iTRAQ4plex@N-term; iTRAQ4plex(K)@8		-0.0427664	1878.96	1879.97	1879	1880.01	1	25	18.SAMPLE 3.9.121.8	36	0.883353	0.0763083	0.793408	0.075167											81767.9	43.16	77666.1	42.8	96431.1	42.87	75316.4	45.65
1	318.01	318.01	68.5666	60.4778	59.4719	P02751|FINC_HUMAN	Fibronectin	1	auto	0	99	GDSPASSKPISINYR	iTRAQ4plex@N-term; iTRAQ4plex(K)@8; iTRAQ4plex(S)@11		-0.0353683	2023.07	2024.08	2023.11	2024.11	1	11	18.SAMPLE 3.9.110.10	34.5333	0.715746	0.237678	0.917251	0.273659											4637.06	6.41	3568.75	6.9	4524.9	6.12	4085.76	9.72
1	318.01	318.01	68.5666	60.4778	59.4719	P02751|FINC_HUMAN	Fibronectin	1	auto	0	99	GDSPASSKPISINYR	iTRAQ4plex@N-term; iTRAQ4plex(K)@8; Cation:Cu[I]@C-term		-0.0366069	1940.89	1941.9	1940.93	1941.93	1	12	18.SAMPLE 3.9.121.2	36	0.682313	1.83042	1.41835	1.44467											912.95	10.58	669.8	9.49	513.2	5.32	716.55	7.21
1	318.01	318.01	68.5666	60.4778	59.4719	P02751|FINC_HUMAN	Fibronectin	1	auto	0	99	GDSPASSKPISINYR	iTRAQ4plex@N-term; Methyl(D)@2; iTRAQ4plex(K)@8		-0.071464	1892.95	1893.96	1893.02	1894.03	1	12	18.SAMPLE 3.9.121.5	36	1.06125	0.371109	0.868619	0.51989											4727.99	12.29	5395.24	14.29	4981.04	11.57	4259.17	19.81
1	318.01	318.01	68.5666	60.4778	59.4719	P02751|FINC_HUMAN	Fibronectin	1	auto	0	99	GDSPASSKPISINYR	iTRAQ4plex@N-term; iTRAQ4plex(K)@8		0.0324949	1879.04	1880.04	1879	1880.01	1	13	23.SAMPLE 4.5.109.5	41.6	0.890563	0.654966	0.794791	0.731127											1082.5	4.62	1036.59	5.15	1170.45	4.88	915.76	5.5
1	318.01	318.01	68.5666	60.4778	59.4719	P02751|FINC_HUMAN	Fibronectin	1	auto	0	96	GDSPASSKPISINYR	iTRAQ4plex@N-term; iTRAQ4plex(K)@8		-0.0183043	1878.99	1879.99	1879	1880.01	1	10	5.SAMPLE 2.4.51.1	26.6667	0.59111	0.311039	0.78442	0.344796											4059.81	7.32	2580.41	6.54	3268.52	7.42	2523.92	6.55
1	318.01	318.01	68.5666	60.4778	59.4719	P02751|FINC_HUMAN	Fibronectin	1	auto	0	64	GDSPASSKPISINYR	iTRAQ4plex@N-term; iTRAQ4plex(K)@8		1.93741	1880.94	1881.95	1879	1880.01	1	10	17.SAMPLE 4.6.118.2	35.6	0.73365	0.129277	0.892038	0.331278											41579	31.76	32800.3	34.21	36864.5	34.51	32371.8	102.87
1	318.01	318.01	68.5666	60.4778	59.4719	P02751|FINC_HUMAN	Fibronectin	1	auto	0	31	GDSPASSKPISINYR	iTRAQ4plex@N-term; iTRAQ4plex(K)@8; iTRAQ4plex(Y)@14		-0.0751048	2023.03	2024.04	2023.11	2024.11	1	9	17.SAMPLE 4.6.106.1	34	0.738824	0.218655	0.738377	0.177457											6873.72	9.76	5460.69	9.08	8194.05	8.95	5955.97	8.33
1	318.01	318.01	68.5666	60.4778	59.4719	P02751|FINC_HUMAN	Fibronectin	0	auto - shared MS/MS	0	13	GDSPASSKPISINYR	iTRAQ4plex@N-term; iTRAQ4plex(K)@8		-0.00364225	1879	1880.01	1879	1880.01	1	7	3.SAMPLE 4.4.48.1	26.2667	0.921448	0.31407	1.00281	0.343175											2804.12	6.72	2778.32	5.64	2764.29	6.75	2728.85	6.58
1	318.01	318.01	68.5666	60.4778	59.4719	P02751|FINC_HUMAN	Fibronectin	0	auto - low confidence	0	0	GDSPASSKPISINYR	No iTRAQ4plex@N-term; iTRAQ4plex(K)@8; Oxidation(P)@9		0.000974711	1750.9	1751.9	1750.9	1751.9	1	7	22.SAMPLE 1.4.103.4	33.6	1.05364	0.33579	0.948085	0.403288											3100.88	7.08	3513.12	8.65	4233.5	6.64	3951.14	14.68
1	318.01	318.01	68.5666	60.4778	59.4719	P02751|FINC_HUMAN	Fibronectin	0	auto - no iTRAQ	0	99	GEPCVLPFTYNGR	No iTRAQ4plex@N-term; Methylthio(C)@4; Deamidated(N)@11	cleaved N-G@N-term	-1.44897e-05	1498.66	1499.67	1498.66	1499.67	1	15	10.SAMPLE 1.4.300.2	59.8667	2.44735	2.77741	0.737174	3.05235											311.25	7.4	819.07	11.76	629.34	11.8	456.7	11
1	318.01	318.01	68.5666	60.4778	59.4719	P02751|FINC_HUMAN	Fibronectin	1	auto	0	92	GEWKCER	iTRAQ4plex@N-term; No iTRAQ4plex(K)@4; Methylthio(C)@5	missed K-C@4	-0.00773811	1096.48	1097.49	1096.49	1097.5	1	10	22.SAMPLE 1.4.124.4	36.4	0.984322	0.35604	0.387572	0.701138											4374.11	11.95	4629.58	10.57	4785.27	11.61	1825.72	12.01
1	318.01	318.01	68.5666	60.4778	59.4719	P02751|FINC_HUMAN	Fibronectin	0	auto - low confidence	0	0	GEWKCER	iTRAQ4plex@N-term; iTRAQ4plex(K)@4; Methylthio(C)@5	missed K-C@4	-0.0323124	1240.56	1241.57	1240.59	1241.6	1	3	16.SAMPLE 1.6.35.2	24.5333	1.02353	0.382479	1.24017	0.539675											10468.4	29.76	11521.1	29.48	9097.06	31.61	11106	45.86
1	318.01	318.01	68.5666	60.4778	59.4719	P02751|FINC_HUMAN	Fibronectin	1	auto	0	99	GEWTCIAYSQLR	iTRAQ4plex@N-term; Methylthio(C)@5		-0.0330562	1615.73	1616.73	1615.76	1616.77	1	19	6.SAMPLE 1.4.265.1	55.2	0.847248	0.38323	0.533797	0.575203											10494.8	26.44	9560.91	27.61	12260.3	30.23	6442.48	33.48
1	318.01	318.01	68.5666	60.4778	59.4719	P02751|FINC_HUMAN	Fibronectin	1	auto	0	99	GEWTCIAYSQLR	iTRAQ4plex@N-term; No Methylthio(C)@5		0.0373233	1569.81	1570.82	1569.77	1570.78	1	20	8.SAMPLE 3.4.266.4	55.3333	0.889137	0.345404	0.542742	0.49809											14667.9	32.93	14023.3	36.81	17583.2	36.11	9394.37	42.63
1	318.01	318.01	68.5666	60.4778	59.4719	P02751|FINC_HUMAN	Fibronectin	1	auto	0	99	GEWTCIAYSQLR	iTRAQ4plex@N-term; Methylthio(C)@5		0.0402967	1615.8	1616.81	1615.76	1616.77	1	22	8.SAMPLE 3.4.266.6	55.3333	0.821905	0.107888	0.635682	0.190166											120182	86.15	106212	85.64	123517	91.52	77293.6	135.37
1	318.01	318.01	68.5666	60.4778	59.4719	P02751|FINC_HUMAN	Fibronectin	1	auto	0	99	GEWTCIAYSQLR	iTRAQ4plex@N-term; Dioxidation(W)@3; Methylthio(C)@5		0.0401724	1647.79	1648.8	1647.75	1648.76	1	15	8.SAMPLE 3.4.266.2	55.3333	0.894364	0.555539	0.7276	0.759706											9362.2	34.37	9003.41	37.54	8476.38	39.87	6071.26	36.22
1	318.01	318.01	68.5666	60.4778	59.4719	P02751|FINC_HUMAN	Fibronectin	1	auto	0	99	GEWTCIAYSQLR	iTRAQ4plex@N-term; FormaldehydeAdduct(W)@3; No Methylthio(C)@5		-0.0018746	1581.77	1582.78	1581.77	1582.78	1	17	10.SAMPLE 1.4.245.8	52.5333	0.723094	0.278311	0.711312	0.572388											11437.3	20.07	8892.71	19.21	7595.46	20.78	5318.51	26.74
1	318.01	318.01	68.5666	60.4778	59.4719	P02751|FINC_HUMAN	Fibronectin	1	auto	0	99	GEWTCIAYSQLR	iTRAQ4plex@N-term; Methylthio(C)@5		-0.0215879	1615.74	1616.75	1615.76	1616.77	1	10	23.SAMPLE 4.5.234.6	66.6	1.12779	1.55949	0.154733	3.3541											367.33	4.35	445.45	4.52	649.42	4.98	98.92	3.23
1	318.01	318.01	68.5666	60.4778	59.4719	P02751|FINC_HUMAN	Fibronectin	0	auto - shared MS/MS	0	97	GEWTCIAYSQLR	iTRAQ4plex@N-term; Methyl(E)@2; Methylthio(C)@5		-0.0195321	1629.76	1630.76	1629.78	1630.78	1	13	8.SAMPLE 3.4.266.3	55.3333	0.75733	0.339991	0.669914	0.421435											20352.5	43.97	16573.6	43.51	21077.7	51.35	13900.1	47.8
1	318.01	318.01	68.5666	60.4778	59.4719	P02751|FINC_HUMAN	Fibronectin	1	auto	0	99	GEWTCKPIAEK	iTRAQ4plex@N-term; Methylthio(C)@5; iTRAQ4plex(K)@6; iTRAQ4plex(K)@11		-0.0443783	1738.87	1739.87	1738.91	1739.92	1	18	18.SAMPLE 3.15.197.1	46.1333	0.681822	0.204763	0.502919	0.271814											16395.8	20.45	12020.3	19.52	18131.1	19.86	8976.29	22.33
1	318.01	318.01	68.5666	60.4778	59.4719	P02751|FINC_HUMAN	Fibronectin	1	auto	0	99	GEWTCKPIAEK	iTRAQ4plex@N-term; Methylthio(C)@5; iTRAQ4plex(K)@6; iTRAQ4plex(K)@11		-0.0163143	1738.89	1739.9	1738.91	1739.92	1	20	20.SAMPLE 3.5.198.2	46.2667	0.745686	0.0391025	0.321104	0.0869255											151256	36.98	121278	37.01	153663	36.22	48572.5	40.64
1	318.01	318.01	68.5666	60.4778	59.4719	P02751|FINC_HUMAN	Fibronectin	1	auto	0	99	GEWTCKPIAEK	iTRAQ4plex@N-term; Methylthio(C)@5; iTRAQ4plex(K)@6; iTRAQ4plex(K)@11		-3.03436	1735.88	1736.88	1738.91	1739.92	1	13	20.SAMPLE 3.5.199.4	46.4	0.726123	0.0608394	0.309912	0.363119											87520.7	31.34	68333.8	33.61	71586.1	35.27	21839.5	78.57
1	318.01	318.01	68.5666	60.4778	59.4719	P02751|FINC_HUMAN	Fibronectin	1	auto	0	99	GEWTCKPIAEK	iTRAQ4plex@N-term; FormaldehydeAdduct(W)@3; No Methylthio(C)@5; iTRAQ4plex(K)@6; iTRAQ4plex(K)@11		0.0147933	1704.94	1705.95	1704.92	1705.93	1	15	21.SAMPLE 2.4.151.8	40	0.641662	0.102612	0.331646	0.430848											27594.3	15.52	19038.8	16.34	20664.3	15.72	6746.39	28.61
1	318.01	318.01	68.5666	60.4778	59.4719	P02751|FINC_HUMAN	Fibronectin	1	auto	0	99	GEWTCKPIAEK	iTRAQ4plex@N-term; Methylthio(C)@5; iTRAQ4plex(K)@6; iTRAQ4plex(K)@11		0.0145059	1738.93	1739.93	1738.91	1739.92	1	12	23.SAMPLE 4.5.158.4	51.4	0.859268	0.736911	0.440302	1.27287											996.84	4.45	921.02	5.4	1210.97	5.26	524.88	6.28
1	318.01	318.01	68.5666	60.4778	59.4719	P02751|FINC_HUMAN	Fibronectin	1	auto	0	99	GFNCESKPEAEETCFDK	iTRAQ4plex@N-term; Deamidated(N)@3; Methylthio(C)@4; iTRAQ4plex(K)@7; Methylthio(C)@14; iTRAQ4plex(K)@17		0.0106542	2458.06	2459.07	2458.05	2459.06	1	26	12.SAMPLE 1.5.263.3	54.9333	0.716919	0.122018	0.382447	0.242127											23353.9	17.36	18003	17.42	25417.8	19.47	9569.38	21.98
1	318.01	318.01	68.5666	60.4778	59.4719	P02751|FINC_HUMAN	Fibronectin	1	auto	0	99	GFNCESKPEAEETCFDK	iTRAQ4plex@N-term; Methylthio(C)@4; iTRAQ4plex(K)@7; Methylthio(C)@14; iTRAQ4plex(K)@17		0.0665137	2457.14	2458.14	2457.07	2458.08	1	16	22.SAMPLE 1.4.222.3	49.4667	0.973735	0.146406	0.370007	0.258354											6117.9	5.49	6405.57	7.41	7720.12	5.53	2811.96	6.98
1	318.01	318.01	68.5666	60.4778	59.4719	P02751|FINC_HUMAN	Fibronectin	1	auto	0	99	GFNCESKPEAEETCFDK	iTRAQ4plex@N-term; Methylthio(C)@4; iTRAQ4plex(K)@7; Methylthio(C)@14; iTRAQ4plex(K)@17		-3.04683	2454.02	2455.03	2457.07	2458.08	1	20	22.SAMPLE 1.4.235.4	51.2	0.741891	0.0695823	0.312189	0.187011											66446.7	28.05	53006.3	29.32	67323.6	29.03	20690	37.65
1	318.01	318.01	68.5666	60.4778	59.4719	P02751|FINC_HUMAN	Fibronectin	1	auto	0	99	GFNCESKPEAEETCFDK	iTRAQ4plex@N-term; Methylthio(C)@4; iTRAQ4plex(K)@7; Methylthio(C)@14; iTRAQ4plex(K)@17		-1.03238	2456.04	2457.04	2457.07	2458.08	1	24	22.SAMPLE 1.4.236.2	51.3333	0.73217	0.0740596	0.354289	0.162344											50254.6	21.78	39564.2	23.76	44625	22.21	15563.6	24.05
1	318.01	318.01	68.5666	60.4778	59.4719	P02751|FINC_HUMAN	Fibronectin	1	auto	0	99	GFNCESKPEAEETCFDK	iTRAQ4plex@N-term; No Methylthio(C)@4; iTRAQ4plex(K)@7; Methylthio(C)@14; iTRAQ4plex(K)@17		-0.0304169	2411.05	2412.06	2411.08	2412.09	1	15	22.SAMPLE 1.4.234.3	51.0667	0.837344	0.104205	0.396108	0.206974											11272.6	7.81	10149.4	7.9	11783.2	7.33	4594.63	9.07
1	318.01	318.01	68.5666	60.4778	59.4719	P02751|FINC_HUMAN	Fibronectin	1	auto	0	99	GFNCESKPEAEETCFDK	iTRAQ4plex@N-term; Methylthio(C)@4; iTRAQ4plex(K)@7; Methylthio(C)@14; iTRAQ4plex(K)@17		-0.0217436	2457.05	2458.05	2457.07	2458.08	1	13	23.SAMPLE 4.5.183.3	56.4	0.66617	0.636281	0.39773	0.979702											1245.79	4.87	892.37	4.48	1513.17	5.5	592.45	5.39
1	318.01	318.01	68.5666	60.4778	59.4719	P02751|FINC_HUMAN	Fibronectin	1	auto	0	86	GFNCESKPEAEETCFDK	iTRAQ4plex@N-term; Methylthio(C)@4; iTRAQ4plex(K)@7; Methylthio(C)@14; iTRAQ4plex(K)@17		2.01724	2459.09	2460.09	2457.07	2458.08	1	10	22.SAMPLE 1.4.232.5	50.8	0.805117	0.193265	0.458145	0.334219											5195.21	7.13	4497.56	6.12	6085.56	6.38	2744.6	8.71
1	318.01	318.01	68.5666	60.4778	59.4719	P02751|FINC_HUMAN	Fibronectin	1	auto	0	3	GFNCESKPEAEETCFDK	iTRAQ4plex@N-term; Methylthio(C)@4; No iTRAQ4plex(K)@7; Methylthio(C)@14; iTRAQ4plex(K)@17		-0.00981134	2312.96	2313.96	2312.97	2313.97	1	8	22.SAMPLE 1.4.232.3	50.8	0.948395	0.308669	0.537783	0.685406											2752.62	5.1	2807.05	6.93	2495.06	6.83	1320.88	8.3
1	318.01	318.01	68.5666	60.4778	59.4719	P02751|FINC_HUMAN	Fibronectin	0	auto - shared MS/MS	0	1	GFNCESKPEAEETCFDK	No iTRAQ4plex@N-term; Oxidation(N)@3; Methylthio(C)@4; Phospho(S)@6; iTRAQ4plex(K)@7; No Methylthio(C)@14; iTRAQ4plex(K)@17		0.0845666	2363.02	2364.03	2362.94	2363.95	1	9	16.SAMPLE 1.8.194.5	45.7333	0.803875	0.0337363	0.318477	0.0700426											214109	47.19	185071	47.27	251291	48.89	78782.7	53.01
1	318.01	318.01	68.5666	60.4778	59.4719	P02751|FINC_HUMAN	Fibronectin	1	auto	0	97	GFNCESKPEAEETCFDKYTGNTYR	iTRAQ4plex@N-term; Methylthio(C)@4; iTRAQ4plex(K)@7; Methylthio(C)@14; iTRAQ4plex(K)@17	missed K-Y@17	0.97924	3313.44	3314.44	3312.46	3313.46	1	11	21.SAMPLE 2.4.270.3	55.8667	0.801764	1.07379	2.0568	0.809544											694.96	6.03	599.13	3.79	910.23	6.37	1842.97	7.5
1	318.01	318.01	68.5666	60.4778	59.4719	P02751|FINC_HUMAN	Fibronectin	1	auto	0	12	GFNCESKPEAEETCFDKYTGNTYR	iTRAQ4plex@N-term; Methylthio(C)@4; iTRAQ4plex(K)@7; Methylthio(C)@14; iTRAQ4plex(K)@17	missed K-Y@17	-0.00321926	3312.45	3313.46	3312.46	3313.46	1	8	18.SAMPLE 3.15.270.5	55.8667	0.747645	2.04174	2.8807	0.930897											366.83	6.24	294.9	3.33	605.38	5.33	1716.73	5.19
1	318.01	318.01	68.5666	60.4778	59.4719	P02751|FINC_HUMAN	Fibronectin	0	auto - low confidence	0	0	GLAFTDVDVDSIK	iTRAQ4plex@N-term; Oxidation(D)@8; iTRAQ4plex(K)@13		-0.0334291	1682.86	1683.87	1682.9	1683.9	1	6	17.SAMPLE 4.6.183.1	44.2667	0.558002	0.15696	1.12379	0.165511											31882.3	26.87	19129.4	25.33	21477.5	25.93	23759.8	26.9
1	318.01	318.01	68.5666	60.4778	59.4719	P02751|FINC_HUMAN	Fibronectin	1	auto	0	99	GLKPGVVYEGQLISIQQYGHQEVTR	iTRAQ4plex@N-term; iTRAQ4plex(K)@3; iTRAQ4plex(S)@14		-0.0599731	3230.72	3231.72	3230.78	3231.78	1	13	13.SAMPLE 4.6.218.4	48.9333	0.455782	0.411279	0.408873	0.822324											8776.54	12.42	4301.26	16.61	7101.4	14.19	2858.3	22.8
1	318.01	318.01	68.5666	60.4778	59.4719	P02751|FINC_HUMAN	Fibronectin	1	auto	0	99	GLKPGVVYEGQLISIQQYGHQEVTR	iTRAQ4plex@N-term; iTRAQ4plex(K)@3; Pro->pyro-Glu(P)@4		-0.0372267	3100.62	3101.62	3100.66	3101.66	1	11	13.SAMPLE 4.6.231.5	50.6667	1.18258	0.931932	0.38462	1.50154											5685.61	40.98	7229.72	42.71	7877.67	40.42	2982.67	42.09
1	318.01	318.01	68.5666	60.4778	59.4719	P02751|FINC_HUMAN	Fibronectin	1	auto	0	99	GLKPGVVYEGQLISIQQYGHQEVTR	iTRAQ4plex@N-term; iTRAQ4plex(K)@3; Deamidated(Q)@11		-0.121793	3087.54	3088.55	3087.66	3088.67	1	9	17.SAMPLE 4.10.290.1	58.5333	0.697059	0.974681	0.555225	1.03005											1886.83	12.37	1414.22	10.2	2374.98	10.64	1298.09	12.04
1	318.01	318.01	68.5666	60.4778	59.4719	P02751|FINC_HUMAN	Fibronectin	1	auto	0	99	GLKPGVVYEGQLISIQQYGHQEVTR	iTRAQ4plex@N-term; iTRAQ4plex(K)@3; Oxidation(H)@20; Deamidated(Q)@21; Dehydrated(T)@24; Deamidated(R)@25		-0.013267	3086.61	3087.62	3086.63	3087.64	1	8	23.SAMPLE 4.5.204.5	60.6	0.302279	6.34183	0.408358	6.49616											137.28	4.02	44.62	2.51	179.78	6.96	72.27	3.77
1	318.01	318.01	68.5666	60.4778	59.4719	P02751|FINC_HUMAN	Fibronectin	1	auto	0	99	GNLLQCICTGNGR	iTRAQ4plex@N-term; Deamidated(N)@2; Methylthio(C)@6; Methylthio(C)@8; Deamidated(N)@11		0.0857934	1585.77	1586.78	1585.68	1586.69	1	24	7.SAMPLE 4.4.331.2	64	0.670732	0.402074	0.451088	0.633297											13348.8	31.54	9627.29	31.32	16310.6	37.84	7242.82	42.68
1	318.01	318.01	68.5666	60.4778	59.4719	P02751|FINC_HUMAN	Fibronectin	0	auto - low confidence	0	0	GNLLQCICTGNGR	No iTRAQ4plex@N-term; Methylthio(C)@6; Methylthio(C)@8		-0.0123594	1439.6	1440.61	1439.61	1440.62	1	7	22.SAMPLE 1.4.124.3	36.4	0.928925	0.356097	0.708196	0.556792											3256.48	8.22	3252.7	8.17	3177.76	8.31	2215.39	10.89
1	318.01	318.01	68.5666	60.4778	59.4719	P02751|FINC_HUMAN	Fibronectin	1	auto	0	99	GRESKPLTAQQTTK	Carbamyl@N-term; Oxidation(R)@2; iTRAQ4plex(K)@5; Oxidation(P)@6; iTRAQ4plex(K)@14	cleaved H-G@N-term; missed R-E@2	0.138513	1907.17	1908.18	1907.03	1908.04	1	13	15.SAMPLE 2.8.61.4	28	0.927904	0.109612	0.826987	0.135573											42016.9	30.86	41921.9	34.11	43411.7	34.85	35341.2	38.61
1	318.01	318.01	68.5666	60.4778	59.4719	P02751|FINC_HUMAN	Fibronectin	0	auto - low confidence	0	0	GRISCTIANRCHEGGQSYK	iTRAQ4plex@N-term; Methylthio(C)@5; Deamidated(N)@9; Methylthio(C)@11; iTRAQ4plex(K)@19	missed R-I@2; missed R-C@10	-0.0343139	2460.1	2461.11	2460.14	2461.14	1	6	10.SAMPLE 1.4.228.7	50.2667	0.411674	1.27301	0.809487	1.09396											1722.73	8.22	762.58	9	1231.11	6.12	981.03	9.56
1	318.01	318.01	68.5666	60.4778	59.4719	P02751|FINC_HUMAN	Fibronectin	0	auto - low confidence	0	0	GRISCTIANRCHEGGQSYK	iTRAQ4plex@N-term; Methylthio(C)@5; Deamidated(N)@9; Methylthio(C)@11; Deamidated(Q)@16; iTRAQ4plex(K)@19	missed R-I@2; missed R-C@10	-0.0528624	2461.07	2462.08	2461.12	2462.13	1	6	20.SAMPLE 3.5.229.3	50.4	0.98427	0.628888	1.49433	0.779811											2816.84	11.74	2981.2	14.04	2355.18	13.94	3464.54	17.59
1	318.01	318.01	68.5666	60.4778	59.4719	P02751|FINC_HUMAN	Fibronectin	0	auto - low confidence	0	0	GRISCTIANRCHEGGQSYK	iTRAQ4plex@N-term; Deamidated(R)@2; Methylthio(C)@5; Deamidated(N)@9; Methylthio(C)@11; iTRAQ4plex(H)@12; iTRAQ4plex(K)@19	missed R-I@2; missed R-C@10	-0.0941758	2605.13	2606.14	2605.22	2606.23	1	7	21.SAMPLE 2.4.266.8	55.3333	1.16513	0.355141	1.03292	0.555798											2395.3	6.79	3000.89	6.42	2047.64	7.56	2082.08	8.65
1	318.01	318.01	68.5666	60.4778	59.4719	P02751|FINC_HUMAN	Fibronectin	0	auto - low confidence	0	0	GRISCTIANRCHEGGQSYK	iTRAQ4plex@N-term; Methylthio(C)@5; Methylthio(C)@11; Oxidation(H)@12; iTRAQ4plex(K)@19	missed R-I@2; missed R-C@10	0.0125618	2475.16	2476.17	2475.15	2476.16	1	4	22.SAMPLE 1.4.229.7	50.4	0.62825	0.18821	0.282911	0.491859											4961.54	4.52	3351.69	5.52	3561.5	5.3	991.88	4.65
1	318.01	318.01	68.5666	60.4778	59.4719	P02751|FINC_HUMAN	Fibronectin	0	auto - low confidence	0	0	HEEGHMLNCTCFGQGR	No iTRAQ4plex@N-term; Methyl(E)@3; Oxidation(M)@6; Deamidated(N)@8; Methylthio(C)@9; Methylthio(C)@11		0.0941607	1940.8	1941.81	1940.71	1941.72	1	8	24.SAMPLE 3.4.274.1	56.4	0.745118	0.36385	1.72953	0.271446											9780.97	19.73	7836.49	23.73	9327.88	20.99	15881.4	24.11
1	318.01	318.01	68.5666	60.4778	59.4719	P02751|FINC_HUMAN	Fibronectin	1	auto	0	99	HHPEHFSGR	iTRAQ4plex@N-term	cleaved R-P@C-term	0.0350756	1246.64	1247.65	1246.61	1247.61	1	13	15.SAMPLE 2.8.44.9	25.7333	0.963857	0.109925	0.271315	0.296723											41182.6	32.88	42681.7	32.25	47410.1	35.45	12662.5	36.36
1	318.01	318.01	68.5666	60.4778	59.4719	P02751|FINC_HUMAN	Fibronectin	1	auto	0	99	HHPEHFSGR	iTRAQ4plex@N-term; iTRAQ4plex(S)@7	cleaved R-P@C-term	0.0321678	1390.74	1391.75	1390.71	1391.72	1	13	15.SAMPLE 2.8.46.13	26	0.775629	0.113676	0.272292	0.281636											48225.8	32.32	40220.5	36.93	51216.1	35.86	13728.3	37.45
1	318.01	318.01	68.5666	60.4778	59.4719	P02751|FINC_HUMAN	Fibronectin	1	auto	0	99	HHPEHFSGR	iTRAQ4plex@N-term; Dehydrated(S)@7	cleaved R-P@C-term	0.0108297	1228.61	1229.62	1228.6	1229.6	1	11	15.SAMPLE 2.8.77.11	30.1333	0.832826	0.20214	0.339901	0.485667											13683.5	18.75	12253.7	18.21	15485.6	18.52	5181.52	24.39
1	318.01	318.01	68.5666	60.4778	59.4719	P02751|FINC_HUMAN	Fibronectin	1	auto	0	99	HHPEHFSGR	iTRAQ4plex@N-term; iTRAQ4plex(S)@7	cleaved R-P@C-term	0.00410156	1390.71	1391.72	1390.71	1391.72	1	12	23.SAMPLE 4.5.34.6	26.6	0.844674	0.0920206	0.324604	0.391327											17960.8	10.93	16312.9	11.26	17679.5	11.31	5649.34	21.81
1	318.01	318.01	68.5666	60.4778	59.4719	P02751|FINC_HUMAN	Fibronectin	0	auto - low confidence	0	0	HHPEHFSGR	iTRAQ4plex@N-term; iTRAQ4plex(S)@7	cleaved R-P@C-term	0.0216715	1390.73	1391.74	1390.71	1391.72	1	6	14.SAMPLE 3.4.47.2	26.1333	0.766781	0.243936	0.343786	0.639759											15712.7	24.18	12955	24.52	16629.5	23.83	5627.87	35.09
1	318.01	318.01	68.5666	60.4778	59.4719	P02751|FINC_HUMAN	Fibronectin	1	auto	0	93	HHPEHFSGRPR	iTRAQ4plex@N-term; iTRAQ4plex(S)@7		0.0340232	1643.9	1644.9	1643.86	1644.87	1	10	23.SAMPLE 4.5.45.6	28.8	0.915421	0.258872	1.57347	0.239421											4087.66	6.92	4023.56	7.88	4197.02	6.75	6500.92	11.53
1	318.01	318.01	68.5666	60.4778	59.4719	P02751|FINC_HUMAN	Fibronectin	0	auto - no iTRAQ	0	27	HHPEHFSGRPR	No iTRAQ4plex@N-term		0.0368943	1355.7	1356.7	1355.66	1356.67	1	8	15.SAMPLE 2.8.56.2	27.3333	1.30934	0.497939	1.15765	0.56324											9089.12	37.24	12796.4	36.21	8556.93	34.74	9751.48	38.07
1	318.01	318.01	68.5666	60.4778	59.4719	P02751|FINC_HUMAN	Fibronectin	1	auto	0	4	HHPEHFSGRPR	iTRAQ4plex@N-term		-0.0211507	1499.74	1500.75	1499.76	1500.77	1	7	22.SAMPLE 1.4.30.1	23.8667	0.828901	0.400967	1.05753	0.433399											3243.4	9.02	2890.8	8.35	4113.08	9.24	4281.89	15.87
1	318.01	318.01	68.5666	60.4778	59.4719	P02751|FINC_HUMAN	Fibronectin	1	auto	0	1	HHPEHFSGRPR	iTRAQ4plex@N-term		-0.00642779	1499.76	1500.76	1499.76	1500.77	1	6	17.SAMPLE 4.6.31.1	24	1.4254	0.619574	1.55044	0.513909											2952.89	15.47	4525.83	14.97	3584.57	14.47	5471.01	17.4
1	318.01	318.01	68.5666	60.4778	59.4719	P02751|FINC_HUMAN	Fibronectin	0	auto - low confidence	0	0	HHPEHFSGRPR	iTRAQ4plex@N-term		-0.00657215	1499.76	1500.76	1499.76	1500.77	1	5	18.SAMPLE 3.9.26.2	23.3333	0.689451	0.39588	1.40908	0.310534											3830.02	8.04	2839.35	9.53	3135.69	7.28	4349.54	8.97
1	318.01	318.01	68.5666	60.4778	59.4719	P02751|FINC_HUMAN	Fibronectin	0	auto - low confidence	0	0	HHPEHFSGRPR	iTRAQ4plex@N-term; iTRAQ4plex(S)@7		0.0243866	1643.89	1644.89	1643.86	1644.87	1	6	18.SAMPLE 3.9.39.1	25.0667	0.550303	0.513644	2.27079	0.707937											2874.18	8.36	1700.71	7.2	1749.93	10.59	3911.77	14.37
1	318.01	318.01	68.5666	60.4778	59.4719	P02751|FINC_HUMAN	Fibronectin	0	auto - low confidence	0	0	HTSVQTTSSGSGP	No iTRAQ4plex@N-term	cleaved P-F@C-term	-0.0854623	1244.48	1245.48	1244.56	1245.57	1	6	22.SAMPLE 1.4.108.1	34.2667	0.651903	1.47645	0.411367	2.28653											635.08	5.09	445.17	5.52	525.27	5.84	212.71	4.25
1	318.01	318.01	68.5666	60.4778	59.4719	P02751|FINC_HUMAN	Fibronectin	1	auto	0	99	HYQINQQWER	iTRAQ4plex@N-term; Deamidated(N)@5		0.03404	1545.78	1546.79	1545.74	1546.75	1	15	15.SAMPLE 2.8.172.9	42.8	0.869784	0.153542	0.349966	0.418384											25250	27.11	23614.9	25.92	29201.6	26.74	10060.2	41.07
1	318.01	318.01	68.5666	60.4778	59.4719	P02751|FINC_HUMAN	Fibronectin	1	auto	0	99	HYQINQQWER	iTRAQ4plex@N-term; iTRAQ4plex(Y)@2		0.0373676	1688.9	1689.91	1688.86	1689.87	1	11	23.SAMPLE 4.5.108.3	41.4	0.502425	0.539854	0.401195	0.797216											2205.45	5.03	1191.47	5.83	1948.98	5	769.73	5.81
1	318.01	318.01	68.5666	60.4778	59.4719	P02751|FINC_HUMAN	Fibronectin	1	auto	0	99	HYQINQQWER	iTRAQ4plex@N-term		0.0236298	1544.78	1545.79	1544.76	1545.77	1	15	23.SAMPLE 4.5.118.7	43.4	1.04656	0.28924	0.304645	0.729493											2293.7	4.82	2581.17	5.13	2522.75	4.52	756.56	5.35
1	318.01	318.01	68.5666	60.4778	59.4719	P02751|FINC_HUMAN	Fibronectin	1	auto	0	56	HYQINQQWER	iTRAQ4plex@N-term; Deamidated(N)@5		0.0371189	1545.78	1546.79	1545.74	1546.75	1	6	23.SAMPLE 4.5.116.3	43	1.25986	0.7907	0.482731	1.56262											720.42	4.59	975.94	4.57	991.93	4.95	471.37	6.98
1	318.01	318.01	68.5666	60.4778	59.4719	P02751|FINC_HUMAN	Fibronectin	1	auto	0	30	HYQINQQWER	iTRAQ4plex@N-term		0.0161735	1544.78	1545.78	1544.76	1545.77	1	8	21.SAMPLE 2.4.135.4	37.8667	1.00942	0.221222	0.772794	0.384174											9270.64	15.36	10062.2	14.75	9805.12	13.88	7459.2	26.64
1	318.01	318.01	68.5666	60.4778	59.4719	P02751|FINC_HUMAN	Fibronectin	0	auto - no iTRAQ	0	11	HYQINQQWER	Delta:H(2)C(2)@N-term		-0.0398586	1426.63	1427.64	1426.67	1427.68	1	9	21.SAMPLE 2.4.174.1	43.0667	0.881778	3.57054	0.479163	2.22567											338.24	11.4	320.7	3.78	763.59	5.83	360.18	7.53
1	318.01	318.01	68.5666	60.4778	59.4719	P02751|FINC_HUMAN	Fibronectin	1	auto	0	3	HYQINQQWER	iTRAQ4plex@N-term; Deamidated(N)@5; Methyl(Q)@7; Oxidation(W)@8		0.0388476	1575.79	1576.8	1575.76	1576.76	1	8	15.SAMPLE 2.8.163.4	41.6	0.739294	0.222767	0.526563	0.481177											21963.1	30.28	17459.3	30.55	19398.2	28.99	10055.1	45.99
1	318.01	318.01	68.5666	60.4778	59.4719	P02751|FINC_HUMAN	Fibronectin	1	auto	0	1	HYQINQQWER	iTRAQ4plex@N-term; iTRAQ4plex(Y)@2		-0.029977	1688.83	1689.84	1688.86	1689.87	1	7	18.SAMPLE 3.9.119.3	35.7333	0.717763	0.226381	0.643921	0.287875											5652.46	8.4	4362.48	7.45	5558.91	7.62	3523.69	8.92
1	318.01	318.01	68.5666	60.4778	59.4719	P02751|FINC_HUMAN	Fibronectin	1	auto	0	1	HYQINQQWER	iTRAQ4plex@N-term; FormaldehydeAdduct(W)@8		0.0229777	1556.78	1557.79	1556.76	1557.77	1	8	18.SAMPLE 3.9.169.4	42.4	0.753003	0.173871	0.497004	0.227175											25350.2	26.74	20525.4	28.37	27071.3	27.1	13244.8	27.01
1	318.01	318.01	68.5666	60.4778	59.4719	P02751|FINC_HUMAN	Fibronectin	0	auto - low confidence	0	0	HYQINQQWER	iTRAQ4plex@N-term		-0.0288298	1544.73	1545.74	1544.76	1545.77	1	6	18.SAMPLE 3.15.226.3	50	1.48762	0.152281	1.28355	0.1598											47144.9	60.78	75412.4	61.12	56123.4	68.41	70914.2	73.28
1	318.01	318.01	68.5666	60.4778	59.4719	P02751|FINC_HUMAN	Fibronectin	0	auto - low confidence	0	0	HYQINQQWER	iTRAQ4plex@N-term		-0.00957558	1544.75	1545.76	1544.76	1545.77	1	5	23.SAMPLE 4.5.180.4	55.8	1.39636	1.46893	1.22399	2.25123											356.74	3.83	535.63	5.37	287.89	4.43	346.88	5.7
1	318.01	318.01	68.5666	60.4778	59.4719	P02751|FINC_HUMAN	Fibronectin	1	auto	0	99	IAWESPQGQVSR	iTRAQ4plex@N-term		-0.00163977	1500.78	1501.79	1500.78	1501.79	1	11	23.SAMPLE 4.5.128.5	45.4	0.821868	1.17871	0.937415	0.815091											810.49	6.41	716.25	6.26	1059.72	5.06	977.91	6.46
1	318.01	318.01	68.5666	60.4778	59.4719	P02751|FINC_HUMAN	Fibronectin	1	auto	0	91	IAWESPQGQVSR	iTRAQ4plex@N-term		1.98614	1502.77	1503.77	1500.78	1501.79	1	10	17.SAMPLE 4.6.147.1	39.4667	1.06012	0.249923	0.854849	0.280767											15519.9	28.59	17691.2	29.88	17098.7	29.97	14388.9	31.56
1	318.01	318.01	68.5666	60.4778	59.4719	P02751|FINC_HUMAN	Fibronectin	0	auto - shared MS/MS	0	7	IAWESPQGQVSR	iTRAQ4plex@N-term; FormaldehydeAdduct(W)@3; Phospho(S)@5; Oxidation(P)@6; Deamidated(Q)@7		0.06555	1609.79	1610.8	1609.73	1610.73	1	11	13.SAMPLE 4.6.155.3	40.5333	0.992788	0.173043	0.735214	0.18971											30682	37.18	32753.3	40.46	35205.2	40.96	25479.8	38.18
1	318.01	318.01	68.5666	60.4778	59.4719	P02751|FINC_HUMAN	Fibronectin	0	auto - shared MS/MS	0	93	IGDQWDK	iTRAQ4plex@N-term; iTRAQ4plex(K)@7		0.025102	1148.63	1149.64	1148.61	1149.61	1	10	23.SAMPLE 4.5.106.2	41	0.64388	0.448141	0.899611	0.518993											2035.43	4.96	1409.21	5.3	1681.52	5.3	1489.13	6.14
1	318.01	318.01	68.5666	60.4778	59.4719	P02751|FINC_HUMAN	Fibronectin	0	auto - shared MS/MS	0	70	IGDQWDK	Delta:H(2)C(2)@N-term; iTRAQ4plex(K)@7		0.0153873	1030.54	1031.54	1030.52	1031.53	1	10	16.SAMPLE 1.6.158.6	40.9333	0.859873	0.229079	0.795895	0.345857											6112.52	9.2	5651.57	9.76	5564.87	13.6	4360	10.67
1	318.01	318.01	68.5666	60.4778	59.4719	P02751|FINC_HUMAN	Fibronectin	0	auto - shared MS/MS	0	56	IGDQWDK	iTRAQ4plex@N-term; iTRAQ4plex(K)@7		0.000215118	1148.61	1149.62	1148.61	1149.61	1	10	15.SAMPLE 2.8.144.5	39.0667	1.00652	0.224677	0.816255	0.255065											10237.7	16.76	11080	17.05	12126.9	18.68	9744.3	19.81
1	318.01	318.01	68.5666	60.4778	59.4719	P02751|FINC_HUMAN	Fibronectin	0	auto - shared MS/MS	0	28	IGDQWDK	Delta:H(2)C(2)@N-term; iTRAQ4plex(K)@7		0.0179509	1030.54	1031.55	1030.52	1031.53	1	9	16.SAMPLE 1.8.160.3	41.2	0.917381	0.485575	0.924628	0.61264											7751.67	26.97	7646.45	25.9	7194.98	24.62	6548.96	33.28
1	318.01	318.01	68.5666	60.4778	59.4719	P02751|FINC_HUMAN	Fibronectin	0	auto - shared MS/MS	0	27	IGDQWDK	iTRAQ4plex@N-term; FormaldehydeAdduct(W)@5; iTRAQ4plex(K)@7		-0.0394878	1160.57	1161.58	1160.61	1161.61	1	10	15.SAMPLE 2.8.144.11	39.0667	0.738978	0.318144	0.616172	0.525497											3357.23	5.49	2667.64	7.28	2221.54	5.33	1347.51	6.3
1	318.01	318.01	68.5666	60.4778	59.4719	P02751|FINC_HUMAN	Fibronectin	1	auto	0	99	ISCTIANR	iTRAQ4plex@N-term; Methylthio(C)@3		-0.00686681	1066.53	1067.54	1066.54	1067.55	1	14	6.SAMPLE 1.4.127.3	36.8	0.796934	0.25229	0.683023	0.382192											16446.3	27.44	14093.1	26.67	20147.4	28.97	13546.6	47.97
1	318.01	318.01	68.5666	60.4778	59.4719	P02751|FINC_HUMAN	Fibronectin	1	auto	0	99	ISCTIANR	iTRAQ4plex@N-term; Methylthio(C)@3		0.0821994	1066.62	1067.63	1066.54	1067.55	1	13	8.SAMPLE 3.4.130.10	37.2	0.815821	0.194544	0.757986	0.374772											51318.2	68.09	45017.5	64.05	54145.4	65.18	40401.6	143.39
1	318.01	318.01	68.5666	60.4778	59.4719	P02751|FINC_HUMAN	Fibronectin	1	auto	0	99	ISCTIANR	iTRAQ4plex@N-term; Methylthio(C)@3; Deamidated(N)@7		0.0040052	1067.53	1068.53	1067.52	1068.53	1	14	10.SAMPLE 1.4.172.4	42.8	0.727807	0.470142	0.896096	0.52622											7284.87	20.05	5701.02	21.73	6782.98	19.08	5983.44	26.61
1	318.01	318.01	68.5666	60.4778	59.4719	P02751|FINC_HUMAN	Fibronectin	1	auto	0	94	ISCTIANR	iTRAQ4plex@N-term; iTRAQ4plex(S)@2; Methylthio(C)@3		-0.0713184	1210.57	1211.58	1210.64	1211.65	1	10	8.SAMPLE 3.4.114.6	35.0667	0.642115	0.130158	0.881579	0.149529											49600.7	37.85	34246.5	36.11	41682.1	40.37	36173.2	41.21
1	318.01	318.01	68.5666	60.4778	59.4719	P02751|FINC_HUMAN	Fibronectin	0	auto - shared MS/MS	0	87	ISCTIANR	iTRAQ4plex@N-term; No Methylthio(C)@3		0.0774559	1020.63	1021.64	1020.55	1021.56	1	10	8.SAMPLE 3.4.131.1	37.3333	0.884957	0.357071	1.04913	0.487642											18366.5	42.46	17476.9	47.56	15263.6	43.28	15763.9	62.54
1	318.01	318.01	68.5666	60.4778	59.4719	P02751|FINC_HUMAN	Fibronectin	0	auto - low confidence	0	0	ISCTIANR	iTRAQ4plex@N-term; Methylthio(C)@3; iTRAQ4plex(T)@4		0.0154665	1210.66	1211.66	1210.64	1211.65	1	5	10.SAMPLE 1.4.121.1	36	1.01161	0.378112	1.82632	0.274862											4736.64	12.93	5152.27	13.48	5400.23	13.12	9708.81	12.48
1	318.01	318.01	68.5666	60.4778	59.4719	P02751|FINC_HUMAN	Fibronectin	0	auto - low confidence	0	0	ISCTIANR	iTRAQ4plex@N-term; Methylthio(C)@3		0.0273588	1066.57	1067.57	1066.54	1067.55	1	3	13.SAMPLE 4.6.129.8	37.0667	3.15848	0.484169	2.63472	0.495989											2089.52	9.73	7096.41	9.41	1919.47	8.93	4978.42	8.56
1	318.01	318.01	68.5666	60.4778	59.4719	P02751|FINC_HUMAN	Fibronectin	0	auto - low confidence	0	0	ISCTIANR	iTRAQ4plex@N-term; Methylthio(C)@3; Deamidated(N)@7		-0.0207991	1067.5	1068.51	1067.52	1068.53	1	5	17.SAMPLE 4.10.196.4	46	0.625269	0.296245	0.545027	0.528989											22493.4	37.66	15123	36.96	19014.8	40.2	10202	49.47
1	318.01	318.01	68.5666	60.4778	59.4719	P02751|FINC_HUMAN	Fibronectin	0	auto - low confidence	0	0	ITCTSRNR	iTRAQ4plex@N-term; Methylthio(C)@3	missed R-N@6	0.0269834	1139.59	1140.6	1139.57	1140.57	1	5	9.SAMPLE 2.4.38.1	24.9333	1.08502	0.466286	0.956683	0.511307											2892.37	9.8	3374.47	10.81	2529.01	9.85	2381.74	7.89
1	318.01	318.01	68.5666	60.4778	59.4719	P02751|FINC_HUMAN	Fibronectin	1	auto	0	99	ITGYIIK	iTRAQ4plex@N-term; iTRAQ4plex(Y)@4; iTRAQ4plex(K)@7		-0.0240863	1238.77	1239.78	1238.8	1239.8	1	12	6.SAMPLE 1.4.128.2	36.9333	0.759823	0.132202	0.793244	0.133644											27454	21.35	22430.2	23.98	28532	22.88	22280	23.82
1	318.01	318.01	68.5666	60.4778	59.4719	P02751|FINC_HUMAN	Fibronectin	0	auto - shared MS/MS	0	87	ITGYIIK	iTRAQ4plex@N-term; iTRAQ4plex(K)@7		0.000343753	1094.69	1095.7	1094.69	1095.7	1	11	23.SAMPLE 4.5.154.1	50.6	0.961116	0.518535	0.863434	0.672942											1302.15	4.3	1345.71	5.38	1270.97	4.1	1080.29	6.38
1	318.01	318.01	68.5666	60.4778	59.4719	P02751|FINC_HUMAN	Fibronectin	1	auto	0	16	ITGYIIKYEKPGSPPR	iTRAQ4plex@N-term; iTRAQ4plex(K)@7; iTRAQ4plex(K)@10	missed K-Y@7	-0.0890822	2250.22	2251.23	2250.31	2251.32	1	8	6.SAMPLE 1.4.173.1	42.9333	0.974488	0.258868	0.824732	0.451858											9225.8	16.69	9667.08	17.9	8779.07	19.25	7127.5	28.16
1	318.01	318.01	68.5666	60.4778	59.4719	P02751|FINC_HUMAN	Fibronectin	1	auto	0	99	ITYGETGGNSPVQEFTVPGSK	iTRAQ4plex@N-term; iTRAQ4plex(K)@21		-0.08111	2455.17	2456.17	2455.25	2456.25	1	37	18.SAMPLE 3.15.211.7	48	0.986262	0.112329	0.685588	0.129657											52105.4	41.49	55257.3	43.78	60500.8	43.11	40831.9	44.23
1	318.01	318.01	68.5666	60.4778	59.4719	P02751|FINC_HUMAN	Fibronectin	1	auto	0	99	ITYGETGGNSPVQEFTVPGSK	iTRAQ4plex@N-term; iTRAQ4plex(K)@21		0.0138887	2455.26	2456.27	2455.25	2456.25	1	19	23.SAMPLE 4.5.169.5	53.6	1.64806	1.6253	0.808738	1.50356											307.2	3.92	544.39	5.48	547.11	5.5	435.57	4.87
1	318.01	318.01	68.5666	60.4778	59.4719	P02751|FINC_HUMAN	Fibronectin	1	auto	0	99	IYLYTLNDNAR	iTRAQ4plex@N-term		-0.0204464	1498.77	1499.78	1498.79	1499.8	1	16	6.SAMPLE 1.4.176.2	43.3333	0.890742	0.418504	0.785745	0.515959											6986.05	19.54	6691.11	20.83	7767.49	20.45	6008.11	26.66
1	318.01	318.01	68.5666	60.4778	59.4719	P02751|FINC_HUMAN	Fibronectin	1	auto	0	99	IYLYTLNDNAR	iTRAQ4plex@N-term		-0.058778	1498.73	1499.74	1498.79	1499.8	1	17	6.SAMPLE 1.4.196.4	46	1.04176	0.0958096	0.729302	0.0929421											57410.3	40.12	64309.2	42.15	78703.8	44.3	56503.9	41.79
1	318.01	318.01	68.5666	60.4778	59.4719	P02751|FINC_HUMAN	Fibronectin	1	auto	0	99	IYLYTLNDNAR	iTRAQ4plex@N-term; Deamidated(N)@7		-0.0039035	1499.77	1500.78	1499.77	1500.78	1	20	14.SAMPLE 3.4.239.4	51.7333	0.826417	0.102116	0.741529	0.106843											91296.7	62.91	81127.6	61.14	104200	64.17	76063	66.41
1	318.01	318.01	68.5666	60.4778	59.4719	P02751|FINC_HUMAN	Fibronectin	1	auto	0	99	IYLYTLNDNAR	iTRAQ4plex@N-term; Deamidated(N)@7; Deamidated(N)@9		-0.025556	1500.73	1501.74	1500.76	1501.77	1	19	17.SAMPLE 4.10.236.7	51.3333	0.931901	0.36685	0.655619	0.488404											12960.5	35.6	12987	31.58	16417.1	34.9	10595.6	46.59
1	318.01	318.01	68.5666	60.4778	59.4719	P02751|FINC_HUMAN	Fibronectin	1	auto	0	99	IYLYTLNDNAR	iTRAQ4plex@N-term; iTRAQ4plex(Y)@4		-0.0952638	1642.8	1643.8	1642.89	1643.9	1	16	5.SAMPLE 2.4.131.3	37.3333	0.775317	0.142166	0.804488	0.173795											17993.1	17.06	15000.3	15.89	16213.9	16.76	12840.5	17.94
1	318.01	318.01	68.5666	60.4778	59.4719	P02751|FINC_HUMAN	Fibronectin	1	auto	0	99	IYLYTLNDNAR	iTRAQ4plex@N-term		-0.0316988	1498.76	1499.77	1498.79	1499.8	1	13	5.SAMPLE 2.4.162.2	41.4667	0.720211	0.197027	0.541198	0.401997											31529.7	35.61	24417.1	39.42	30203.1	35.98	16091	61.78
1	318.01	318.01	68.5666	60.4778	59.4719	P02751|FINC_HUMAN	Fibronectin	0	auto - no iTRAQ	0	99	IYLYTLNDNAR	No iTRAQ4plex@N-term		0.00756204	1354.7	1355.7	1354.69	1355.7	1	14	13.SAMPLE 4.6.175.2	43.2	1.16806	1.08984	0.801038	2.05893											4003.45	31.01	5028.24	38.55	3601.31	44.21	2839.81	46.94
1	318.01	318.01	68.5666	60.4778	59.4719	P02751|FINC_HUMAN	Fibronectin	1	auto	0	99	IYLYTLNDNAR	iTRAQ4plex@N-term		-0.035823	1498.75	1499.76	1498.79	1499.8	1	11	14.SAMPLE 3.4.241.1	52	0.824011	0.114595	0.667081	0.138153											71449	54.6	63305.8	54.06	78408.5	56.95	51489.3	60.51
1	318.01	318.01	68.5666	60.4778	59.4719	P02751|FINC_HUMAN	Fibronectin	0	auto - no iTRAQ	0	99	IYLYTLNDNAR	No iTRAQ4plex@N-term; Deamidated(N)@7		-0.0195373	1355.65	1356.66	1355.67	1356.68	1	11	17.SAMPLE 4.10.206.2	47.3333	1.77522	1.87357	0.859553	2.22418											2362.3	39.65	4509.22	37.54	2806.86	39.19	2375.03	41.12
1	318.01	318.01	68.5666	60.4778	59.4719	P02751|FINC_HUMAN	Fibronectin	1	auto	0	99	IYLYTLNDNAR	iTRAQ4plex@N-term		-0.0220213	1498.77	1499.78	1498.79	1499.8	1	11	23.SAMPLE 4.5.186.3	57	1.02724	0.740849	1.52463	0.671102											978.36	5.48	1080.65	5.24	1009.42	5.06	1515	6.76
1	318.01	318.01	68.5666	60.4778	59.4719	P02751|FINC_HUMAN	Fibronectin	1	auto	0	99	IYLYTLNDNAR	iTRAQ4plex@N-term; Deamidated(N)@7		-0.0198856	1499.75	1500.76	1499.77	1500.78	1	14	23.SAMPLE 4.5.187.4	57.2	0.827544	0.841846	0.634233	0.9634											912.66	5.46	812.11	4.81	984.12	4.84	614.43	5.09
1	318.01	318.01	68.5666	60.4778	59.4719	P02751|FINC_HUMAN	Fibronectin	0	auto - low confidence	0	0	IYLYTLNDNAR	iTRAQ4plex@N-term		0.00698187	1498.8	1499.8	1498.79	1499.8	1	5	3.SAMPLE 4.4.192.3	45.4667	0.881356	0.136665	0.923261	0.178501											31713.2	30.47	30054.2	29.21	24768.4	29.84	22511.2	29.65
1	318.01	318.01	68.5666	60.4778	59.4719	P02751|FINC_HUMAN	Fibronectin	0	auto - low confidence	0	0	IYLYTLNDNAR	iTRAQ4plex@N-term		-0.00813915	1498.78	1499.79	1498.79	1499.8	1	6	5.SAMPLE 2.4.107.4	34.1333	0.59291	0.187055	2.72546	0.151039											14273.5	13.38	9099.82	14.73	10848.2	13.28	29105.5	25.75
1	318.01	318.01	68.5666	60.4778	59.4719	P02751|FINC_HUMAN	Fibronectin	0	auto - shared MS/MS	0	30.559	KYVHGVR	iTRAQ4plex@N-term; No iTRAQ4plex(K)@1	cleaved E-K@N-term; missed K-Y@1	-0.0508061	1001.54	1002.55	1001.59	1002.6	1	10	6.SAMPLE 1.4.137.4	38.1333	1.09585	0.285525	0.635929	0.297058											7178.3	15.17	8458.4	16.24	9900.29	15.72	6197.72	15.56
1	318.01	318.01	68.5666	60.4778	59.4719	P02751|FINC_HUMAN	Fibronectin	0	auto - low confidence	0	0	LDAPTNLQFVNETDSTVLVR	No iTRAQ4plex@N-term; Deamidated(Q)@8; Deamidated(N)@11		-0.112679	2233	2234.01	2233.11	2234.12	1	6	12.SAMPLE 1.5.216.1	48.6667	0.837574	0.0916031	0.242617	0.275871											14435.5	9.03	13000.8	8.7	14418.9	9.42	3443.73	9.23
1	318.01	318.01	68.5666	60.4778	59.4719	P02751|FINC_HUMAN	Fibronectin	1	auto	0	99	LGVRPSQGGEAPR	iTRAQ4plex@N-term		0.0256009	1466.83	1467.84	1466.81	1467.81	1	21	18.SAMPLE 3.9.55.13	27.2	1.0048	0.100844	0.87466	0.14496											55264.7	40.15	59709.6	41.76	63197.3	41.02	54414.4	70.53
1	318.01	318.01	68.5666	60.4778	59.4719	P02751|FINC_HUMAN	Fibronectin	0	auto - no iTRAQ	0	99	LGVRPSQGGEAPR	No iTRAQ4plex@N-term		0.029509	1322.73	1323.74	1322.71	1323.71	1	12	15.SAMPLE 2.8.70.7	29.2	2.42574	1.08595	0.820843	1.93467											3612.19	37	9421.69	33.98	3251.4	36.96	2627.28	41.13
1	318.01	318.01	68.5666	60.4778	59.4719	P02751|FINC_HUMAN	Fibronectin	1	auto	0	92	LGVRPSQGGEAPR	iTRAQ4plex@N-term		1.02259	1467.83	1468.84	1466.81	1467.81	1	10	18.SAMPLE 3.9.66.1	28.6667	1.15272	0.359478	1.25288	0.431623											4469.41	11.56	5539.72	13.83	5193.54	12.13	6405.45	23.25
1	318.01	318.01	68.5666	60.4778	59.4719	P02751|FINC_HUMAN	Fibronectin	1	auto	0	90	LGVRPSQGGEAPR	iTRAQ4plex@N-term; iTRAQ4plex(S)@6		0.0333652	1610.94	1611.95	1610.91	1611.92	1	10	18.SAMPLE 3.9.51.9	26.6667	0.939836	0.201773	0.950968	0.273143											7404.13	9.84	7482.4	11.36	7343.96	10.94	6874.99	15.74
1	318.01	318.01	68.5666	60.4778	59.4719	P02751|FINC_HUMAN	Fibronectin	1	auto	0	86	LGVRPSQGGEAPR	iTRAQ4plex@N-term		-0.00565553	1466.8	1467.81	1466.81	1467.81	1	9	17.SAMPLE 4.6.54.5	27.0667	0.757812	0.379488	0.775079	0.473214											11152.6	26.05	9087.67	27.18	11416.7	24.88	8710.91	36.59
1	318.01	318.01	68.5666	60.4778	59.4719	P02751|FINC_HUMAN	Fibronectin	1	auto	0	84	LGVRPSQGGEAPR	iTRAQ4plex@N-term		-0.0199845	1466.79	1467.8	1466.81	1467.81	1	9	6.SAMPLE 1.4.28.1	23.6	1.15414	0.324113	0.971919	0.461779											6552.56	16.67	8131.78	16.33	7567.39	17.28	7240.22	29.06
1	318.01	318.01	68.5666	60.4778	59.4719	P02751|FINC_HUMAN	Fibronectin	1	auto	0	2	LGVRPSQGGEAPR	iTRAQ4plex@N-term; Oxidation(P)@5; Methyl(E)@10		0.0321233	1496.85	1497.86	1496.82	1497.83	1	8	18.SAMPLE 3.9.58.2	27.6	1.18498	0.485405	1.13947	0.591467											5131.27	20.13	6538.09	18.69	4625.25	19.09	5188.18	21.98
1	318.01	318.01	68.5666	60.4778	59.4719	P02751|FINC_HUMAN	Fibronectin	0	auto - low confidence	0	0	LGVRPSQGGEAPR	iTRAQ4plex@N-term; Deamidated(Q)@7		-0.0484347	1467.74	1468.75	1467.79	1468.8	1	5	15.SAMPLE 2.8.161.7	41.3333	1.68293	0.263562	1.72144	0.314837											6371.65	14.85	11530.1	14.19	5686.85	15.43	9636.92	15.39
1	318.01	318.01	68.5666	60.4778	59.4719	P02751|FINC_HUMAN	Fibronectin	0	auto - low confidence	0	0	LGVRPSQGGEAPR	iTRAQ4plex@N-term; Oxidation(R)@4; Oxidation(P)@12		-0.00246148	1498.79	1499.8	1498.8	1499.8	1	7	16.SAMPLE 1.8.163.6	41.6	1.60961	0.275685	1.50087	0.239309											9368	22.2	16213.7	22.84	11976	23.8	17694.2	23.59
1	318.01	318.01	68.5666	60.4778	59.4719	P02751|FINC_HUMAN	Fibronectin	0	auto - low confidence	0	0	LGVRPSQGGEAPR	iTRAQ4plex@N-term		0.0334694	1466.84	1467.85	1466.81	1467.81	1	6	20.SAMPLE 3.5.60.3	27.8667	1.0701	0.407253	0.713682	0.432391											2884.82	8.51	3319.39	9.32	3590.11	9.15	2522.25	8.81
1	318.01	318.01	68.5666	60.4778	59.4719	P02751|FINC_HUMAN	Fibronectin	0	auto - low confidence	0	0	LIGQQSTVSDVPR	iTRAQ4plex@N-term; Deamidated(Q)@4; Deamidated(Q)@5	cleaved L-L@N-term	-0.0325476	1544.78	1545.79	1544.82	1545.82	1	8	23.SAMPLE 4.5.118.7	43.4	1.04656	0.28924	0.304645	0.729493											2293.7	4.82	2581.17	5.13	2522.75	4.52	756.56	5.35
1	318.01	318.01	68.5666	60.4778	59.4719	P02751|FINC_HUMAN	Fibronectin	0	auto - low confidence	0	0	LPISRNTFAEVTGLSPGVTYYF	iTRAQ4plex@N-term; Deamidated(R)@5; Deamidated(N)@6; Oxidation(P)@16; Amino(Y)@21	cleaved F-K@C-term; missed R-N@5	-0.0350056	2608.28	2609.29	2608.32	2609.33	1	9	4.SAMPLE 3.4.278.2	56.9333	1.24311	0.105555	0.909018	0.112974											18792.7	15.31	25119.7	16.86	22244.5	15.81	19905.4	17.48
1	318.01	318.01	68.5666	60.4778	59.4719	P02751|FINC_HUMAN	Fibronectin	0	auto - low confidence	0	0	LYTLNDNAR	iTRAQ4plex@N-term; iTRAQ4plex(Y)@2	cleaved Y-L@N-term	-0.0603599	1366.68	1367.69	1366.74	1367.75	1	5	8.SAMPLE 3.4.202.1	46.8	0.90574	0.0508687	0.909722	0.0555751											149822	51.12	145912	55.05	147409	53.5	132010	55.56
1	318.01	318.01	68.5666	60.4778	59.4719	P02751|FINC_HUMAN	Fibronectin	0	auto - low confidence	0	0	LYTLNDNAR	iTRAQ4plex@N-term	cleaved Y-L@N-term	-0.0310729	1222.61	1223.62	1222.64	1223.65	1	4	19.SAMPLE 4.4.104.3	33.7333	0.802547	0.161906	0.85311	0.215871											30985.5	32.89	26738.9	32.69	25264.2	35.15	21217.1	35.02
1	318.01	318.01	68.5666	60.4778	59.4719	P02751|FINC_HUMAN	Fibronectin	0	auto - low confidence	0	0	LYTLNDNAR	iTRAQ4plex@N-term	cleaved Y-L@N-term	-0.000944329	1222.64	1223.65	1222.64	1223.65	1	5	24.SAMPLE 3.4.31.1	24	0.890794	0.16704	0.808727	0.242941											17234.5	18.84	16507.9	20.85	14827.1	18.7	11804.1	24.51
1	318.01	318.01	68.5666	60.4778	59.4719	P02751|FINC_HUMAN	Fibronectin	1	auto	0	99	MSESGFK	iTRAQ4plex@N-term; Oxidation(M)@1; iTRAQ4plex(K)@7		0.00823527	1088.55	1089.56	1088.54	1089.55	1	11	15.SAMPLE 2.8.109.3	34.4	0.885647	0.149648	0.844831	0.344452											23976.5	24.3	22832.9	25.14	24456.7	26.44	20339.6	66.52
1	318.01	318.01	68.5666	60.4778	59.4719	P02751|FINC_HUMAN	Fibronectin	1	auto	0	56	MSESGFK	iTRAQ4plex@N-term; Oxidation(M)@1; iTRAQ4plex(K)@7		0.0233727	1088.56	1089.57	1088.54	1089.55	1	8	15.SAMPLE 2.8.56.1	27.3333	1.34838	0.197687	1.0682	0.389242											24961.9	41.02	36191.2	39.77	23703.7	43.89	24925.4	85.34
1	318.01	318.01	68.5666	60.4778	59.4719	P02751|FINC_HUMAN	Fibronectin	0	auto - low confidence	0	0	MVDCTCLGEGSGRITCTSRNR	iTRAQ4plex@N-term; Methylthio(C)@4; Methylthio(C)@6; Methylthio(C)@16; Deamidated(R)@19; Deamidated(N)@20	cleaved M-M@N-term; missed R-I@13; missed R-N@19	-0.0842914	2541.95	2542.96	2542.04	2543.04	1	7	8.SAMPLE 3.4.332.1	64.1333	1.1624	0.785	0.941755	0.980352											3329.21	19.71	4161.14	21.45	3388.82	22.3	3141.68	22.83
1	318.01	318.01	68.5666	60.4778	59.4719	P02751|FINC_HUMAN	Fibronectin	1	auto	0	99	NLQPASEYTVSLVAIK	iTRAQ4plex@N-term; iTRAQ4plex(K)@16		-0.00322189	2020.14	2021.15	2020.14	2021.15	1	30	14.SAMPLE 3.4.266.8	55.3333	0.905174	0.0632396	0.836643	0.0631821											123287	51.34	119996	57.11	139066	56.21	114535	55.62
1	318.01	318.01	68.5666	60.4778	59.4719	P02751|FINC_HUMAN	Fibronectin	1	auto	0	99	NLQPASEYTVSLVAIK	No iTRAQ4plex@N-term; iTRAQ4plex(K)@16		0.00195936	1876.04	1877.05	1876.04	1877.05	1	26	14.SAMPLE 3.4.269.2	55.7333	0.94191	0.402898	0.780702	0.591819											11382.7	34.24	11528.4	30.9	11887.2	35.54	9135.65	46.66
1	318.01	318.01	68.5666	60.4778	59.4719	P02751|FINC_HUMAN	Fibronectin	1	auto	0	99	NLQPASEYTVSLVAIK	iTRAQ4plex@N-term; iTRAQ4plex(K)@16		-0.0446756	2020.1	2021.11	2020.14	2021.15	1	23	23.SAMPLE 4.5.201.1	60	1.13307	1.19942	0.761326	1.31989											549.16	5.21	669.07	4.91	768.69	5.52	576.1	6.38
1	318.01	318.01	68.5666	60.4778	59.4719	P02751|FINC_HUMAN	Fibronectin	1	auto	0	99	NSITLTNLTPGTEYVVSIVALNGR	iTRAQ4plex@N-term; Deamidated(N)@22		-0.211097	2676.23	2677.24	2676.45	2677.45	1	23	5.SAMPLE 2.4.288.4	58.2667	0.999994	0.498482	0.37322	1.11341											4411.99	15.24	4744.02	17.05	5268.35	14.84	1935.6	20.85
1	318.01	318.01	68.5666	60.4778	59.4719	P02751|FINC_HUMAN	Fibronectin	1	auto	0	99	NSITLTNLTPGTEYVVSIVALNGR	iTRAQ4plex@N-term; Deamidated(N)@1; Deamidated(N)@22		0.0204403	2677.45	2678.46	2677.43	2678.44	1	21	13.SAMPLE 4.9.365.3	68.5333	1.08514	0.538625	0.484464	0.78079											3703.76	15.64	4321.59	14.45	4913.54	14.7	2343.32	16.9
1	318.01	318.01	68.5666	60.4778	59.4719	P02751|FINC_HUMAN	Fibronectin	1	auto	0	99	NSITLTNLTPGTEYVVSIVALNGR	iTRAQ4plex@N-term; Deamidated(N)@1; Ser->Oxoalanine(S)@2; Deamidated(N)@7; Deamidated(N)@22		-0.248195	2676.15	2677.16	2676.4	2677.41	1	16	5.SAMPLE 2.4.312.1	61.4667	1.05415	0.311941	0.451202	0.634071											6483.81	13.56	7349.29	17.01	6540.77	14.73	2905.2	17.22
1	318.01	318.01	68.5666	60.4778	59.4719	P02751|FINC_HUMAN	Fibronectin	0	auto - no iTRAQ	0	99	NSITLTNLTPGTEYVVSIVALNGR	No iTRAQ4plex@N-term; Methyl(S)@2; Oxidation(N)@7; Deamidated(N)@22		-0.239065	2562.11	2563.12	2562.35	2563.36	1	14	5.SAMPLE 2.4.316.1	62	0.805986	0.5363	0.59685	1.00051											2704.78	8.94	2344.09	9.9	2237.26	8.85	1314.49	12.08
1	318.01	318.01	68.5666	60.4778	59.4719	P02751|FINC_HUMAN	Fibronectin	1	auto	0	99	NSITLTNLTPGTEYVVSIVALNGR	iTRAQ4plex@N-term; Deamidated(N)@1; Ser->Oxoalanine(S)@2; Deamidated(N)@7; Deamidated(N)@22		-0.118033	2676.28	2677.29	2676.4	2677.41	1	16	6.SAMPLE 1.4.348.1	66.2667	0.921158	0.603421	0.516284	0.907415											2288.42	9.12	2266.65	10.27	2370.95	7.11	1205	10.32
1	318.01	318.01	68.5666	60.4778	59.4719	P02751|FINC_HUMAN	Fibronectin	0	auto - low confidence	0	0	NSITLTNLTPGTEYVVSIVALNGR	iTRAQ4plex@N-term; Deamidated(N)@22		-0.0563574	2676.39	2677.4	2676.45	2677.45	1	4	23.SAMPLE 4.5.293.3	78.4	1.14515	4.82035	0.01												93.93	2.94	115.66	4.24	155.55	3.78	0	7.7
1	318.01	318.01	68.5666	60.4778	59.4719	P02751|FINC_HUMAN	Fibronectin	1	auto	0	99	NTFAEVTGLSPGVTYYFK	No iTRAQ4plex@N-term; iTRAQ4plex(K)@18		-0.0781888	2137.01	2138.01	2137.09	2138.09	1	22	6.SAMPLE 1.4.278.1	56.9333	1.98015	0.28022	1.55808	0.296349											8349.52	21.36	17777.6	20.33	7989.98	19.46	12255	20.69
1	318.01	318.01	68.5666	60.4778	59.4719	P02751|FINC_HUMAN	Fibronectin	1	auto	0	99	NTFAEVTGLSPGVTYYFK	iTRAQ4plex@N-term; Deamidated(N)@1; iTRAQ4plex(K)@18		-0.0604272	2282.11	2283.12	2282.17	2283.18	1	33	14.SAMPLE 3.4.331.2	64	0.810399	0.0879618	0.838055	0.0844603											62924.2	36.26	54831.7	36.44	67474.4	35.3	55665.7	36.91
1	318.01	318.01	68.5666	60.4778	59.4719	P02751|FINC_HUMAN	Fibronectin	1	auto	0	99	NTFAEVTGLSPGVTYYFK	iTRAQ4plex@N-term; iTRAQ4plex(K)@18		-0.0663891	2281.12	2282.13	2281.19	2282.19	1	24	23.SAMPLE 4.5.249.2	69.6	1.11858	0.754132	0.810232	0.803562											851.69	4.78	1024.39	5.16	1029.05	4.16	820.77	5.7
1	318.01	318.01	68.5666	60.4778	59.4719	P02751|FINC_HUMAN	Fibronectin	1	auto	0	99	PAQGVVTTLENVSPPR	iTRAQ4plex@N-term	cleaved R-P@N-term	0.00527764	1808	1809	1807.99	1809	1	10	23.SAMPLE 4.5.175.3	54.8	1.03897	0.94406	0.454903	1.92616											598.83	3.93	668.99	4.54	784.84	5.3	351.46	6.34
1	318.01	318.01	68.5666	60.4778	59.4719	P02751|FINC_HUMAN	Fibronectin	1	auto	0	85	PAQGVVTTLENVSPPR	iTRAQ4plex@N-term	cleaved R-P@N-term	-1.0957	1806.9	1807.9	1807.99	1809	1	13	17.SAMPLE 4.10.223.1	49.6	0.90733	0.298955	0.504363	0.485771											19180.4	38.52	18712.7	41.44	19673.4	46.26	9767.84	41.52
1	318.01	318.01	68.5666	60.4778	59.4719	P02751|FINC_HUMAN	Fibronectin	0	auto - low confidence	0	0	PDTTVDQVDDTSIVVR	iTRAQ4plex@N-term	cleaved P-P@N-term	0.00266362	1902.97	1903.98	1902.97	1903.97	1	6	4.SAMPLE 3.4.225.4	49.8667	0.724917	0.203259	0.642238	0.212652											31326.6	36.35	24418.4	40.75	34348.8	38.79	21716.2	39.13
1	318.01	318.01	68.5666	60.4778	59.4719	P02751|FINC_HUMAN	Fibronectin	0	auto - low confidence	0	0	PDTTVDQVDDTSIVVR	iTRAQ4plex@N-term	cleaved P-P@N-term	-0.0178695	1902.95	1903.95	1902.97	1903.97	1	8	24.SAMPLE 3.4.223.2	49.6	0.675535	0.20174	0.632741	0.227522											46308.8	55.72	33637.7	54.47	48826.7	58.72	30413	58.74
1	318.01	318.01	68.5666	60.4778	59.4719	P02751|FINC_HUMAN	Fibronectin	0	auto - low confidence	0	0	PFLYNNHN	iTRAQ4plex@N-term; Deamidated(N)@5	cleaved F-P@N-term; cleaved N-Y@C-term	0.138745	1162.69	1163.7	1162.55	1163.56	1	7	18.SAMPLE 3.9.34.3	24.4	1.07148	0.249081	1.32417	0.208468											10432.9	19.33	12020	20.01	11281.1	17.81	14705.2	20.02
1	318.01	318.01	68.5666	60.4778	59.4719	P02751|FINC_HUMAN	Fibronectin	0	auto - low confidence	0	0	PGCYDNGKHYQINQQWER	iTRAQ4plex@N-term; Methylthio(C)@3; Deamidated(N)@6; iTRAQ4plex(K)@8	cleaved K-P@N-term; missed K-H@8	-0.0401845	2570.13	2571.14	2570.17	2571.17	1	8	21.SAMPLE 2.4.176.3	43.3333	1.18947	0.404286	1.08045	0.303886											3748.75	11.79	4794.61	12.18	4616.62	10.53	4910.26	9.86
1	318.01	318.01	68.5666	60.4778	59.4719	P02751|FINC_HUMAN	Fibronectin	0	auto - low confidence	0	0	PGTEYVVSVSSVYEQHESTPLRGR	No iTRAQ4plex@N-term	cleaved L-P@N-term; missed R-G@22	-0.0798593	2676.23	2677.24	2676.31	2677.32	1	7	5.SAMPLE 2.4.288.4	58.2667	0.999994	0.498482	0.37322	1.11341											4411.99	15.24	4744.02	17.05	5268.35	14.84	1935.6	20.85
1	318.01	318.01	68.5666	60.4778	59.4719	P02751|FINC_HUMAN	Fibronectin	1	auto	0	99	PHEATCYDDGK	No iTRAQ4plex@N-term; Methylthio(C)@6; iTRAQ4plex(K)@11	cleaved D-P@N-term	-0.00799379	1424.57	1425.58	1424.58	1425.59	1	19	11.SAMPLE 2.4.120.3	35.8667	0.843364	0.155006	0.675075	0.18726											33194.4	34.99	30102	34.21	34682.8	34.35	23048.5	36.63
1	318.01	318.01	68.5666	60.4778	59.4719	P02751|FINC_HUMAN	Fibronectin	0	auto - shared MS/MS	0	25	PHEATCYDDGK	No iTRAQ4plex@N-term; Methylthio(C)@6; iTRAQ4plex(K)@11	cleaved D-P@N-term	0.060545	1424.64	1425.65	1424.58	1425.59	1	9	21.SAMPLE 2.4.162.3	41.4667	0.984274	0.389363	1.08041	0.51833											3093.74	7.98	3274.27	9.55	2808.39	8.55	2986.9	12.53
1	318.01	318.01	68.5666	60.4778	59.4719	P02751|FINC_HUMAN	Fibronectin	1	auto	0	99	PISINYR	iTRAQ4plex@N-term	cleaved K-P@N-term	-0.00152451	1005.57	1006.58	1005.57	1006.58	1	10	14.SAMPLE 3.4.129.7	37.0667	1.02091	0.151533	0.187555	0.616028											32236.2	36.22	35387.1	35.98	39324.5	38.11	7260.53	44.17
1	318.01	318.01	68.5666	60.4778	59.4719	P02751|FINC_HUMAN	Fibronectin	1	auto	0	99	PQAPITGYR	iTRAQ4plex@N-term	cleaved R-P@N-term	0.0034911	1145.63	1146.64	1145.63	1146.64	1	11	18.SAMPLE 3.9.77.3	30.1333	1.08202	0.242389	0.393236	0.563752											9726.33	16.58	11316.1	19.5	10727.3	17.23	4152.58	22.44
1	318.01	318.01	68.5666	60.4778	59.4719	P02751|FINC_HUMAN	Fibronectin	1	auto	0	74	PQAPITGYR	iTRAQ4plex@N-term; Deamidated(Q)@2	cleaved R-P@N-term	-0.0206401	1146.59	1147.6	1146.62	1147.62	1	9	15.SAMPLE 2.8.128.1	36.9333	0.989036	0.301842	0.44881	0.618806											15009.8	29.77	15962.5	36.32	15872	34.43	7012.47	40.64
1	318.01	318.01	68.5666	60.4778	59.4719	P02751|FINC_HUMAN	Fibronectin	1	auto	0	2	PQAPITGYR	iTRAQ4plex@N-term; iTRAQ4plex(Y)@8	cleaved R-P@N-term	0.0090594	1289.74	1290.75	1289.73	1290.74	1	7	17.SAMPLE 4.6.70.1	29.2	0.607761	0.250365	0.498088	0.536794											13903.1	19.07	9085.74	19.03	9769.52	18.23	4790.22	24.11
1	318.01	318.01	68.5666	60.4778	59.4719	P02751|FINC_HUMAN	Fibronectin	0	auto - low confidence	0	0	PQAPITGYR	iTRAQ4plex@N-term	cleaved R-P@N-term	0.0376502	1145.67	1146.68	1145.63	1146.64	1	5	4.SAMPLE 3.4.10.1	21.2	0.837226	0.254738	0.307612	0.710437											6072.09	9.47	5466.33	11.01	6391.05	10.31	1935.31	13.39
1	318.01	318.01	68.5666	60.4778	59.4719	P02751|FINC_HUMAN	Fibronectin	0	auto - low confidence	0	0	PRPYPPNVGEEIQIGHIPR	No iTRAQ4plex@N-term; Deamidated(N)@7; Deamidated(Q)@13	cleaved R-P@N-term	-0.0644594	2170.05	2171.06	2170.12	2171.12	1	7	12.SAMPLE 1.5.272.5	56.1333	0.77862	0.515941	0.752901	0.59605											3851.18	12.17	3224.29	13.15	3762.33	11.61	2788.5	14.22
1	318.01	318.01	68.5666	60.4778	59.4719	P02751|FINC_HUMAN	Fibronectin	1	auto	0	99	PVDQCQDSETGTFYQIGDSWEK	iTRAQ4plex@N-term; Dehydrated(D)@3; Methylthio(C)@5; Carboxy(D)@7; iTRAQ4plex(S)@8; iTRAQ4plex(K)@22	cleaved D-P@N-term	-0.00356376	3036.34	3037.35	3036.35	3037.36	1	27	12.SAMPLE 1.5.283.2	57.6	0.811775	0.146162	0.558363	0.345466											11437	11.19	9983.04	10.84	13254.2	10.86	7285.27	24.45
1	318.01	318.01	68.5666	60.4778	59.4719	P02751|FINC_HUMAN	Fibronectin	0	auto - low confidence	0	0	PVVIQQETTGTP	No iTRAQ4plex@N-term	cleaved T-P@N-term; cleaved P-R@C-term	-0.0810642	1268.58	1269.59	1268.66	1269.67	1	6	21.SAMPLE 2.4.230.1	50.5333	1.47053	0.992671	1.64442	1.91331											691.9	5.34	1094.04	6.83	586.78	10.47	949.87	6.56
1	318.01	318.01	68.5666	60.4778	59.4719	P02751|FINC_HUMAN	Fibronectin	0	auto - shared MS/MS	0	19	PYPPNVGEEIQIGHIPR	iTRAQ4plex@N-term	cleaved R-P@N-term	1.86301	2060.96	2061.97	2059.1	2060.1	1	11	18.SAMPLE 3.15.231.8	50.6667	0.676097	0.251658	0.272572	0.703755											17026.1	26.79	12377.7	24.31	15977	25.72	4286.99	29.37
1	318.01	318.01	68.5666	60.4778	59.4719	P02751|FINC_HUMAN	Fibronectin	1	auto	0	99	QAQQMVQPQSPVAVSQSKPGCYDNGK	Gln->pyro-Glu@N-term; iTRAQ4plex(K)@18; Methylthio(C)@21; Deamidated(N)@24; iTRAQ4plex(K)@26		0.0323978	3092.49	3093.5	3092.46	3093.47	1	23	21.SAMPLE 2.4.163.7	41.6	0.560047	0.327414	0.508049	0.557831											4827.55	6.98	2907.14	8.54	3928.93	7.33	1964.97	10.33
1	318.01	318.01	68.5666	60.4778	59.4719	P02751|FINC_HUMAN	Fibronectin	1	auto	0	99	QAQQMVQPQSPVAVSQSKPGCYDNGK	Gln->pyro-Glu@N-term; Oxidation(M)@5; iTRAQ4plex(K)@18; Methylthio(C)@21; Deamidated(N)@24; iTRAQ4plex(K)@26		-0.0622219	3108.39	3109.4	3108.46	3109.46	1	18	22.SAMPLE 1.4.140.4	38.5333	0.575205	0.546034	0.4921	0.567397											1872.41	4.81	1158.08	5.58	1802.6	4.82	873.23	4.37
1	318.01	318.01	68.5666	60.4778	59.4719	P02751|FINC_HUMAN	Fibronectin	1	auto	0	99	QAQQMVQPQSPVAVSQSKPGCYDNGK	Gln->pyro-Glu@N-term; Deamidated(Q)@7; iTRAQ4plex(K)@18; Methylthio(C)@21; Deamidated(N)@24; iTRAQ4plex(K)@26		0.00844033	3093.45	3094.46	3093.44	3094.45	1	12	22.SAMPLE 1.4.173.1	42.9333	0.520265	0.846136	0.128305	2.42023											1112.38	4.58	622.29	4.6	1251.58	4.14	158.08	3.79
1	318.01	318.01	68.5666	60.4778	59.4719	P02751|FINC_HUMAN	Fibronectin	1	auto	0	99	QAQQMVQPQSPVAVSQSKPGCYDNGK	Gln->pyro-Glu@N-term; Deamidated(Q)@4; Deamidated(Q)@9; iTRAQ4plex(K)@18; Methylthio(C)@21; Deamidated(N)@24; iTRAQ4plex(K)@26		0.0217589	3094.45	3095.46	3094.43	3095.44	1	13	22.SAMPLE 1.4.178.3	43.6	0.767982	0.674113	0.368716	0.760588											1336.78	7.14	1103.89	4.54	1869.59	4.71	678.6	4.87
1	318.01	318.01	68.5666	60.4778	59.4719	P02751|FINC_HUMAN	Fibronectin	1	auto	0	97	QAQQMVQPQSPVAVSQSKPGCYDNGK	Gln->pyro-Glu@N-term; Oxidation(M)@5; Deamidated(Q)@7; iTRAQ4plex(K)@18; Methylthio(C)@21; Deamidated(N)@24; iTRAQ4plex(K)@26		-0.0342546	3109.41	3110.41	3109.44	3110.45	1	11	22.SAMPLE 1.4.144.5	39.0667	0.825596	0.699736	1.19198	1.22307											989.6	4.34	878.5	4.79	490.31	4.91	575.33	4.04
1	318.01	318.01	68.5666	60.4778	59.4719	P02751|FINC_HUMAN	Fibronectin	1	auto	0	99	QDGHLWCSTTSNYEQDQK	iTRAQ4plex@N-term; FormaldehydeAdduct(W)@6; No Methylthio(C)@7; iTRAQ4plex(K)@18		-0.0457838	2439.05	2440.06	2439.1	2440.11	1	25	12.SAMPLE 1.5.191.5	45.3333	1.17638	0.231492	0.742486	0.393238											4851.35	8.65	6136.57	9.06	6228.13	9.2	4552.2	16.59
1	318.01	318.01	68.5666	60.4778	59.4719	P02751|FINC_HUMAN	Fibronectin	1	auto	0	99	QDGHLWCSTTSNYEQDQK	iTRAQ4plex@N-term; Methylthio(C)@7; iTRAQ4plex(T)@9; iTRAQ4plex(K)@18		0.017559	2617.21	2618.22	2617.19	2618.2	1	23	21.SAMPLE 2.4.164.2	41.7333	0.390894	0.28919	1.05745	0.383425											5690.06	6.18	2391.61	6.41	3872.58	6.93	4031.21	13.67
1	318.01	318.01	68.5666	60.4778	59.4719	P02751|FINC_HUMAN	Fibronectin	1	auto	0	99	QDGHLWCSTTSNYEQDQK	iTRAQ4plex@N-term; Methylthio(C)@7; iTRAQ4plex(S)@11; iTRAQ4plex(K)@18		0.0278135	2617.22	2618.22	2617.19	2618.2	1	23	21.SAMPLE 2.4.175.3	43.2	0.602308	0.183137	1.06922	0.199818											11051.4	10.23	7157.32	11.31	7404.32	10.14	7793.38	11.34
1	318.01	318.01	68.5666	60.4778	59.4719	P02751|FINC_HUMAN	Fibronectin	1	auto	0	99	QDGHLWCSTTSNYEQDQK	iTRAQ4plex@N-term; Methylthio(C)@7; iTRAQ4plex(K)@18		-0.0408907	2473.05	2474.05	2473.09	2474.1	1	34	22.SAMPLE 1.4.190.6	45.2	1.05651	0.132165	0.826275	0.126357											27063.2	26.97	30744.4	26.69	33811	26.85	27501.7	27.03
1	318.01	318.01	68.5666	60.4778	59.4719	P02751|FINC_HUMAN	Fibronectin	1	auto	0	99	QDGHLWCSTTSNYEQDQK	iTRAQ4plex@N-term; Methylthio(C)@7; iTRAQ4plex(K)@18		0.946433	2474.03	2475.04	2473.09	2474.1	1	17	22.SAMPLE 1.4.197.2	46.1333	1.57966	0.275607	0.772684	0.337347											2291.44	5.35	3892.12	5.7	2965.33	5.39	2255.54	6.41
1	318.01	318.01	68.5666	60.4778	59.4719	P02751|FINC_HUMAN	Fibronectin	1	auto	0	99	QDGHLWCSTTSNYEQDQK	Gln->pyro-Glu@N-term; Methylthio(C)@7; iTRAQ4plex(K)@18		0.0515782	2312.01	2313.02	2311.96	2312.97	1	25	22.SAMPLE 1.4.215.4	48.5333	1.0852	0.192652	0.873454	0.188414											9696.95	14.88	11315.2	13.18	11713.2	13.87	10071.4	14.76
1	318.01	318.01	68.5666	60.4778	59.4719	P02751|FINC_HUMAN	Fibronectin	1	auto	0	99	QDGHLWCSTTSNYEQDQK	Gln->pyro-Glu@N-term; Methylthio(C)@7; iTRAQ4plex(S)@11; iTRAQ4plex(K)@18		0.0101763	2456.07	2457.08	2456.06	2457.07	1	14	21.SAMPLE 2.4.198.4	46.2667	0.485517	0.423267	0.873521	0.511848											3862.96	8.15	2016.69	7.4	2574.13	6.75	2213.5	9.73
1	318.01	318.01	68.5666	60.4778	59.4719	P02751|FINC_HUMAN	Fibronectin	1	auto	0	99	QDGHLWCSTTSNYEQDQK	Gln->pyro-Glu@N-term; Methylthio(C)@7; iTRAQ4plex(T)@9; iTRAQ4plex(K)@18		-0.0334769	2456.03	2457.03	2456.06	2457.07	1	12	22.SAMPLE 1.4.187.1	44.8	0.412812	0.391548	1.07068	0.341491											4025.53	5.54	1786.86	6.55	2627.63	6.5	2769.5	6.52
1	318.01	318.01	68.5666	60.4778	59.4719	P02751|FINC_HUMAN	Fibronectin	1	auto	0	11	QDGHLWCSTTSNYEQDQK	Gln->pyro-Glu@N-term; Methylthio(C)@7; Deamidated(Q)@17; iTRAQ4plex(K)@18		0.0131379	2312.96	2313.96	2312.94	2313.95	1	8	22.SAMPLE 1.4.232.3	50.8	0.948395	0.308669	0.537783	0.685406											2752.62	5.1	2807.05	6.93	2495.06	6.83	1320.88	8.3
1	318.01	318.01	68.5666	60.4778	59.4719	P02751|FINC_HUMAN	Fibronectin	0	auto - low confidence	0	0	QDGHLWCSTTSNYEQDQK	No iTRAQ4plex@N-term; Methylthio(C)@7; Deamidated(N)@12; Deamidated(Q)@17; iTRAQ4plex(K)@18		0.0439727	2331	2332.01	2330.95	2331.96	1	8	16.SAMPLE 1.8.251.2	53.3333	0.786318	0.119273	0.457877	0.3776											46412	35.39	39241.2	35.99	43685.6	38.21	19690.7	72.33
1	318.01	318.01	68.5666	60.4778	59.4719	P02751|FINC_HUMAN	Fibronectin	0	auto - low confidence	0	0	QDGHLWCSTTSNYEQDQK	iTRAQ4plex@N-term; Methylthio(C)@7; iTRAQ4plex(K)@18		-0.0425637	2473.05	2474.05	2473.09	2474.1	1	3	19.SAMPLE 4.4.240.5	51.8667	1.06475	0.216887	0.79367	0.293132											14618.9	23.03	16737	24.95	13500.1	23.82	10547.6	24.69
1	318.01	318.01	68.5666	60.4778	59.4719	P02751|FINC_HUMAN	Fibronectin	0	auto - low confidence	0	0	QDGHLWCSTTSNYEQDQK	Gln->pyro-Glu@N-term; Methylthio(C)@7; Deamidated(N)@12; iTRAQ4plex(K)@18		0.0773482	2313.02	2314.03	2312.94	2313.95	1	4	22.SAMPLE 1.4.87.3	31.4667	0.0296351	5.30385	0.32409	1.02594											2219.64	3.23	70.73	3.75	1540.01	4.92	491.32	4.79
1	318.01	318.01	68.5666	60.4778	59.4719	P02751|FINC_HUMAN	Fibronectin	0	auto - low confidence	0	0	QDGHLWCSTTSNYEQDQK	iTRAQ4plex@N-term; Methylthio(C)@7; Deamidated(N)@12; Deamidated(Q)@17; iTRAQ4plex(K)@18		0.0382603	2475.09	2476.1	2475.06	2476.06	1	5	23.SAMPLE 4.5.185.3	56.8	0.499653	0.623676	0.42053	1.0181											1775.03	4.72	953.65	5.38	1454.9	5.08	602.29	5.76
1	318.01	318.01	68.5666	60.4778	59.4719	P02751|FINC_HUMAN	Fibronectin	0	auto - low confidence	0	0	QDGHLWCSTTSNYEQDQK	No iTRAQ4plex@N-term; Methylthio(C)@7; Deamidated(N)@12; Deamidated(Q)@17; iTRAQ4plex(K)@18		0.0145121	2330.97	2331.98	2330.95	2331.96	1	6	23.SAMPLE 4.5.194.3	58.6	0.752046	0.317548	0.346008	0.663277											2725.65	5.04	2204.09	5.69	2795.6	5.02	952.22	6.08
1	318.01	318.01	68.5666	60.4778	59.4719	P02751|FINC_HUMAN	Fibronectin	1	auto	0	99	QGENGQMMSCTCLGNGK	iTRAQ4plex@N-term; Deamidated(N)@4; Methylthio(C)@10; Methylthio(C)@12; Deamidated(N)@15; iTRAQ4plex(K)@17		-0.0219681	2138.83	2139.83	2138.85	2139.85	1	24	21.SAMPLE 2.4.244.1	52.4	1.10209	0.289503	0.332828	0.674917											3094.57	6.88	3667.18	6.8	3960.36	6.31	1297.57	8.51
1	318.01	318.01	68.5666	60.4778	59.4719	P02751|FINC_HUMAN	Fibronectin	1	auto	0	99	QHDMGHMMR	iTRAQ4plex@N-term		0.0031578	1285.56	1286.57	1285.56	1286.57	1	14	15.SAMPLE 2.8.85.4	31.2	0.79424	0.21416	1.21804	0.171565											27474.4	35.69	23463.6	39.95	29386.4	36.84	35235.9	41.27
1	318.01	318.01	68.5666	60.4778	59.4719	P02751|FINC_HUMAN	Fibronectin	1	auto	0	34	QHDMGHMMR	iTRAQ4plex@N-term; Oxidation(M)@4		-0.00648415	1301.55	1302.56	1301.55	1302.56	1	8	15.SAMPLE 2.8.86.1	31.3333	0.646761	0.457634	1.37153	0.450513											11572.2	28.86	8047.74	30.88	11684.1	33.4	15775.2	54.93
1	318.01	318.01	68.5666	60.4778	59.4719	P02751|FINC_HUMAN	Fibronectin	0	auto - low confidence	0	0	QQETTGTPR	Gln->pyro-Glu@N-term	cleaved I-Q@N-term	0.024283	999.486	1000.49	999.462	1000.47	1	5	17.SAMPLE 4.6.159.1	41.0667	0.816282	0.584021	4.35438	0.586755											5269.06	19.74	4624.75	20.72	3623.36	20.84	15531.5	18.03
1	318.01	318.01	68.5666	60.4778	59.4719	P02751|FINC_HUMAN	Fibronectin	1	auto	0	99	QSKPGCYDNGK	Gln->pyro-Glu@N-term; iTRAQ4plex(K)@3; Methylthio(C)@6; Deamidated(N)@9; iTRAQ4plex(K)@11	cleaved S-Q@N-term	-0.0093526	1513.67	1514.68	1513.68	1514.69	1	15	11.SAMPLE 2.4.128.1	36.9333	3.56199	0.196514	4.12832	0.225381											7413	14.04	28392.3	14.88	7563.69	16.68	30738.5	14.3
1	318.01	318.01	68.5666	60.4778	59.4719	P02751|FINC_HUMAN	Fibronectin	1	auto	0	99	QVDAVPANGQTPIQR	iTRAQ4plex@N-term; Deamidated(N)@8	cleaved F-Q@N-term	-0.0388898	1737.87	1738.88	1737.91	1738.92	1	12	16.SAMPLE 1.6.132.2	37.4667	1.00135	0.44812	0.537305	0.805557											9900.12	31.96	10659.6	33.13	8869.65	32.67	4691.41	33.61
1	318.01	318.01	68.5666	60.4778	59.4719	P02751|FINC_HUMAN	Fibronectin	0	auto - no iTRAQ	0	91	QVDAVPANGQTPIQR	Gln->pyro-Glu@N-term; Deamidated(N)@8	cleaved F-Q@N-term	-0.0018241	1576.78	1577.79	1576.78	1577.79	1	10	16.SAMPLE 1.6.146.10	39.3333	1.68698	1.30003	1.51961	0.963035											488.78	5.24	886.62	6.52	839.07	6.8	1255.18	6.53
1	318.01	318.01	68.5666	60.4778	59.4719	P02751|FINC_HUMAN	Fibronectin	1	auto	0	99	QYNVGPSVSK	iTRAQ4plex@N-term; iTRAQ4plex(K)@10		0.00312494	1365.75	1366.76	1365.75	1366.76	1	16	23.SAMPLE 4.5.72.3	34.2	1.08329	0.289027	0.792797	0.427348											2710.75	5.42	3157.53	6.59	3164.73	5.45	2469.87	9.66
1	318.01	318.01	68.5666	60.4778	59.4719	P02751|FINC_HUMAN	Fibronectin	1	auto	0	99	QYNVGPSVSK	iTRAQ4plex@N-term; iTRAQ4plex(Y)@2; iTRAQ4plex(K)@10		0.0350565	1509.89	1510.89	1509.85	1510.86	1	14	18.SAMPLE 3.9.60.2	27.8667	0.827919	0.165681	0.566219	0.169567											16305.9	17.33	14516	18.45	20322.2	18.82	11327.4	16.09
1	318.01	318.01	68.5666	60.4778	59.4719	P02751|FINC_HUMAN	Fibronectin	1	auto	0	99	QYNVGPSVSK	Gln->pyro-Glu@N-term; iTRAQ4plex(K)@10		0.00268933	1204.62	1205.63	1204.62	1205.63	1	11	23.SAMPLE 4.5.85.4	36.8	1.31834	0.775408	0.750085	1.50304											800.48	4.54	1134.73	6	641.95	5.66	474.01	5.77
1	318.01	318.01	68.5666	60.4778	59.4719	P02751|FINC_HUMAN	Fibronectin	1	auto	0	98	QYNVGPSVSK	Gln->pyro-Glu@N-term; iTRAQ4plex(K)@10		0.0165726	1204.64	1205.64	1204.62	1205.63	1	10	13.SAMPLE 4.6.165.3	41.8667	2.25691	0.320792	2.48236	0.561883											10959.9	32.66	26597.2	31.59	8057.15	36.36	19688.9	65.91
1	318.01	318.01	68.5666	60.4778	59.4719	P02751|FINC_HUMAN	Fibronectin	0	auto - low confidence	0	0	QYNVGPSVSK	iTRAQ4plex@N-term; Oxidation(P)@6; iTRAQ4plex(K)@10		0.0330153	1381.78	1382.79	1381.74	1382.75	1	5	3.SAMPLE 4.4.149.1	39.7333	1.04144	0.139203	0.930983	0.21444											48601.2	50.71	54424.7	50.15	32412.3	47.21	29704.8	46.75
1	318.01	318.01	68.5666	60.4778	59.4719	P02751|FINC_HUMAN	Fibronectin	0	auto - low confidence	0	0	QYNVGPSVSK	iTRAQ4plex@N-term; Phospho(S)@7; iTRAQ4plex(K)@10		0.0107618	1445.73	1446.73	1445.72	1446.72	1	7	15.SAMPLE 2.8.147.3	39.4667	1.39268	0.222535	0.765211	0.298032											10803.2	19.9	16177.8	20.2	11873.2	21.31	8943.85	21.28
1	318.01	318.01	68.5666	60.4778	59.4719	P02751|FINC_HUMAN	Fibronectin	0	auto - low confidence	0	0	RAQITGYR	iTRAQ4plex@N-term; Oxidation(Y)@7; Oxidation(R)@8	cleaved P-R@N-term; missed R-A@1	-0.0408139	1139.58	1140.58	1139.62	1140.62	1	6	4.SAMPLE 3.4.198.2	46.2667	0.534316	0.261865	0.767865	0.149034											23277.3	26.42	13373.5	31.56	29793	25.36	22520.3	27.55
1	318.01	318.01	68.5666	60.4778	59.4719	P02751|FINC_HUMAN	Fibronectin	0	auto - low confidence	0	0	RCHEGGQSYK	iTRAQ4plex@N-term; Methylthio(C)@2; iTRAQ4plex(K)@10	cleaved N-R@N-term; missed R-C@1	0.00471375	1497.71	1498.72	1497.71	1498.71	1	6	12.SAMPLE 1.5.47.1	26.1333	0.738528	0.211014	0.857551	0.193784											17774.4	22.55	14114.9	23.8	20845.2	24.75	17597.2	26.95
1	318.01	318.01	68.5666	60.4778	59.4719	P02751|FINC_HUMAN	Fibronectin	0	auto - low confidence	0	0	RHHPEHFSGRPR	No iTRAQ4plex@N-term; Oxidation(H)@6	cleaved I-R@N-term; missed R-H@1	0.0703694	1527.83	1528.83	1527.76	1528.76	1	6	14.SAMPLE 3.4.59.1	27.7333	0.769316	0.274211	0.704731	0.438376											15742.8	26.28	13022.7	28.33	15473.3	30.42	10734.5	42.06
1	318.01	318.01	68.5666	60.4778	59.4719	P02751|FINC_HUMAN	Fibronectin	1	auto	0	99	RPGGEPSPEGTTGQSYNQYSQR	iTRAQ4plex@N-term; Deamidated(N)@17		-0.0209863	2540.14	2541.15	2540.17	2541.17	1	11	1.SAMPLE 2.6.184.2	44.4	0.785536	0.343203	0.898173	0.317441											6665.97	16.17	5630.46	13.67	7330.21	14.67	6481.15	15.97
1	318.01	318.01	68.5666	60.4778	59.4719	P02751|FINC_HUMAN	Fibronectin	1	auto	0	99	RPGGEPSPEGTTGQSYNQYSQR	iTRAQ4plex@N-term; Deamidated(N)@17		0.00823423	2540.17	2541.18	2540.17	2541.17	1	14	2.SAMPLE 1.4.165.2	41.8667	0.755404	0.471327	0.800476	0.565833											7730.73	22.23	6279.35	23.45	8240.57	25.05	6493.54	30.99
1	318.01	318.01	68.5666	60.4778	59.4719	P02751|FINC_HUMAN	Fibronectin	1	auto	0	81	RPHETGGYMLECVCLGNGK	iTRAQ4plex@N-term; iTRAQ4plex(T)@5; Methylthio(C)@12; Methylthio(C)@14; Deamidated(N)@17; iTRAQ4plex(K)@19		-0.0182927	2588.19	2589.19	2588.2	2589.21	1	10	10.SAMPLE 1.4.312.1	61.4667	0.460147	0.261492	0.371089	0.505855											9349.84	10.77	4626.11	10.86	5124.07	10.42	1871.84	8.67
1	318.01	318.01	68.5666	60.4778	59.4719	P02751|FINC_HUMAN	Fibronectin	0	auto - low confidence	0	0	RWRPKNSVGR	No iTRAQ4plex@N-term; Oxidation(W)@2; iTRAQ4plex(K)@5	cleaved L-R@N-term; missed R-W@1; missed K-N@5	0.0145386	1414.82	1415.83	1414.8	1415.81	1	6	6.SAMPLE 1.4.49.1	26.4	1.24874	0.169113	0.71973	0.194882											12871.8	17.08	17283.3	18.12	16647.3	17.04	11794.8	19.56
1	318.01	318.01	68.5666	60.4778	59.4719	P02751|FINC_HUMAN	Fibronectin	0	auto - low confidence	0	0	RWRPKNSVGR	No iTRAQ4plex@N-term; iTRAQ4plex(K)@5	cleaved L-R@N-term; missed R-W@1; missed K-N@5	0.0201998	1398.83	1399.84	1398.81	1399.82	1	5	13.SAMPLE 4.6.37.1	24.8	1.15314	0.269952	0.67527	0.429692											7832.18	16.68	9711.36	16.11	9754.58	16.19	6484.28	25.7
1	318.01	318.01	68.5666	60.4778	59.4719	P02751|FINC_HUMAN	Fibronectin	0	auto - low confidence	0	0	SCTTEGRQDGHLWCSTTSNY	iTRAQ4plex@N-term; Methylthio(C)@2; Methylthio(C)@14	cleaved Y-S@N-term; cleaved Y-E@C-term; missed R-Q@7	-0.094235	2480.9	2481.91	2480.99	2482	1	5	20.SAMPLE 3.5.327.1	63.4667	0.792021	0.598438	0.873009	0.698871											6325.12	22.52	5386.67	25.91	6293.8	24.21	5408.88	31.56
1	318.01	318.01	68.5666	60.4778	59.4719	P02751|FINC_HUMAN	Fibronectin	0	auto - low confidence	0	0	SFTVHWIAPR	iTRAQ4plex@N-term	cleaved N-S@N-term	0.00448538	1356.75	1357.75	1356.74	1357.75	1	7	4.SAMPLE 3.4.160.6	41.2	0.985718	0.221786	0.747852	0.208045											17021.2	25.94	18040.9	29.07	23996.3	27.55	17665.9	30.65
1	318.01	318.01	68.5666	60.4778	59.4719	P02751|FINC_HUMAN	Fibronectin	1	auto	0	99	SKPGCYDNGK	iTRAQ4plex@N-term; iTRAQ4plex(K)@2; Methylthio(C)@5; Deamidated(N)@8; iTRAQ4plex(K)@10	cleaved Q-S@N-term	-0.0019099	1546.75	1547.75	1546.75	1547.76	1	14	12.SAMPLE 1.5.68.1	28.9333	1.15645	0.0771249	0.253548	0.213868											42394	25.09	52716.4	26.07	50292.5	25.84	12552.7	26.06
1	318.01	318.01	68.5666	60.4778	59.4719	P02751|FINC_HUMAN	Fibronectin	1	auto	0	99	SLLVSWQPPR	iTRAQ4plex@N-term; FormaldehydeAdduct(W)@6	cleaved N-S@N-term	-0.00147663	1337.76	1338.76	1337.76	1338.77	1	16	3.SAMPLE 4.4.202.3	46.8	0.796547	0.225295	0.245681	0.692572											22747.7	32.95	19483.3	33.62	23015.3	33.1	5566.26	37.71
1	318.01	318.01	68.5666	60.4778	59.4719	P02751|FINC_HUMAN	Fibronectin	1	auto	0	99	SLLVSWQPPR	iTRAQ4plex@N-term	cleaved N-S@N-term	-0.00176763	1325.76	1326.76	1325.76	1326.77	1	12	4.SAMPLE 3.4.169.2	42.4	0.894188	0.359255	0.665626	0.569621											6028.86	16.1	5796.67	13.93	5903.93	14.54	3868.54	19.87
1	318.01	318.01	68.5666	60.4778	59.4719	P02751|FINC_HUMAN	Fibronectin	1	auto	0	99	SLLVSWQPPR	iTRAQ4plex@N-term	cleaved N-S@N-term	-1.01052	1324.75	1325.76	1325.76	1326.77	1	15	4.SAMPLE 3.4.179.2	43.7333	0.939044	0.183981	0.463277	0.469642											26830.7	34.13	27091.5	36.01	27676.1	35.68	12621.8	57
1	318.01	318.01	68.5666	60.4778	59.4719	P02751|FINC_HUMAN	Fibronectin	1	auto	0	99	SLLVSWQPPR	iTRAQ4plex@N-term	cleaved N-S@N-term	-0.0248549	1325.73	1326.74	1325.76	1326.77	1	10	23.SAMPLE 4.5.201.3	60	0.792808	1.01512	0.237348	1.97613											673.93	4.38	574.51	4.48	755.71	6.6	176.57	3.13
1	318.01	318.01	68.5666	60.4778	59.4719	P02751|FINC_HUMAN	Fibronectin	1	auto	0	73	SLLVSWQPPR	iTRAQ4plex@N-term; Oxidation(W)@6	cleaved N-S@N-term	-0.0145996	1341.74	1342.74	1341.75	1342.76	1	10	4.SAMPLE 3.4.95.2	32.5333	1.09645	0.241989	0.752445	0.420647											9764.62	17.53	11512.2	18.68	10870.5	19.17	8051.92	30.75
1	318.01	318.01	68.5666	60.4778	59.4719	P02751|FINC_HUMAN	Fibronectin	1	auto	0	99	SPASSKPISINYR	No iTRAQ4plex@N-term; iTRAQ4plex(K)@6	cleaved D-S@N-term	-0.0196909	1562.83	1563.84	1562.85	1563.86	1	14	18.SAMPLE 3.9.113.2	34.9333	0.919977	0.395029	0.781828	0.506185											5084.06	14.91	5029.24	13.31	4991.2	14.09	3841.42	16.14
1	318.01	318.01	68.5666	60.4778	59.4719	P02751|FINC_HUMAN	Fibronectin	1	auto	0	99	SQSKPGCYDNGK	iTRAQ4plex@N-term; iTRAQ4plex(K)@4; Methylthio(C)@7; Deamidated(N)@10; iTRAQ4plex(K)@12	cleaved V-S@N-term	0.0134194	1761.85	1762.86	1761.84	1762.85	1	14	11.SAMPLE 2.4.114.5	35.0667	2.07913	0.0962117	1.8818	0.1224											7047.07	6.03	15754.5	6.93	6602.06	7.12	12230.1	7.08
1	318.01	318.01	68.5666	60.4778	59.4719	P02751|FINC_HUMAN	Fibronectin	1	auto	0	99	SSPVVIDASTAIDAPSNLR	iTRAQ4plex@N-term		0.0334493	2056.13	2057.13	2056.09	2057.1	1	8	23.SAMPLE 4.5.172.8	54.2	0.789751	6.68071	100												114.78	5.38	97.47	4.64	0	10.03	89.58	3.47
1	318.01	318.01	68.5666	60.4778	59.4719	P02751|FINC_HUMAN	Fibronectin	1	auto	0	99	STATISGLKPGVDYTITVYAVTGR	iTRAQ4plex@N-term; iTRAQ4plex(K)@9		-0.0569828	2757.46	2758.47	2757.52	2758.52	1	13	4.SAMPLE 3.4.230.2	50.5333	0.91158	0.44371	0.781123	0.565812											2285.48	7.26	2240.2	6.94	2460.32	5.97	1891.85	9.67
1	318.01	318.01	68.5666	60.4778	59.4719	P02751|FINC_HUMAN	Fibronectin	0	auto - low confidence	0	0	STTPDITGYR	iTRAQ4plex@N-term; iTRAQ4plex(S)@1		0.0805298	1397.82	1398.83	1397.74	1398.75	1	6	3.SAMPLE 4.4.172.7	42.8	0.978029	0.0524087	0.581442	0.0800284											223402	81.52	234938	88.38	261930	88.55	149923	108.75
1	318.01	318.01	68.5666	60.4778	59.4719	P02751|FINC_HUMAN	Fibronectin	0	auto - low confidence	0	0	STTPDITGYR	iTRAQ4plex@N-term		-0.0240019	1253.61	1254.62	1253.64	1254.64	1	4	16.SAMPLE 1.6.75.3	29.8667	0.959065	0.507482	0.820474	0.567498											8808.52	32.71	9083.76	31.42	9868.33	36.68	7970.48	34.18
1	318.01	318.01	68.5666	60.4778	59.4719	P02751|FINC_HUMAN	Fibronectin	0	auto - low confidence	0	0	STTPDITGYR	Methylthio@N-term; Deamidated(R)@10		0.0610048	1156.57	1157.58	1156.51	1157.51	1	6	21.SAMPLE 2.4.77.1	30.1333	1.20684	0.599482	0.857819	0.656915											5605.67	24.22	7274.29	30.23	6213.87	27.19	5247.27	25.71
1	318.01	318.01	68.5666	60.4778	59.4719	P02751|FINC_HUMAN	Fibronectin	0	auto - low confidence	0	0	STTPDITGYR	iTRAQ4plex@N-term		-0.0449092	1253.59	1254.6	1253.64	1254.64	1	4	21.SAMPLE 2.4.116.4	35.3333	0.856786	0.253002	0.728908	0.349546											18169.2	31.63	16738.7	30.73	16388.5	33.89	11759.5	33.14
1	318.01	318.01	68.5666	60.4778	59.4719	P02751|FINC_HUMAN	Fibronectin	0	auto - low confidence	0	0	STTPDITGYR	iTRAQ4plex@N-term; iTRAQ4plex(Y)@9		0.00180867	1397.74	1398.75	1397.74	1398.75	1	3	23.SAMPLE 4.5.85.3	36.8	1.42268	1.30615	1.55926	1.15902											491.55	4.79	751.95	6.54	557.19	5.39	855.26	5.46
1	318.01	318.01	68.5666	60.4778	59.4719	P02751|FINC_HUMAN	Fibronectin	1	auto	0	99	SYTITGLQPGTDYK	iTRAQ4plex@N-term; iTRAQ4plex(Y)@2; iTRAQ4plex(K)@14		-0.0284314	1975.03	1976.04	1975.06	1976.07	1	16	17.SAMPLE 4.6.155.10	40.5333	0.741618	0.19404	0.702407	0.242238											7729.24	9.16	6163.56	9.47	7353.32	10.09	5084.5	10.15
1	318.01	318.01	68.5666	60.4778	59.4719	P02751|FINC_HUMAN	Fibronectin	1	auto	0	99	SYTITGLQPGTDYK	iTRAQ4plex@N-term; iTRAQ4plex(K)@14		-0.021635	1830.94	1831.95	1830.96	1831.97	1	23	17.SAMPLE 4.6.173.4	42.9333	0.88903	0.172221	0.912458	0.185195											18703.5	21.37	17879.5	23.04	18172.8	21.63	16323.4	23.16
1	318.01	318.01	68.5666	60.4778	59.4719	P02751|FINC_HUMAN	Fibronectin	1	auto	0	99	SYTITGLQPGTDYK	iTRAQ4plex@N-term; iTRAQ4plex(K)@14		0.0161437	1830.98	1831.98	1830.96	1831.97	1	24	18.SAMPLE 3.9.174.7	43.0667	0.957438	0.058601	0.812464	0.0692424											103420	41.91	106471	45.07	115361	44.49	92265.4	53.06
1	318.01	318.01	68.5666	60.4778	59.4719	P02751|FINC_HUMAN	Fibronectin	1	auto	0	99	SYTITGLQPGTDYK	iTRAQ4plex@N-term; iTRAQ4plex(K)@14		0.00833084	1830.97	1831.98	1830.96	1831.97	1	26	18.SAMPLE 3.15.177.8	43.4667	0.801002	0.0825695	0.804081	0.091147											72998.3	38.63	62872.6	39.85	71301.3	38.83	56438.2	41.25
1	318.01	318.01	68.5666	60.4778	59.4719	P02751|FINC_HUMAN	Fibronectin	1	auto	0	99	SYTITGLQPGTDYK	iTRAQ4plex@N-term; iTRAQ4plex(K)@14		-2.97068	1827.99	1829	1830.96	1831.97	1	18	18.SAMPLE 3.9.173.11	42.9333	0.934015	0.140601	0.66441	0.240237											19491.6	19.22	19575.6	19.62	19421.4	19.61	12702.6	27.69
1	318.01	318.01	68.5666	60.4778	59.4719	P02751|FINC_HUMAN	Fibronectin	0	auto - low confidence	0	0	TAGPDQTEMTIEGLQP	Carbamyl@N-term; Oxidation(P)@4	cleaved P-T@C-term	0.0542573	1745.83	1746.84	1745.78	1746.79	1	8	16.SAMPLE 1.6.79.5	30.4	0.764073	0.116664	0.985664	0.115749											34236	24.85	28127.6	25.69	31013.6	23.69	30092.4	26.17
1	318.01	318.01	68.5666	60.4778	59.4719	P02751|FINC_HUMAN	Fibronectin	0	auto - low confidence	0	0	TCFGGQR	iTRAQ4plex@N-term; Methylthio(C)@2	cleaved C-T@N-term	-0.0131069	957.415	958.422	957.428	958.436	1	10	19.SAMPLE 4.4.100.2	33.2	0.97859	0.389458	0.616624	0.540465											8739.31	24.79	9195.86	24.54	10605.1	25.43	6437.39	31.18
1	318.01	318.01	68.5666	60.4778	59.4719	P02751|FINC_HUMAN	Fibronectin	1	auto	0	99	TEIDKPSQMQVTDVQDNSISVK	iTRAQ4plex@N-term; iTRAQ4plex(K)@5; Ser->Oxoalanine(S)@7; Deamidated(Q)@8; Deamidated(Q)@10; Deamidated(N)@17; iTRAQ4plex(K)@22		-0.00939573	2894.43	2895.44	2894.44	2895.45	1	22	15.SAMPLE 2.8.207.1	47.4667	0.8824	0.140783	0.671177	0.158578											34046.2	32.08	32303.5	33.79	37951.3	32.35	25074.9	33.53
1	318.01	318.01	68.5666	60.4778	59.4719	P02751|FINC_HUMAN	Fibronectin	1	auto	0	99	TEIDKPSQMQVTDVQDNSISVK	iTRAQ4plex@N-term; iTRAQ4plex(K)@5; Dehydrated(S)@7; Deamidated(Q)@8; Oxidation(M)@9; Deamidated(Q)@10; iTRAQ4plex(K)@22		0.0105366	2893.47	2894.48	2893.46	2894.47	1	13	23.SAMPLE 4.5.135.4	46.8	0.656852	1.09024	0.670498	1.77146											741.34	4.44	523.6	4.77	580.87	6.3	383.4	5.37
1	318.01	318.01	68.5666	60.4778	59.4719	P02751|FINC_HUMAN	Fibronectin	1	auto	0	98	TETITGFQVDAVPANGQTPIQR	iTRAQ4plex@N-term; Deamidated(N)@15		0.0227958	2487.3	2488.3	2487.27	2488.28	1	8	23.SAMPLE 4.5.168.8	53.4	1.97018	5.29782	1.70997	6.39643											108.98	5.29	230.87	4.9	78.09	3.01	131.45	6.71
1	318.01	318.01	68.5666	60.4778	59.4719	P02751|FINC_HUMAN	Fibronectin	1	auto	0	99	TFYSCTTEGR	iTRAQ4plex@N-term; Methylthio(C)@5; iTRAQ4plex(T)@7		0.0182867	1497.7	1498.71	1497.68	1498.69	1	11	10.SAMPLE 1.4.160.4	41.2	0.776854	0.250966	0.877801	0.267142											7472.74	12.39	6242.15	11.76	6500.83	12.43	5617.47	10.48
1	318.01	318.01	68.5666	60.4778	59.4719	P02751|FINC_HUMAN	Fibronectin	1	auto	0	99	TFYSCTTEGR	iTRAQ4plex@N-term; Methylthio(C)@5		-0.00238723	1353.58	1354.59	1353.58	1354.59	1	14	17.SAMPLE 4.6.161.6	41.3333	0.943815	0.396874	0.56988	0.478732											6257.48	18.37	6350.4	16.96	9065.67	17.42	5085.8	22.3
1	318.01	318.01	68.5666	60.4778	59.4719	P02751|FINC_HUMAN	Fibronectin	1	auto	0	99	TFYSCTTEGR	iTRAQ4plex@N-term; No Methylthio(C)@5		0.00637181	1307.6	1308.61	1307.59	1308.6	1	13	19.SAMPLE 4.4.161.4	41.3333	0.798413	0.280026	0.805856	0.274247											15766.2	28.33	13535.3	29.07	16324.9	30.24	12950.4	26.19
1	318.01	318.01	68.5666	60.4778	59.4719	P02751|FINC_HUMAN	Fibronectin	0	auto - no iTRAQ	0	99	TFYSCTTEGR	No iTRAQ4plex@N-term; Methylthio(C)@5		0.0130853	1209.49	1210.5	1209.48	1210.49	1	12	20.SAMPLE 3.5.154.6	40.4	1.07851	1.55098	0.208964	3.05064											2624.39	30.01	3043.45	31.89	4518.96	29.08	929.58	27.72
1	318.01	318.01	68.5666	60.4778	59.4719	P02751|FINC_HUMAN	Fibronectin	1	auto	0	82	TFYSCTTEGR	iTRAQ4plex@N-term; Methylthio(C)@5; iTRAQ4plex(T)@6		0.00780819	1497.69	1498.7	1497.68	1498.69	1	10	19.SAMPLE 4.4.134.9	37.7333	0.647816	0.133527	0.906065	0.136467											41619.8	30.89	28991.2	32.18	34676.3	29.7	30929.1	32.86
1	318.01	318.01	68.5666	60.4778	59.4719	P02751|FINC_HUMAN	Fibronectin	0	auto - no iTRAQ	0	21	TFYSCTTEGR	No iTRAQ4plex@N-term; Methylthio(C)@5		0.0125936	1209.49	1210.5	1209.48	1210.49	1	8	10.SAMPLE 1.4.157.3	40.8	1.02774	0.672365	0.713021	0.951507											2691.49	12.66	2974.34	14.29	2468.07	12.35	1732.35	14.02
1	318.01	318.01	68.5666	60.4778	59.4719	P02751|FINC_HUMAN	Fibronectin	0	auto - low confidence	0	0	TFYSCTTEGR	iTRAQ4plex@N-term; iTRAQ4plex(Y)@3; Methylthio(C)@5		0.0184286	1497.7	1498.71	1497.68	1498.69	1	6	19.SAMPLE 4.4.147.9	39.4667	1.28938	0.188111	1.40605	0.234683											4340.33	6.24	6017.52	7.3	4049.78	7.94	5605.43	7.23
1	318.01	318.01	68.5666	60.4778	59.4719	P02751|FINC_HUMAN	Fibronectin	0	auto - low confidence	0	0	TFYSCTTEGR	iTRAQ4plex@N-term; Methylthio(C)@5		-0.00795977	1353.57	1354.58	1353.58	1354.59	1	3	23.SAMPLE 4.5.140.2	47.8	1.51509	3.28911	0.511061	4.4974											200.52	5.54	326.67	5.83	294.18	6.42	148	5.82
1	318.01	318.01	68.5666	60.4778	59.4719	P02751|FINC_HUMAN	Fibronectin	1	auto	0	99	TGLDSPTGIDFSDITANSFTVH	iTRAQ4plex@N-term	cleaved H-W@C-term	-0.088479	2438.08	2439.09	2438.17	2439.18	1	37	17.SAMPLE 4.10.311.1	61.3333	1.08664	0.368287	0.40618	0.660222											8206.77	22.69	9589.01	23.33	8831.63	19.23	3531.3	22.01
1	318.01	318.01	68.5666	60.4778	59.4719	P02751|FINC_HUMAN	Fibronectin	1	auto	0	27	TKTETITGFQVDAVPANGQTPIQR	iTRAQ4plex@N-term; iTRAQ4plex(K)@2; Deamidated(N)@17	missed K-T@2	0.0137892	2860.53	2861.54	2860.52	2861.52	1	6	23.SAMPLE 4.5.161.7	52	0.861456	4.07998	100												149.78	4.91	138.74	3.37	0	17.04	191.94	4.63
1	318.01	318.01	68.5666	60.4778	59.4719	P02751|FINC_HUMAN	Fibronectin	1	auto	0	99	TNTNVNCPIECFMPLDVQA	iTRAQ4plex@N-term; Methylthio(C)@7; Methylthio(C)@11	cleaved A-D@C-term	0.134676	2344.15	2345.16	2344.02	2345.02	1	22	8.SAMPLE 3.4.374.2	69.7333	0.633509	0.271643	0.69086	0.311398											23970.7	35.19	16328.6	37.32	19718.2	32.92	13410.1	35.25
1	318.01	318.01	68.5666	60.4778	59.4719	P02751|FINC_HUMAN	Fibronectin	0	auto - shared MS/MS	0	43	TNTNVNCPIECFMPLDVQA	iTRAQ4plex@N-term; Methylthio(C)@7; Methylthio(C)@11	cleaved A-D@C-term	2.12549	2346.14	2347.15	2344.02	2345.02	1	16	8.SAMPLE 3.4.376.1	70	1.69651	0.573264	0.70523	0.746221											2275.1	11.3	4150.23	11.88	3283.21	12.2	2279.32	14.75
1	318.01	318.01	68.5666	60.4778	59.4719	P02751|FINC_HUMAN	Fibronectin	1	auto	0	99	TNTNVNCPIECFMPLDVQADR	iTRAQ4plex@N-term; Deamidated(N)@2; Methylthio(C)@7; Methylthio(C)@11		-0.0224642	2616.1	2617.11	2616.13	2617.13	1	28	9.SAMPLE 2.4.354.1	67.0667	0.721925	0.321068	0.324534	0.807327											17131.9	34.17	13298.8	33.46	18130	37.97	5792.05	45.16
1	318.01	318.01	68.5666	60.4778	59.4719	P02751|FINC_HUMAN	Fibronectin	1	auto	0	99	TNTNVNCPIECFMPLDVQADR	iTRAQ4plex@N-term; Deamidated(N)@6; Methylthio(C)@7; Methylthio(C)@11		0.0170156	2616.14	2617.15	2616.13	2617.13	1	17	10.SAMPLE 1.4.396.1	72.6667	1.23388	1.37944	0.274197	1.87003											687.09	6.95	911.59	8.55	1319.75	7.1	356.23	6.38
1	318.01	318.01	68.5666	60.4778	59.4719	P02751|FINC_HUMAN	Fibronectin	1	auto	0	99	TNTNVNCPIECFMPLDVQADR	iTRAQ4plex@N-term; Methylthio(C)@7; No Methylthio(C)@11		0.350563	2569.51	2570.51	2569.16	2570.16	1	15	8.SAMPLE 3.4.356.2	67.3333	0.776967	0.928295	0.40132	1.32888											2265.91	14.45	1893.04	12.77	2967.55	20.62	1172.37	13.28
1	318.01	318.01	68.5666	60.4778	59.4719	P02751|FINC_HUMAN	Fibronectin	1	auto	0	99	TNTNVNCPIECFMPLDVQADR	iTRAQ4plex@N-term; Methylthio(C)@7; No Methylthio(C)@11; Dethiomethyl(M)@13		-0.0199794	2521.13	2522.14	2521.15	2522.16	1	13	19.SAMPLE 4.4.325.2	63.2	0.868775	0.501398	0.508399	0.713063											4196.31	11.93	3920.03	16.19	4450.81	14.18	2227.51	14.21
1	318.01	318.01	68.5666	60.4778	59.4719	P02751|FINC_HUMAN	Fibronectin	1	auto	0	98	TNTNVNCPIECFMPLDVQADR	iTRAQ4plex@N-term; Methylthio(C)@7; Methylthio(C)@11		-0.069714	2615.07	2616.08	2615.14	2616.15	1	7	23.SAMPLE 4.5.300.5	79.8	100		0.01												0	3.09	143.48	6.18	121.85	5.06	0	6.09
1	318.01	318.01	68.5666	60.4778	59.4719	P02751|FINC_HUMAN	Fibronectin	0	auto - low confidence	0	0	TNTNVNCPIECFMPLDVQADR	iTRAQ4plex@N-term; Methylthio(C)@7; Methylthio(C)@11; Oxidation(M)@13		-0.0698435	2631.07	2632.08	2631.14	2632.15	1	5	11.SAMPLE 2.4.275.4	56.5333	1.15338	0.640172	0.876098	0.836458											2818.7	13.9	3495.72	14.27	2910.93	14.1	2510.5	17.12
1	318.01	318.01	68.5666	60.4778	59.4719	P02751|FINC_HUMAN	Fibronectin	0	auto - low confidence	0	0	TNTNVNCPIECFMPLDVQADR	iTRAQ4plex@N-term; Phospho(T)@3; Methylthio(C)@7; Methylthio(C)@11		0.0575848	2695.17	2696.17	2695.11	2696.12	1	6	21.SAMPLE 2.4.328.2	63.6	100		0.01												0	3.61	167.9	7.83	254.24	10.06	0	12.57
1	318.01	318.01	68.5666	60.4778	59.4719	P02751|FINC_HUMAN	Fibronectin	1	auto	0	13	TVHWIAPR	iTRAQ4plex@N-term; Oxidation(W)@4; Methyl(I)@5	cleaved F-T@N-term	-0.0218195	1152.63	1153.64	1152.65	1153.66	1	9	13.SAMPLE 4.6.111.1	34.6667	0.894455	0.334502	0.532753	0.532966											14780.7	32.35	14215.7	35.96	16173.1	32.12	8481.93	41.95
1	318.01	318.01	68.5666	60.4778	59.4719	P02751|FINC_HUMAN	Fibronectin	0	auto - low confidence	0	0	TVHWIAPRA	iTRAQ4plex@N-term	cleaved F-T@N-term; cleaved A-T@C-term; missed R-A@8	0.0204837	1193.7	1194.71	1193.68	1194.69	1	6	13.SAMPLE 4.6.70.2	29.2	0.82201	0.318774	0.500484	0.582477											16279.3	33.42	14388.9	35.09	16546.3	37.51	8152.05	43.74
1	318.01	318.01	68.5666	60.4778	59.4719	P02751|FINC_HUMAN	Fibronectin	1	auto	0	99	TYHVGEQWQK	iTRAQ4plex@N-term; Deamidated(Q)@7; iTRAQ4plex(K)@10		0.0359643	1563.83	1564.84	1563.79	1564.8	1	17	15.SAMPLE 2.8.170.2	42.5333	0.989818	0.184396	0.662231	0.206742											27334.7	36.47	29092.7	37.03	32651.7	35.05	21285.9	37.61
1	318.01	318.01	68.5666	60.4778	59.4719	P02751|FINC_HUMAN	Fibronectin	1	auto	0	99	TYHVGEQWQK	No iTRAQ4plex@N-term; iTRAQ4plex(K)@10		0.0184376	1418.72	1419.73	1418.71	1419.71	1	14	16.SAMPLE 1.8.166.1	42	0.920896	0.424575	0.887144	0.535457											11754.5	33.5	11639.4	36.63	9730.54	35.8	8497.81	33.06
1	318.01	318.01	68.5666	60.4778	59.4719	P02751|FINC_HUMAN	Fibronectin	1	auto	0	99	TYHVGEQWQK	iTRAQ4plex@N-term; FormaldehydeAdduct(W)@8; iTRAQ4plex(K)@10		0.00175973	1574.81	1575.82	1574.81	1575.82	1	17	18.SAMPLE 3.9.151.13	40	0.943833	0.203512	0.857238	0.272917											4767.66	6.39	4838.55	7.41	4241.36	8.63	3579.17	6.51
1	318.01	318.01	68.5666	60.4778	59.4719	P02751|FINC_HUMAN	Fibronectin	1	auto	0	99	TYHVGEQWQK	iTRAQ4plex@N-term; iTRAQ4plex(K)@10		0.0373866	1562.85	1563.85	1562.81	1563.82	1	14	23.SAMPLE 4.5.109.8	41.6	1.19847	0.917866	0.882821	0.906322											717.16	4.55	924.18	6.13	830.06	4.56	721.37	5.2
1	318.01	318.01	68.5666	60.4778	59.4719	P02751|FINC_HUMAN	Fibronectin	0	auto - low confidence	0	0	TYHVGEQWQK	iTRAQ4plex@N-term; iTRAQ4plex(T)@1; iTRAQ4plex(K)@10		-0.00696828	1706.9	1707.91	1706.91	1707.92	1	5	5.SAMPLE 2.4.106.3	34	0.510394	0.178994	0.871737	0.18738											9708.04	8.81	5327.85	8.22	6744.49	8.52	5787.76	8.01
1	318.01	318.01	68.5666	60.4778	59.4719	P02751|FINC_HUMAN	Fibronectin	0	auto - low confidence	0	0	TYHVGEQWQK	iTRAQ4plex@N-term; Oxidation(W)@8; iTRAQ4plex(K)@10		-0.0201498	1578.78	1579.79	1578.8	1579.81	1	4	9.SAMPLE 2.4.119.4	35.7333	0.680696	0.179494	0.898598	0.202929											23769	24.47	17397.2	25.58	19792.8	26.64	17508.4	26.59
1	318.01	318.01	68.5666	60.4778	59.4719	P02751|FINC_HUMAN	Fibronectin	0	auto - low confidence	0	0	TYHVGEQWQK	No iTRAQ4plex@N-term; iTRAQ4plex(K)@10		0.0197423	1418.73	1419.73	1418.71	1419.71	1	3	23.SAMPLE 4.5.68.1	33.4	0.463856	2.20779	1.40578	1.74322											523.17	5.41	260.94	5.09	441.17	6.9	610.52	4.7
1	318.01	318.01	68.5666	60.4778	59.4719	P02751|FINC_HUMAN	Fibronectin	1	auto	0	99	TYLGNALVCTCYGGSR	iTRAQ4plex@N-term; Methylthio(C)@9; Dehydrated(T)@10; No Methylthio(C)@11; Oxidation(Y)@12		-0.01686	1864.82	1865.83	1864.84	1865.85	1	18	24.SAMPLE 3.4.206.1	47.3333	0.561518	0.402796	1.10292	0.296721											10513.9	23.28	6348.1	21.36	9020.2	20.05	9793.5	19.25
1	318.01	318.01	68.5666	60.4778	59.4719	P02751|FINC_HUMAN	Fibronectin	1	auto	0	99	TYLGNALVCTCYGGSR	iTRAQ4plex@N-term; Deamidated(N)@5; Methylthio(C)@9; Methylthio(C)@11		0.0138162	1913.84	1914.85	1913.83	1914.83	1	23	24.SAMPLE 3.4.288.1	58.2667	0.803022	0.363718	1.12017	0.341322											8923.07	24.12	7704.71	18.75	8378.68	19.4	9239.21	23.17
1	318.01	318.01	68.5666	60.4778	59.4719	P02751|FINC_HUMAN	Fibronectin	1	auto	0	99	VDVIPVNLPGEHGQR	iTRAQ4plex@N-term		-0.0539201	1772.91	1773.92	1772.97	1773.97	1	21	17.SAMPLE 4.10.214.1	48.4	0.975085	0.111906	0.786755	0.114777											142736	116.45	149654	114.63	169320	119.66	131136	118.6
1	318.01	318.01	68.5666	60.4778	59.4719	P02751|FINC_HUMAN	Fibronectin	1	auto	0	99	VDVIPVNLPGEHGQR	iTRAQ4plex@N-term; Deamidated(Q)@14		-0.0451686	1773.9	1774.91	1773.95	1774.96	1	13	18.SAMPLE 3.15.217.5	48.8	0.57821	0.896514	0.930819	1.0068											2476.15	11.19	1539.49	11.92	2374.26	17.79	2175.55	14.63
1	318.01	318.01	68.5666	60.4778	59.4719	P02751|FINC_HUMAN	Fibronectin	0	auto - no iTRAQ	0	99	VDVIPVNLPGEHGQR	Delta:H(2)C(2)@N-term		-0.0130137	1654.87	1655.87	1654.88	1655.89	1	15	18.SAMPLE 3.15.277.4	56.8	0.875426	2.02219	0.654275	4.27567											2027.19	28.05	1908.22	28.14	1498.6	32.57	965.21	35.54
1	318.01	318.01	68.5666	60.4778	59.4719	P02751|FINC_HUMAN	Fibronectin	1	auto	0	99	VDVIPVNLPGEHGQR	iTRAQ4plex@N-term		0.0232738	1772.99	1774	1772.97	1773.97	1	11	23.SAMPLE 4.5.172.9	54.2	1.68343	2.8678	1.28353	3.72548											156.42	3.91	283.14	3.98	171.22	5.41	216.34	4.27
1	318.01	318.01	68.5666	60.4778	59.4719	P02751|FINC_HUMAN	Fibronectin	1	auto	0	77	VDVIPVNLPGEHGQR	iTRAQ4plex@N-term; Pro->pyro-Glu(P)@5; Oxidation(N)@7		-0.0238272	1802.92	1803.92	1802.94	1803.95	1	10	17.SAMPLE 4.10.212.3	48.1333	0.941362	0.50555	0.874427	0.651375											11260.3	38.3	11397.8	42.63	11359.1	41.24	9777.86	52.88
1	318.01	318.01	68.5666	60.4778	59.4719	P02751|FINC_HUMAN	Fibronectin	1	auto	0	1	VDVIPVNLPGEHGQR	iTRAQ4plex@N-term; Dehydrated(D)@2		-0.121889	1754.83	1755.84	1754.95	1755.96	1	8	5.SAMPLE 2.4.194.4	45.7333	1.26058	0.532738	1.04576	0.619719											1748.78	6.91	2370.4	8.47	1935.19	8.67	1992.19	8.53
1	318.01	318.01	68.5666	60.4778	59.4719	P02751|FINC_HUMAN	Fibronectin	0	auto - low confidence	0	0	VDVIPVNLPGEHGQR	iTRAQ4plex@N-term; Deamidated(N)@7; Deamidated(Q)@14		-0.0224242	1774.91	1775.92	1774.93	1775.94	1	4	5.SAMPLE 2.4.205.8	47.2	0.546003	0.541924	0.563631	0.546678											3378.81	8.44	1983.69	9.54	4152.07	9.57	2303.75	11.42
1	318.01	318.01	68.5666	60.4778	59.4719	P02751|FINC_HUMAN	Fibronectin	0	auto - low confidence	0	0	VEYELSEEGDEPQY	Methylthio@N-term; Deamidated(Q)@13	cleaved Y-L@C-term	-0.0210977	1732.65	1733.65	1732.67	1733.67	1	7	11.SAMPLE 2.4.290.1	58.5333	0.604456	0.236647	0.943164	0.220942											13280	16.46	8631.3	17.4	13036.3	17.64	12103.7	21.14
1	318.01	318.01	68.5666	60.4778	59.4719	P02751|FINC_HUMAN	Fibronectin	0	auto - no iTRAQ	0	99	VEYELSEEGDEPQYLDLPSTATSVNIPDLLPGR	No iTRAQ4plex@N-term		-0.172909	3645.58	3646.59	3645.76	3646.76	1	14	17.SAMPLE 4.10.347.1	66.1333	0.01		0.695392	5.97236											298.95	5.78	0	29.71	318.91	8.92	218.31	11.52
1	318.01	318.01	68.5666	60.4778	59.4719	P02751|FINC_HUMAN	Fibronectin	1	auto	0	99	VFAVSHGR	iTRAQ4plex@N-term		0.0337544	1015.6	1016.61	1015.57	1016.58	1	11	5.SAMPLE 2.4.23.2	22.9333	0.836925	0.353511	0.736594	0.521542											3842.21	9.63	3457.66	8.62	4012.18	11.45	2909.27	12.7
1	318.01	318.01	68.5666	60.4778	59.4719	P02751|FINC_HUMAN	Fibronectin	1	auto	0	99	VFAVSHGR	iTRAQ4plex@N-term		0.0273951	1015.6	1016.6	1015.57	1016.58	1	14	6.SAMPLE 1.4.60.3	27.8667	0.978034	0.133456	0.717773	0.14876											49280.4	45.58	51825.4	49.86	59151.8	48.71	41795.6	51.78
1	318.01	318.01	68.5666	60.4778	59.4719	P02751|FINC_HUMAN	Fibronectin	1	auto	0	99	VFAVSHGR	iTRAQ4plex@N-term		-0.00509409	1015.56	1016.57	1015.57	1016.58	1	14	13.SAMPLE 4.6.56.3	27.3333	0.988857	0.0718295	0.779465	0.0862614											291165	149.72	309590	155.27	364712	163.48	279848	206.25
1	318.01	318.01	68.5666	60.4778	59.4719	P02751|FINC_HUMAN	Fibronectin	1	auto	0	97	VFAVSHGR	iTRAQ4plex@N-term		-0.00726446	1015.56	1016.57	1015.57	1016.58	1	11	3.SAMPLE 4.4.18.2	22.2667	0.79151	0.513593	0.604197	0.528584											3939.93	12.74	3353.2	13.38	5440.49	12.16	3235.88	15.5
1	318.01	318.01	68.5666	60.4778	59.4719	P02751|FINC_HUMAN	Fibronectin	0	auto - shared MS/MS	0	94	VFAVSHGR	iTRAQ4plex@N-term; iTRAQ4plex(S)@5		0.0237562	1159.69	1160.7	1159.67	1160.68	1	10	6.SAMPLE 1.4.51.3	26.6667	0.769085	0.0605397	0.77546	0.0760655											194242	74.13	160632	75.49	177026	78.35	135136	83.6
1	318.01	318.01	68.5666	60.4778	59.4719	P02751|FINC_HUMAN	Fibronectin	1	auto	0	93	VFAVSHGR	iTRAQ4plex@N-term		0.0167417	1015.59	1016.59	1015.57	1016.58	1	9	4.SAMPLE 3.4.19.1	22.4	0.936876	0.34943	0.624861	0.478984											5725.68	13.07	5767.98	15.26	7102.56	13.9	4368.92	19.1
1	318.01	318.01	68.5666	60.4778	59.4719	P02751|FINC_HUMAN	Fibronectin	0	auto - shared MS/MS	0	31	VFAVSHGR	iTRAQ4plex@N-term		-0.0128498	1015.56	1016.56	1015.57	1016.58	1	7	23.SAMPLE 4.5.89.6	37.6	0.996782	0.750057	0.820025	1.12479											945.09	4.76	1012.95	5.63	822.01	4.5	663.56	6.52
1	318.01	318.01	68.5666	60.4778	59.4719	P02751|FINC_HUMAN	Fibronectin	0	auto - low confidence	0	0	VFAVSHGR	No iTRAQ4plex@N-term; iTRAQ4plex(S)@5		-0.000394337	1015.57	1016.58	1015.57	1016.58	1	6	13.SAMPLE 4.6.11.1	21.3333	1.43051	1.08218	0.857233	1.24781											2052.15	17.73	3156.56	20.57	3302.15	23.4	2786.58	28.62
1	318.01	318.01	68.5666	60.4778	59.4719	P02751|FINC_HUMAN	Fibronectin	1	auto	0	99	VGDTYERPK	Delta:H(2)C(2)@N-term; iTRAQ4plex(K)@9		0.000730525	1233.65	1234.66	1233.65	1234.65	1	12	1.SAMPLE 2.6.140.2	38.5333	0.7656	0.205568	0.737711	0.234806											23604.7	30.01	19431.9	31.39	23267.5	31.63	16897.1	32.35
1	318.01	318.01	68.5666	60.4778	59.4719	P02751|FINC_HUMAN	Fibronectin	1	auto	0	99	VGDTYERPK	iTRAQ4plex@N-term; iTRAQ4plex(K)@9		0.0257807	1351.76	1352.77	1351.73	1352.74	1	10	15.SAMPLE 2.8.72.4	29.4667	0.819059	0.164183	0.999903	0.161741											37363.4	38.36	32906.1	42.16	33943	37.53	33410.6	39.44
1	318.01	318.01	68.5666	60.4778	59.4719	P02751|FINC_HUMAN	Fibronectin	1	auto	0	99	VGDTYERPK	iTRAQ4plex@N-term; iTRAQ4plex(K)@9		0.022824	1351.76	1352.76	1351.73	1352.74	1	15	23.SAMPLE 4.5.53.4	30.4	1.00584	0.119644	0.780927	0.149991											8743.38	7.63	9456.32	7.74	9091.91	7.57	6989.42	8.72
1	318.01	318.01	68.5666	60.4778	59.4719	P02751|FINC_HUMAN	Fibronectin	0	auto - shared MS/MS	0	36	VGDTYERPK	iTRAQ4plex@N-term; Methyl(R)@7; iTRAQ4plex(K)@9		-0.0460393	1365.7	1366.71	1365.75	1366.76	1	9	16.SAMPLE 1.6.82.3	30.8	1.10193	0.19767	0.894472	0.220278											25935.8	39.53	30730.3	38.68	27379.9	39.45	24108.8	40.17
1	318.01	318.01	68.5666	60.4778	59.4719	P02751|FINC_HUMAN	Fibronectin	1	auto	0	32	VGDTYERPK	iTRAQ4plex@N-term; iTRAQ4plex(Y)@5; iTRAQ4plex(K)@9		0.0148158	1495.85	1496.86	1495.84	1496.84	1	8	15.SAMPLE 2.8.74.6	29.7333	0.649805	0.159797	0.780919	0.164262											33584.4	31.85	23465.8	30.18	32486.8	31.47	24974	33.13
1	318.01	318.01	68.5666	60.4778	59.4719	P02751|FINC_HUMAN	Fibronectin	1	auto	0	1	VGDTYERPK	iTRAQ4plex@N-term; iTRAQ4plex(K)@9		0.00749898	1351.74	1352.75	1351.73	1352.74	1	6	11.SAMPLE 2.4.95.1	32.5333	0.937838	0.250725	1.05082	0.27544											4880.73	8.2	4921.84	9.16	5291.65	9.46	5473.86	11.47
1	318.01	318.01	68.5666	60.4778	59.4719	P02751|FINC_HUMAN	Fibronectin	1	auto	0	1	VGDTYERPK	iTRAQ4plex@N-term; iTRAQ4plex(Y)@5; iTRAQ4plex(K)@9		0.0225227	1495.86	1496.87	1495.84	1496.84	1	6	23.SAMPLE 4.5.55.3	30.8	0.658166	0.278416	0.698343	0.429553											3537.82	5.69	2503.72	5.69	3347.2	4.95	2301.05	9.28
1	318.01	318.01	68.5666	60.4778	59.4719	P02751|FINC_HUMAN	Fibronectin	0	auto - low confidence	0	0	VGDTYERPK	iTRAQ4plex@N-term; Cation:Cu[I](E)@6; iTRAQ4plex(K)@9		-0.0116592	1413.64	1414.65	1413.66	1414.66	1	7	16.SAMPLE 1.6.82.4	30.8	0.848511	0.563793	0.802568	0.674231											10556.5	36.6	9631.43	42.82	9672.97	35.39	7642.18	43.28
1	318.01	318.01	68.5666	60.4778	59.4719	P02751|FINC_HUMAN	Fibronectin	0	auto - low confidence	0	0	VGDTYERPK	iTRAQ4plex@N-term; Dimethyl(R)@7; iTRAQ4plex(K)@9		-0.0222803	1379.74	1380.75	1379.77	1380.77	1	7	18.SAMPLE 3.9.89.1	31.7333	0.952239	0.391398	1.0856	0.465197											4855.75	15.03	4971.84	11.91	4883.08	13.3	5218.42	19.68
1	318.01	318.01	68.5666	60.4778	59.4719	P02751|FINC_HUMAN	Fibronectin	1	auto	0	99	VPGTSTSATLTGLTR	iTRAQ4plex@N-term; iTRAQ4plex(S)@7		-0.0105281	1748.98	1749.98	1748.99	1749.99	1	12	13.SAMPLE 4.6.118.4	35.6	0.753776	0.187199	0.656456	0.391683											30031.8	34.48	24341	35.99	26176.8	36.89	16916	61.82
1	318.01	318.01	68.5666	60.4778	59.4719	P02751|FINC_HUMAN	Fibronectin	1	auto	0	99	VPGTSTSATLTGLTR	iTRAQ4plex@N-term		3.95672	1608.84	1609.85	1604.89	1605.89	1	16	13.SAMPLE 4.6.136.2	38	1.05814	0.149456	0.91031	0.164245											40406.4	45.36	45973.6	45.36	42785.7	46.62	38341	47.12
1	318.01	318.01	68.5666	60.4778	59.4719	P02751|FINC_HUMAN	Fibronectin	1	auto	0	99	VQPQSPVAVSQSKPGCYDNGK	iTRAQ4plex@N-term; iTRAQ4plex(K)@13; Methylthio(C)@16; Deamidated(N)@19; iTRAQ4plex(K)@21	cleaved M-V@N-term	-0.0373686	2667.3	2668.31	2667.34	2668.34	1	23	20.SAMPLE 3.5.134.3	37.7333	1.14019	0.151182	0.717474	0.237477											8445.59	9.95	10354.4	9.81	7830.78	10.14	5530.79	11.01
1	318.01	318.01	68.5666	60.4778	59.4719	P02751|FINC_HUMAN	Fibronectin	1	auto	0	99	VSQSKPGCYDNGK	iTRAQ4plex@N-term; iTRAQ4plex(K)@5; Methylthio(C)@8; Deamidated(N)@11; iTRAQ4plex(K)@13	cleaved A-V@N-term	-0.0083251	1860.9	1861.91	1860.91	1861.91	1	19	22.SAMPLE 1.4.74.3	29.7333	1.16796	0.0903396	0.656178	0.124401											21177.8	14.83	26596.5	15.18	23994.2	15.87	15499	16.33
1	318.01	318.01	68.5666	60.4778	59.4719	P02751|FINC_HUMAN	Fibronectin	1	auto	0	99	VTIMWTPPESAVTGYR	iTRAQ4plex@N-term		-1.02832	1949.97	1950.98	1951	1952.01	1	17	5.SAMPLE 2.4.166.3	42	0.984653	0.436857	0.697226	0.60742											4984.1	15.34	5276.97	16.36	6018.82	17.61	4131.05	21.99
1	318.01	318.01	68.5666	60.4778	59.4719	P02751|FINC_HUMAN	Fibronectin	1	auto	0	99	VTIMWTPPESAVTGYR	iTRAQ4plex@N-term; Oxidation(W)@5		-0.157957	1966.84	1967.84	1966.99	1968	1	12	5.SAMPLE 2.4.210.1	47.8667	0.893807	0.625324	1.21541	0.666291											2648.12	11.1	2545.05	11.81	2453.31	11.07	2935.28	14.39
1	318.01	318.01	68.5666	60.4778	59.4719	P02751|FINC_HUMAN	Fibronectin	1	auto	0	99	VTIMWTPPESAVTGYR	iTRAQ4plex@N-term; Oxidation(M)@4		-0.0746169	1966.92	1967.93	1966.99	1968	1	12	6.SAMPLE 1.4.211.2	48	1.12045	0.572949	1.10941	0.671385											5257.98	22.93	6334.73	23.54	5674.97	25.22	6197.72	31.19
1	318.01	318.01	68.5666	60.4778	59.4719	P02751|FINC_HUMAN	Fibronectin	1	auto	0	99	VTIMWTPPESAVTGYR	iTRAQ4plex@N-term		0.00985335	1951.01	1952.02	1951	1952.01	1	12	23.SAMPLE 4.5.220.9	63.8	1.40042	3.30143	1.37292	4.64774											170.89	4.35	257.33	5.41	155.1	5.77	209.62	5.84
1	318.01	318.01	68.5666	60.4778	59.4719	P02751|FINC_HUMAN	Fibronectin	1	auto	0	98	VTIMWTPPESAVTGYR	iTRAQ4plex@N-term		-0.195559	1950.8	1951.81	1951	1952.01	1	11	5.SAMPLE 2.4.163.7	41.6	0.694306	0.526583	1.021	0.535474											3035.09	9.74	2265.88	9.46	2684.55	9.19	2698.2	11.11
1	318.01	318.01	68.5666	60.4778	59.4719	P02751|FINC_HUMAN	Fibronectin	1	auto	0	98	VTIMWTPPESAVTGYR	iTRAQ4plex@N-term; Oxidation(M)@4		-0.106931	1966.89	1967.89	1966.99	1968	1	11	5.SAMPLE 2.4.177.1	43.4667	0.805874	0.737367	0.659574	0.964362											1646.24	6.94	1426.51	8.63	1770.44	7.59	1149.53	9.93
1	318.01	318.01	68.5666	60.4778	59.4719	P02751|FINC_HUMAN	Fibronectin	1	auto	0	93	VTIMWTPPESAVTGYR	iTRAQ4plex@N-term; Oxidation(W)@5; Methyl(T)@6		-0.0294829	1980.98	1981.99	1981.01	1982.02	1	11	4.SAMPLE 3.4.200.3	46.5333	0.786953	0.844698	0.697126	0.975572											1538.96	8.49	1302.24	8.33	1440.32	8.14	988.43	7.86
1	318.01	318.01	68.5666	60.4778	59.4719	P02751|FINC_HUMAN	Fibronectin	1	auto	0	79	VTIMWTPPESAVTGYR	iTRAQ4plex@N-term; Oxidation(P)@8; Methyl(E)@9		-0.172835	1980.84	1981.84	1981.01	1982.02	1	11	5.SAMPLE 2.4.202.4	46.8	0.797828	0.322249	0.923317	0.498826											8948.3	19.13	7676.52	18.51	7086.57	19.23	6441.14	26.96
1	318.01	318.01	68.5666	60.4778	59.4719	P02751|FINC_HUMAN	Fibronectin	1	auto	0	72	VTIMWTPPESAVTGYR	iTRAQ4plex@N-term; Oxidation(P)@7; Oxidation(P)@8; Cation:K(E)@9		-0.0114309	2020.93	2021.94	2020.95	2021.95	1	11	5.SAMPLE 2.4.166.1	42	0.755996	0.429548	0.782086	0.649319											13125.6	33.87	10669.7	36.64	10930.2	36.76	8415.05	46.74
1	318.01	318.01	68.5666	60.4778	59.4719	P02751|FINC_HUMAN	Fibronectin	1	auto	0	44	VTIMWTPPESAVTGYR	iTRAQ4plex@N-term; Oxidation(M)@4; Oxidation(W)@5; Methyl(T)@6		-0.0208069	1996.98	1997.99	1997.01	1998.01	1	10	13.SAMPLE 4.6.213.6	48.2667	1.02811	0.626032	0.842412	0.614572											4522.34	23	4999.41	18.25	4994.04	16.69	4141.45	21.36
1	318.01	318.01	68.5666	60.4778	59.4719	P02751|FINC_HUMAN	Fibronectin	1	auto	0	22	VTIMWTPPESAVTGYR	iTRAQ4plex@N-term; iTRAQ4plex(S)@10		-0.143157	2094.96	2095.97	2095.1	2096.11	1	9	5.SAMPLE 2.4.186.3	44.6667	1.02683	0.319364	0.805696	0.397792											3003.88	6.37	3316.61	7.92	3385.63	9.96	2685.26	7.19
1	318.01	318.01	68.5666	60.4778	59.4719	P02751|FINC_HUMAN	Fibronectin	1	auto	0	3	VTIMWTPPESAVTGYR	iTRAQ4plex@N-term; Oxidation(M)@4		-0.0401246	1966.95	1967.96	1966.99	1968	1	5	23.SAMPLE 4.5.197.4	59.2	0.46819	5.77867	2.72008	4.3628											221.74	6.76	111.63	5.48	80.88	3.25	216.57	3.68
1	318.01	318.01	68.5666	60.4778	59.4719	P02751|FINC_HUMAN	Fibronectin	1	auto	0	1	VTIMWTPPESAVTGYR	iTRAQ4plex@N-term; Carboxy(E)@9		0.00981259	1995	1996.01	1994.99	1996	1	8	3.SAMPLE 4.4.174.1	43.0667	0.813596	0.722369	0.930599	0.768875											2003.74	8.7	1752.93	10.12	1496.61	7.08	1371.03	8.31
1	318.01	318.01	68.5666	60.4778	59.4719	P02751|FINC_HUMAN	Fibronectin	0	auto - low confidence	0	0	VTIMWTPPESAVTGYR	iTRAQ4plex@N-term; Bromo(W)@5		-0.00855863	2028.9	2029.91	2028.91	2029.92	1	7	5.SAMPLE 2.4.167.1	42.1333	0.867779	0.363381	0.692644	0.579033											9275.05	22.66	8654.46	23.28	7680.64	19.72	5237.01	27.18
1	318.01	318.01	68.5666	60.4778	59.4719	P02751|FINC_HUMAN	Fibronectin	1	auto	0	99	VTWAPPPSIDLTNFLVR	iTRAQ4plex@N-term; Oxidation(W)@3		0.00910922	2085.15	2086.16	2085.14	2086.15	1	18	3.SAMPLE 4.4.298.2	59.6	0.852773	0.605353	0.597344	0.683806											3055.22	11.89	2801.5	12.99	4386.18	11.33	2579.21	16.33
1	318.01	318.01	68.5666	60.4778	59.4719	P02751|FINC_HUMAN	Fibronectin	1	auto	0	99	VTWAPPPSIDLTNFLVR	iTRAQ4plex@N-term		-0.0314697	2069.11	2070.12	2069.14	2070.15	1	18	23.SAMPLE 4.5.295.6	78.8	0.728856	1.14809	0.422839	1.97204											994.37	6.36	779.3	7.43	851.13	5.84	354.28	6.55
1	318.01	318.01	68.5666	60.4778	59.4719	P02751|FINC_HUMAN	Fibronectin	1	auto	0	98	VTWAPPPSIDLTNFLVR	iTRAQ4plex@N-term; Deamidated(N)@13		-0.156114	2069.97	2070.98	2070.13	2071.13	1	11	5.SAMPLE 2.4.292.6	58.8	1.59827	0.721832	0.640706	0.90096											1572.92	9.06	2703.15	11.76	2254.56	10.06	1421.99	11.13
1	318.01	318.01	68.5666	60.4778	59.4719	P02751|FINC_HUMAN	Fibronectin	0	auto - no iTRAQ	0	94	VTWAPPPSIDLTNFLVR	No iTRAQ4plex@N-term; Phospho(T)@2; Trp->Hydroxykynurenin(W)@3		-0.124469	2024.87	2025.88	2025	2026	1	12	5.SAMPLE 2.4.345.2	65.8667	0.362288	3.44393	0.737796	2.65642											679.75	7.18	264.8	8.68	548.36	10.37	398.27	7.43
1	318.01	318.01	68.5666	60.4778	59.4719	P02751|FINC_HUMAN	Fibronectin	0	auto - no iTRAQ	0	65	VTWAPPPSIDLTNFLVR	No iTRAQ4plex@N-term		-0.0309242	1925.01	1926.02	1925.04	1926.05	1	6	23.SAMPLE 4.5.294.1	78.6	0.01														121.65	3.63	0	7.78	0	0	0	0
1	318.01	318.01	68.5666	60.4778	59.4719	P02751|FINC_HUMAN	Fibronectin	0	auto - low confidence	0	0	VTWAPPPSIDLTNFLVR	iTRAQ4plex@N-term		-0.0662646	2069.08	2070.08	2069.14	2070.15	1	4	15.SAMPLE 2.8.281.2	57.3333	1.53559	0.250389	1.51982	0.257945											14896.8	33.21	24597.1	28.04	13909.2	30.42	20809.8	28.46
1	318.01	318.01	68.5666	60.4778	59.4719	P02751|FINC_HUMAN	Fibronectin	0	auto - low confidence	0	0	VVIQQETTGTPR	No iTRAQ4plex@N-term; Deamidated(Q)@5; Oxidation(P)@11	cleaved P-V@N-term	0.0211513	1344.71	1345.72	1344.69	1345.7	1	7	23.SAMPLE 4.5.72.5	34.2	0.955677	0.511908	0.914405	0.604995											1602.68	5.26	1646.92	6.47	1472.09	4.77	1325.1	6.77
1	318.01	318.01	68.5666	60.4778	59.4719	P02751|FINC_HUMAN	Fibronectin	1	auto	0	99	WCGTTQNYDADQK	iTRAQ4plex@N-term; Methylthio(C)@2; iTRAQ4plex(K)@13		-3.92725	1858.89	1859.9	1862.82	1863.82	1	20	20.SAMPLE 3.5.169.10	42.4	0.982605	0.0769322	0.786675	0.0891597											64691.2	35.88	68350.1	36.44	70469.1	38.15	54572	38.66
1	318.01	318.01	68.5666	60.4778	59.4719	P02751|FINC_HUMAN	Fibronectin	1	auto	0	99	WCGTTQNYDADQK	iTRAQ4plex@N-term; Methylthio(C)@2; iTRAQ4plex(K)@13		-2.99586	1859.82	1860.83	1862.82	1863.82	1	20	20.SAMPLE 3.5.170.1	42.5333	0.949292	0.0337759	0.782366	0.0393311											300892	71.57	307132	73.65	311252	73.08	239716	75.64
1	318.01	318.01	68.5666	60.4778	59.4719	P02751|FINC_HUMAN	Fibronectin	1	auto	0	99	WCGTTQNYDADQK	iTRAQ4plex@N-term; Methylthio(C)@2; iTRAQ4plex(K)@13		4.04229	1866.86	1867.87	1862.82	1863.82	1	21	20.SAMPLE 3.5.172.3	42.8	0.856798	0.0444517	0.837923	0.0458624											168000	50.34	154776	50.82	175690	49.83	144919	52.23
1	318.01	318.01	68.5666	60.4778	59.4719	P02751|FINC_HUMAN	Fibronectin	1	auto	0	99	WCGTTQNYDADQK	iTRAQ4plex@N-term; Methylthio(C)@2; iTRAQ4plex(T)@5; iTRAQ4plex(K)@13		0.0381945	2006.96	2007.96	2006.92	2007.93	1	13	19.SAMPLE 4.4.150.2	39.8667	0.435518	0.198045	0.95436	0.191439											14874	13.42	6965.44	12.28	10032	13.15	9424.89	13.15
1	318.01	318.01	68.5666	60.4778	59.4719	P02751|FINC_HUMAN	Fibronectin	1	auto	0	99	WCGTTQNYDADQK	iTRAQ4plex@N-term; Methylthio(C)@2; iTRAQ4plex(K)@13		6.0192	1868.84	1869.84	1862.82	1863.82	1	12	20.SAMPLE 3.5.167.6	42.1333	0.794233	0.134176	0.764366	0.194272											34780.3	30.26	29702.7	30.34	34233.8	31.01	25759.2	44.27
1	318.01	318.01	68.5666	60.4778	59.4719	P02751|FINC_HUMAN	Fibronectin	1	auto	0	99	WCGTTQNYDADQK	iTRAQ4plex@N-term; FormaldehydeAdduct(W)@1; No Methylthio(C)@2; iTRAQ4plex(K)@13		0.0186889	1828.85	1829.86	1828.83	1829.84	1	16	21.SAMPLE 2.4.151.1	40	1.09573	0.266136	0.90494	0.461164											3964.03	8.47	4670.4	7.41	3506.88	8.08	3124.04	12.48
1	318.01	318.01	68.5666	60.4778	59.4719	P02751|FINC_HUMAN	Fibronectin	1	auto	0	96	WCGTTQNYDADQK	iTRAQ4plex@N-term; Trp->Hydroxykynurenin(W)@1; No Methylthio(C)@2; iTRAQ4plex(T)@4; iTRAQ4plex(K)@13		-0.100649	1980.82	1981.83	1980.92	1981.93	1	13	20.SAMPLE 3.5.167.3	42.1333	0.782087	0.219968	1.06775	0.390431											9133.78	12.63	7681.05	13.14	6940.55	11.42	7295.25	25.83
1	318.01	318.01	68.5666	60.4778	59.4719	P02751|FINC_HUMAN	Fibronectin	0	auto - shared MS/MS	0	53	WCGTTQNYDADQK	Formyl@N-term; Methylthio(C)@2; Dehydrated(T)@5; Deamidated(Q)@6; Deamidated(N)@7; iTRAQ4plex(K)@13		0.0607493	1730.73	1731.73	1730.67	1731.67	1	11	20.SAMPLE 3.5.170.2	42.5333	0.876749	0.19983	0.761062	0.210309											15763.5	20.91	14860.8	22.21	17539.1	21.36	13140.2	22.53
1	318.01	318.01	68.5666	60.4778	59.4719	P02751|FINC_HUMAN	Fibronectin	0	auto - shared MS/MS	0	8	WCGTTQNYDADQK	iTRAQ4plex@N-term; Methylthio(C)@2; iTRAQ4plex(K)@13		0.108128	1862.93	1863.93	1862.82	1863.82	1	6	23.SAMPLE 4.5.143.2	48.4	1.6001	0.801334	1.21514	1.06821											662.18	4.63	1139.3	4.46	624.53	4.98	747.06	5.31
1	318.01	318.01	68.5666	60.4778	59.4719	P02751|FINC_HUMAN	Fibronectin	1	auto	0	1	WCGTTQNYDADQK	iTRAQ4plex@N-term; Trp->Hydroxykynurenin(W)@1; Methylthio(C)@2; Deamidated(Q)@6; Deamidated(N)@7; iTRAQ4plex(K)@13		0.0660934	1884.84	1885.85	1884.77	1885.78	1	8	20.SAMPLE 3.5.169.7	42.4	1.03621	0.331645	0.718574	0.461008											8587.88	22.56	9568.58	19.37	11972.5	23.31	8468.98	35.39
1	318.01	318.01	68.5666	60.4778	59.4719	P02751|FINC_HUMAN	Fibronectin	0	auto - low confidence	0	0	WCGTTQNYDADQK	iTRAQ4plex@N-term; Methylthio(C)@2; Deamidated(N)@7; Oxidation(D)@11; iTRAQ4plex(K)@13		0.0225392	1879.82	1880.83	1879.8	1880.8	1	5	11.SAMPLE 2.4.175.2	43.2	0.828437	0.0817163	0.843675	0.0953757											62707.9	33.2	55859.4	34.77	60366.1	34.08	50135.3	38.54
1	318.01	318.01	68.5666	60.4778	59.4719	P02751|FINC_HUMAN	Fibronectin	0	auto - low confidence	0	0	WCGTTQNYDADQK	iTRAQ4plex@N-term; Methylthio(C)@2; Deamidated(N)@7; Oxidation(D)@11; iTRAQ4plex(K)@13		0.0411164	1879.84	1880.84	1879.8	1880.8	1	6	12.SAMPLE 1.5.145.3	39.2	0.977821	0.039872	1.07434	0.0392509											149921	41.75	157629	44.98	160261	45.65	169490	45.77
1	318.01	318.01	68.5666	60.4778	59.4719	P02751|FINC_HUMAN	Fibronectin	0	auto - low confidence	0	0	WCGTTQNYDADQK	iTRAQ4plex@N-term; Methylthio(C)@2; iTRAQ4plex(Y)@8; Deamidated(Q)@12; iTRAQ4plex(K)@13		-0.0781364	2007.82	2008.83	2007.9	2008.91	1	7	20.SAMPLE 3.5.331.3	64	0.700847	0.12107	0.963901	0.138854											41308.5	28.52	31129.9	30.96	35347.3	28	33540.1	38.25
1	318.01	318.01	68.5666	60.4778	59.4719	P02751|FINC_HUMAN	Fibronectin	0	auto - low confidence	0	0	WCGTTQNYDADQK	iTRAQ4plex@N-term; Methylthio(C)@2; Deamidated(N)@7; iTRAQ4plex(Y)@8; iTRAQ4plex(K)@13		-0.0164913	2007.89	2008.89	2007.9	2008.91	1	5	20.SAMPLE 3.5.372.4	69.4667	0.842023	0.145098	0.991584	0.164811											22363.5	20.72	20247.9	22.61	21841.7	20.87	21320.2	28.63
1	318.01	318.01	68.5666	60.4778	59.4719	P02751|FINC_HUMAN	Fibronectin	1	auto	0	99	WCHDNGVNYK	iTRAQ4plex@N-term; Methylthio(C)@2; Deamidated(N)@5; iTRAQ4plex(K)@10		0.000867099	1569.7	1570.7	1569.69	1570.7	1	18	21.SAMPLE 2.4.181.3	44	0.748775	0.0914053	0.82066	0.0843554											46945.3	25.86	37797.1	27.57	49838.3	25.73	40262.6	26.86
1	318.01	318.01	68.5666	60.4778	59.4719	P02751|FINC_HUMAN	Fibronectin	1	auto	0	99	WCHDNGVNYK	iTRAQ4plex@N-term; Methylthio(C)@2; Deamidated(N)@5; Deamidated(N)@8; iTRAQ4plex(K)@10		0.0145838	1570.69	1571.7	1570.68	1571.69	1	16	22.SAMPLE 1.4.177.1	43.4667	0.737151	0.139029	0.892456	0.188686											8706.43	7.75	6900.99	7.37	9475.98	7.95	8325.05	14.07
1	318.01	318.01	68.5666	60.4778	59.4719	P02751|FINC_HUMAN	Fibronectin	1	auto	0	99	WCHDNGVNYK	iTRAQ4plex@N-term; No Methylthio(C)@2; Deamidated(N)@5; iTRAQ4plex(K)@10		0.00653216	1523.71	1524.72	1523.71	1524.71	1	16	20.SAMPLE 3.5.174.6	43.0667	0.834175	0.197876	0.966771	0.197088											11782.7	15.49	10568.6	15.63	10900.7	14.79	10374.2	14.83
1	318.01	318.01	68.5666	60.4778	59.4719	P02751|FINC_HUMAN	Fibronectin	0	auto - low confidence	0	0	WCHDNGVNYK	No iTRAQ4plex@N-term; Methylthio(C)@2; iTRAQ4plex(K)@10		0.039862	1424.65	1425.66	1424.61	1425.62	1	4	11.SAMPLE 2.4.194.1	45.7333	0.819459	0.0896438	0.583918	0.12705											55274.9	31.6	48704.6	33.63	53945.1	33.06	31008.4	34.51
1	318.01	318.01	68.5666	60.4778	59.4719	P02751|FINC_HUMAN	Fibronectin	0	auto - low confidence	0	0	WCHDNGVNYK	No iTRAQ4plex@N-term; Methylthio(C)@2; iTRAQ4plex(K)@10		0.065555	1424.67	1425.68	1424.61	1425.62	1	4	16.SAMPLE 1.8.179.5	43.7333	0.964931	0.228309	0.699401	0.281336											19495	32.22	20227.1	31.86	19636.5	29.93	13519.7	31.97
1	318.01	318.01	68.5666	60.4778	59.4719	P02751|FINC_HUMAN	Fibronectin	0	auto - low confidence	0	0	WDCTCIGAGR	iTRAQ4plex@N-term; Methylthio(C)@3; Methylthio(C)@5	cleaved I-W@N-term	-0.0168023	1316.51	1317.52	1316.53	1317.53	1	4	21.SAMPLE 2.4.92.5	32.1333	1.11272	0.360601	0.819169	0.518795											4345.7	12.53	5199.48	11.26	4553.83	13.49	3672.2	15.64
1	318.01	318.01	68.5666	60.4778	59.4719	P02751|FINC_HUMAN	Fibronectin	0	auto - low confidence	0	0	WDRQGENGQM	iTRAQ4plex@N-term; Deamidated(R)@3; Deamidated(Q)@4; Oxidation(N)@7	cleaved M-M@C-term; missed R-Q@3	-0.0414723	1381.53	1382.54	1381.57	1382.58	1	7	8.SAMPLE 3.4.164.3	41.7333	0.837036	0.134479	0.87797	0.153348											31952.2	28.39	28758.1	29.03	29652.2	29.4	25627.8	29.98
1	318.01	318.01	68.5666	60.4778	59.4719	P02751|FINC_HUMAN	Fibronectin	1	auto	0	99	WLPSSSPVTGYR	iTRAQ4plex@N-term		-0.0181013	1492.76	1493.77	1492.78	1493.79	1	13	4.SAMPLE 3.4.137.5	38.1333	0.725526	0.218644	0.715673	0.377355											15254.3	20.14	11900.4	20.74	14947.5	20.54	10530.8	37.01
1	318.01	318.01	68.5666	60.4778	59.4719	P02751|FINC_HUMAN	Fibronectin	1	auto	0	99	WLPSSSPVTGYR	iTRAQ4plex@N-term		-1.01468	1491.76	1492.77	1492.78	1493.79	1	14	5.SAMPLE 2.4.96.4	32.6667	0.841881	0.175919	0.662734	0.219033											10583.7	11.93	9580.83	12.94	11163.2	14.32	7282.89	12.93
1	318.01	318.01	68.5666	60.4778	59.4719	P02751|FINC_HUMAN	Fibronectin	1	auto	0	99	WLPSSSPVTGYR	iTRAQ4plex@N-term; Oxidation(W)@1		0.0137274	1508.79	1509.8	1508.77	1509.78	1	12	13.SAMPLE 4.6.158.3	40.9333	1.0739	0.335413	0.947677	0.44372											12855.5	32.25	14844.6	33.05	12718.3	28.61	11864.9	45.38
1	318.01	318.01	68.5666	60.4778	59.4719	P02751|FINC_HUMAN	Fibronectin	1	auto	0	92	WLPSSSPVTGYR	iTRAQ4plex@N-term; iTRAQ4plex(S)@4		-0.00380847	1636.88	1637.88	1636.88	1637.89	1	10	4.SAMPLE 3.4.119.2	35.7333	0.803321	0.163037	0.741767	0.195439											23613.9	24.22	20397.2	25.85	24184.9	26.88	17659.9	28.39
1	318.01	318.01	68.5666	60.4778	59.4719	P02751|FINC_HUMAN	Fibronectin	1	auto	0	90	WLPSSSPVTGYR	iTRAQ4plex@N-term; iTRAQ4plex(S)@6		-0.0782466	1636.8	1637.81	1636.88	1637.89	1	10	5.SAMPLE 2.4.112.2	34.8	0.683976	0.181029	0.911573	0.198688											13022.3	12.39	9577.32	14.75	10937.6	12.44	9814.96	15.99
1	318.01	318.01	68.5666	60.4778	59.4719	P02751|FINC_HUMAN	Fibronectin	1	auto	0	75	WLPSSSPVTGYR	iTRAQ4plex@N-term; Dioxidation(W)@1		-0.0812017	1524.69	1525.7	1524.77	1525.78	1	10	5.SAMPLE 2.4.139.2	38.4	0.595184	0.422108	0.749277	0.52411											9769.52	21.27	6252.29	22.61	8729.19	21.92	6438.61	29.62
1	318.01	318.01	68.5666	60.4778	59.4719	P02751|FINC_HUMAN	Fibronectin	1	auto	0	59	WLPSSSPVTGYR	iTRAQ4plex@N-term; Oxidation(W)@1		-0.0786424	1508.7	1509.7	1508.77	1509.78	1	9	5.SAMPLE 2.4.139.4	38.4	0.802176	0.304721	0.706248	0.309926											13419.7	26.23	11575.2	27.06	14441.7	24.57	10040.4	26.01
1	318.01	318.01	68.5666	60.4778	59.4719	P02751|FINC_HUMAN	Fibronectin	0	auto - no iTRAQ	0	1	WLPSSSPVTGYR	Acetyl@N-term		-0.000415078	1390.69	1391.69	1390.69	1391.7	1	8	4.SAMPLE 3.4.95.1	32.5333	1.12028	0.66965	0.720155	0.733434											2390.81	11.02	2879.96	13.99	2771.71	12.4	1964.94	11.42
1	318.01	318.01	68.5666	60.4778	59.4719	P02751|FINC_HUMAN	Fibronectin	1	auto	0	1	WLPSSSPVTGYR	iTRAQ4plex@N-term; Oxidation(P)@3; Methyl(S)@4		-0.0835102	1522.71	1523.71	1522.79	1523.8	1	8	5.SAMPLE 2.4.129.5	37.0667	0.695637	0.304178	0.480754	0.454954											4430.58	7.82	3314.04	8.21	4634.1	8.11	2193.13	9.21
1	318.01	318.01	68.5666	60.4778	59.4719	P02751|FINC_HUMAN	Fibronectin	0	auto - low confidence	0	0	WLPSSSPVTGYR	iTRAQ4plex@N-term; Oxidation(P)@3; Methyl(S)@4		-0.00961369	1522.78	1523.79	1522.79	1523.8	1	7	4.SAMPLE 3.4.125.5	36.5333	1.01574	0.235673	0.690136	0.528686											10919.1	18.62	11925.8	19.4	9360.1	22.71	6359.03	29.87
1	318.01	318.01	68.5666	60.4778	59.4719	P02751|FINC_HUMAN	Fibronectin	0	auto - low confidence	0	0	WLPSSSPVTGYR	iTRAQ4plex@N-term; Oxidation(P)@3; Methyl(S)@4		-0.0238492	1522.77	1523.77	1522.79	1523.8	1	7	6.SAMPLE 1.4.162.6	41.4667	0.747442	0.225251	0.717166	0.42781											14415.9	20.92	11586	19.96	11124	18.65	7853.35	30.91
1	318.01	318.01	68.5666	60.4778	59.4719	P02751|FINC_HUMAN	Fibronectin	0	auto - low confidence	0	0	WLPSSSPVTGYR	iTRAQ4plex@N-term		0.273413	1493.05	1494.06	1492.78	1493.79	1	4	7.SAMPLE 4.4.178.1	43.6	1.06216	0.516256	0.807299	0.554531											6719.9	24.65	7674.8	27.88	7181.63	24.55	5707.33	24.92
1	318.01	318.01	68.5666	60.4778	59.4719	P02751|FINC_HUMAN	Fibronectin	0	auto - low confidence	0	0	WLPSSSPVTGYR	iTRAQ4plex@N-term		0.021461	1492.8	1493.81	1492.78	1493.79	1	4	23.SAMPLE 4.5.172.4	54.2	0.788223	0.94477	0.660699	0.996201											844.52	4.49	715.77	5.59	895.39	4.28	582.36	5.09
1	318.01	318.01	68.5666	60.4778	59.4719	P02751|FINC_HUMAN	Fibronectin	1	auto	0	95	WRPKNSVGR	iTRAQ4plex@N-term; iTRAQ4plex(K)@4	missed K-N@4	0.00124079	1386.81	1387.82	1386.81	1387.82	1	10	6.SAMPLE 1.4.43.4	25.6	1.06543	0.0387242	0.717548	0.0868317											234832	67.5	269028	69.81	286480	68.54	202358	168.91
1	318.01	318.01	68.5666	60.4778	59.4719	P02751|FINC_HUMAN	Fibronectin	1	auto	0	75	WRPKNSVGR	iTRAQ4plex@N-term; iTRAQ4plex(K)@4	missed K-N@4	0.0265222	1386.84	1387.84	1386.81	1387.82	1	9	5.SAMPLE 2.4.4.3	20.4	1.17596	0.106823	0.683809	0.134849											22963.8	18.83	29036.9	19.88	33373.2	20.84	22465.1	26.85
1	318.01	318.01	68.5666	60.4778	59.4719	P02751|FINC_HUMAN	Fibronectin	0	auto - low confidence	0	0	WRPKNSVGR	iTRAQ4plex@N-term; iTRAQ4plex(K)@4	missed K-N@4	0.0559553	1386.86	1387.87	1386.81	1387.82	1	4	4.SAMPLE 3.4.3.1	20.2667	1.14298	0.157308	0.688754	0.172621											6650.53	7.62	8173.56	8.81	8908.23	8.27	6039.92	8.79
1	318.01	318.01	68.5666	60.4778	59.4719	P02751|FINC_HUMAN	Fibronectin	0	auto - low confidence	0	0	WRPKNSVGR	iTRAQ4plex@N-term; Oxidation(W)@1; iTRAQ4plex(K)@4	missed K-N@4	-0.00363312	1402.8	1403.81	1402.8	1403.81	1	6	6.SAMPLE 1.4.43.3	25.6	1.08194	0.159569	0.713284	0.346881											26721.9	32.34	31087.5	32.33	32236.5	32.35	22635.3	75.16
1	318.01	318.01	68.5666	60.4778	59.4719	P02751|FINC_HUMAN	Fibronectin	0	auto - low confidence	0	0	WRPKNSVGR	iTRAQ4plex@N-term; iTRAQ4plex(K)@4	missed K-N@4	0.00937427	1386.82	1387.83	1386.81	1387.82	1	5	13.SAMPLE 4.6.40.1	25.2	0.999237	0.208822	0.6417	0.360038											16197.4	23.44	17403.2	26.2	21723.9	24.41	13722.9	46.94
1	318.01	318.01	68.5666	60.4778	59.4719	P02751|FINC_HUMAN	Fibronectin	0	auto - low confidence	0	0	WRPKNSVGR	iTRAQ4plex@N-term; iTRAQ4plex(K)@4	missed K-N@4	-0.0121439	1386.8	1387.8	1386.81	1387.82	1	5	23.SAMPLE 4.5.79.4	35.6	0.771308	0.447365	0.645276	0.572195											1983.58	5.8	1645.1	5.57	2257.17	5.34	1433.79	7.47
1	318.01	318.01	68.5666	60.4778	59.4719	P02751|FINC_HUMAN	Fibronectin	1	auto	0	99	WSRPQAPITGYR	iTRAQ4plex@N-term		0.00154739	1574.85	1575.85	1574.84	1575.85	1	14	13.SAMPLE 4.6.125.3	36.5333	0.917622	0.145652	1.37007	0.107087											38071.2	37.35	37564.3	40.44	45506.7	39.65	61375.1	38.21
1	318.01	318.01	68.5666	60.4778	59.4719	P02751|FINC_HUMAN	Fibronectin	1	auto	0	99	WSRPQAPITGYR	iTRAQ4plex@N-term; Oxidation(W)@1; Methyl(S)@2		0.00175171	1604.86	1605.86	1604.85	1605.86	1	12	13.SAMPLE 4.6.125.4	36.5333	1.07787	0.0955943	1.58834	0.148075											83979.7	59.79	97331.7	62.09	68037	58.72	106381	128
1	318.01	318.01	68.5666	60.4778	59.4719	P02751|FINC_HUMAN	Fibronectin	1	auto	0	96	WSRPQAPITGYR	iTRAQ4plex@N-term		-0.0753608	1574.77	1575.78	1574.84	1575.85	1	10	5.SAMPLE 2.4.88.5	31.6	0.942006	0.210231	1.49955	0.177721											11865.6	16.41	12018.7	19.03	11912	18.05	17584.2	16.33
1	318.01	318.01	68.5666	60.4778	59.4719	P02751|FINC_HUMAN	Fibronectin	1	auto	0	93	WSRPQAPITGYR	iTRAQ4plex@N-term; Oxidation(W)@1		-0.0344405	1590.8	1591.81	1590.84	1591.85	1	10	6.SAMPLE 1.4.120.3	35.8667	1.09889	0.286412	1.31437	0.237655											14875.8	32.94	17577.2	31.93	18237.7	33.24	23597.4	35.99
1	318.01	318.01	68.5666	60.4778	59.4719	P02751|FINC_HUMAN	Fibronectin	0	auto - shared MS/MS	0	75	WSRPQAPITGYR	iTRAQ4plex@N-term		-0.0100913	1574.83	1575.84	1574.84	1575.85	1	9	4.SAMPLE 3.4.87.4	31.4667	0.854202	0.23853	1.50165	0.204321											13014.1	20.95	11953.3	21.04	11630	19.45	17192	20.18
1	318.01	318.01	68.5666	60.4778	59.4719	P02751|FINC_HUMAN	Fibronectin	0	auto - shared MS/MS	0	57	WSRPQAPITGYR	iTRAQ4plex@N-term		-0.00964797	1574.83	1575.84	1574.84	1575.85	1	8	3.SAMPLE 4.4.87.1	31.4667	0.905886	0.328946	1.6979	0.317039											4857.64	10.36	4731.66	11.85	4448.19	12.93	7434.85	9.41
1	318.01	318.01	68.5666	60.4778	59.4719	P02751|FINC_HUMAN	Fibronectin	1	auto	0	37	WSRPQAPITGYR	Formyl@N-term; iTRAQ4plex(S)@2		0.00306726	1602.84	1603.85	1602.84	1603.85	1	9	3.SAMPLE 4.4.90.2	31.8667	0.97648	0.214109	1.54059	0.256521											11808.6	17.37	12398.7	19.29	12923.6	19.76	19599.6	40.37
1	318.01	318.01	68.5666	60.4778	59.4719	P02751|FINC_HUMAN	Fibronectin	1	auto	0	15	WSRPQAPITGYR	iTRAQ4plex@N-term; Deamidated(Q)@5		-0.047722	1575.78	1576.79	1575.83	1576.84	1	8	6.SAMPLE 1.4.128.6	36.9333	0.936532	0.340487	1.43745	0.403823											7154.27	15.87	7204.48	18.61	6567.22	14.63	9292.89	31.3
1	318.01	318.01	68.5666	60.4778	59.4719	P02751|FINC_HUMAN	Fibronectin	0	auto - shared MS/MS	0	13	WSRPQAPITGYR	iTRAQ4plex@N-term		-0.0149292	1574.83	1575.84	1574.84	1575.85	1	6	23.SAMPLE 4.5.135.11	46.8	0.925137	1.30783	2.45463	1.95226											580.81	6.4	577.77	4.07	342.35	6.18	827.24	6.15
1	318.01	318.01	68.5666	60.4778	59.4719	P02751|FINC_HUMAN	Fibronectin	1	auto	0	9	WSRPQAPITGYR	iTRAQ4plex@N-term; FormaldehydeAdduct(W)@1		-0.0272395	1586.82	1587.82	1586.84	1587.85	1	9	6.SAMPLE 1.4.117.5	35.4667	0.901057	0.132931	1.58596	0.14047											30797.6	28.41	29839	28.56	25842.1	30.94	40345.6	29.64
1	318.01	318.01	68.5666	60.4778	59.4719	P02751|FINC_HUMAN	Fibronectin	1	auto	0	1	WSRPQAPITGYR	iTRAQ4plex@N-term; Dehydrated(S)@2; Deamidated(R)@3		-0.0491321	1557.77	1558.78	1557.82	1558.82	1	8	6.SAMPLE 1.4.120.2	35.8667	1.16461	0.448973	1.7171	0.495847											5872.67	20.34	7354.14	21.01	5662.48	19.74	9571.44	33.75
1	318.01	318.01	68.5666	60.4778	59.4719	P02751|FINC_HUMAN	Fibronectin	0	auto - low confidence	0	0	WSRPQAPITGYR	iTRAQ4plex@N-term; iTRAQ4plex(S)@2		-0.0755713	1718.87	1719.88	1718.95	1719.95	1	5	5.SAMPLE 2.4.80.6	30.5333	0.950339	0.231632	1.73026	0.235752											4871.49	8.67	4978	7.38	4516.58	7.67	7693.01	12.58
1	318.01	318.01	68.5666	60.4778	59.4719	P02751|FINC_HUMAN	Fibronectin	0	auto - low confidence	0	0	WSRPQAPITGYR	iTRAQ4plex@N-term; Deamidated(R)@3; Deamidated(Q)@5		0.0682835	1576.88	1577.89	1576.81	1577.82	1	6	6.SAMPLE 1.4.77.4	30.1333	1.47521	0.167392	1.42147	0.341277											10489.7	14.66	16639.2	15.33	11310.6	16.41	15827	48.89
1	318.01	318.01	68.5666	60.4778	59.4719	P02751|FINC_HUMAN	Fibronectin	0	auto - low confidence	0	0	WSRPQAPITGYR	iTRAQ4plex@N-term		-0.0166266	1574.83	1575.84	1574.84	1575.85	1	4	6.SAMPLE 1.4.105.2	33.8667	1.13724	0.278693	1.2628	0.29596											6409.22	13.3	7837.37	14.58	7222	15.35	8977.73	18.49
1	318.01	318.01	68.5666	60.4778	59.4719	P02751|FINC_HUMAN	Fibronectin	0	auto - low confidence	0	0	WSRPQAPITGYR	iTRAQ4plex@N-term; Dioxidation(W)@1		-0.0304029	1606.8	1607.81	1606.83	1607.84	1	7	6.SAMPLE 1.4.120.1	35.8667	1.1799	0.411972	1.4933	0.434734											7660.82	23.19	9719.33	27.16	8836.14	23.26	12989.3	44.94
1	318.01	318.01	68.5666	60.4778	59.4719	P02751|FINC_HUMAN	Fibronectin	0	auto - low confidence	0	0	WSRPQAPITGYR	iTRAQ4plex@N-term		0.103229	1574.95	1575.95	1574.84	1575.85	1	5	8.SAMPLE 3.4.125.1	36.5333	0.826162	0.437854	1.37066	0.422521											10093.4	27.19	8966.37	30.95	8861.2	31.32	11956.3	27.68
1	318.01	318.01	68.5666	60.4778	59.4719	P02751|FINC_HUMAN	Fibronectin	1	auto	0	97	YEKPGSPPR	No iTRAQ4plex@N-term; iTRAQ4plex(K)@3		0.0238545	1173.65	1174.66	1173.63	1174.63	1	10	16.SAMPLE 1.6.59.3	27.7333	0.820343	0.121763	0.702016	0.122346											74196	59.56	65447.1	59.92	85407.2	58.53	59022.4	59.82
1	318.01	318.01	68.5666	60.4778	59.4719	P02751|FINC_HUMAN	Fibronectin	1	auto	0	72	YEKPGSPPR	iTRAQ4plex@N-term; iTRAQ4plex(Y)@1; iTRAQ4plex(K)@3		0.0287315	1461.86	1462.87	1461.83	1462.84	1	8	23.SAMPLE 4.5.53.2	30.4	0.574123	0.349208	0.860412	0.479003											2968.82	4.99	1832.75	5.61	2285.19	5.24	1935.55	8.14
1	318.01	318.01	68.5666	60.4778	59.4719	P02751|FINC_HUMAN	Fibronectin	0	auto - shared MS/MS	0	35	YEKPGSPPR	iTRAQ4plex@N-term; iTRAQ4plex(K)@3		0.0390397	1317.77	1318.78	1317.73	1318.74	1	8	10.SAMPLE 1.4.65.1	28.5333	0.942596	0.163574	0.565957	0.185703											8273.4	9.21	8385.41	10.05	11502.8	9.24	6408.61	10.73
1	318.01	318.01	68.5666	60.4778	59.4719	P02751|FINC_HUMAN	Fibronectin	1	auto	0	35	YEKPGSPPR	iTRAQ4plex@N-term; iTRAQ4plex(K)@3		0.00644049	1317.73	1318.74	1317.73	1318.74	1	8	22.SAMPLE 1.4.38.1	24.9333	0.902819	0.297885	0.51966	0.415358											6087.5	12.6	5909.55	12.66	7320.54	12.1	3744.88	14.27
1	318.01	318.01	68.5666	60.4778	59.4719	P02751|FINC_HUMAN	Fibronectin	0	auto - low confidence	0	0	YEKPGSPPR	iTRAQ4plex@N-term; iTRAQ4plex(K)@3		0.0088014	1317.74	1318.74	1317.73	1318.74	1	6	18.SAMPLE 3.9.30.3	23.8667	0.897281	0.328559	0.970474	0.371639											5288.61	11.16	5102.52	12.85	5061.12	12.59	4835.11	13.35
1	318.01	318.01	68.5666	60.4778	59.4719	P02751|FINC_HUMAN	Fibronectin	0	auto - low confidence	0	0	YEVSVYALK	iTRAQ4plex@N-term; iTRAQ4plex(K)@9		-0.0018843	1358.77	1359.77	1358.77	1359.78	1	6	1.SAMPLE 2.6.389.1	71.7333	1.00462	0.326258	0.493763	0.45678											3483.93	8.14	3763.45	8.57	5947.21	8.57	2890.73	12.53
1	318.01	318.01	68.5666	60.4778	59.4719	P02751|FINC_HUMAN	Fibronectin	0	auto - low confidence	0	0	YEVSVYALK	iTRAQ4plex@N-term; Oxidation(Y)@1; iTRAQ4plex(K)@9		-0.0141711	1374.75	1375.76	1374.76	1375.77	1	6	3.SAMPLE 4.4.197.1	46.1333	0.628839	0.222977	0.537193	0.226521											16486.6	20.94	11147.7	20.43	19909.1	20.73	10528.3	21.18
1	318.01	318.01	68.5666	60.4778	59.4719	P02751|FINC_HUMAN	Fibronectin	0	auto - low confidence	0	0	YEVSVYALK	iTRAQ4plex@N-term; iTRAQ4plex(K)@9		-0.00377273	1358.77	1359.77	1358.77	1359.78	1	6	4.SAMPLE 3.4.390.1	71.8667	0.619298	0.494852	0.580699	0.507748											3068.2	8.67	2043.14	8.3	3822.44	7.3	2185.08	10.28
1	318.01	318.01	68.5666	60.4778	59.4719	P02751|FINC_HUMAN	Fibronectin	0	auto - low confidence	0	0	YHQRTNTNVNCPIECFMPLDVQADR	No iTRAQ4plex@N-term; Phospho(T)@5; Deamidated(N)@10; Methylthio(C)@11; Methylthio(C)@15; Oxidation(R)@25	missed R-T@4	-0.0154856	3152.25	3153.26	3152.27	3153.28	1	7	18.SAMPLE 3.15.328.8	63.6	1.07091	0.426925	0.652043	0.487822											1602.61	5.14	1845.42	5.2	2000.04	5.02	1283.78	5.37
1	318.01	318.01	68.5666	60.4778	59.4719	P02751|FINC_HUMAN	Fibronectin	0	auto - low confidence	0	0	YHQRTNTNVNCPIECFMPLDVQADR	No iTRAQ4plex@N-term; Phospho(T)@5; Deamidated(N)@10; Methylthio(C)@11; Methylthio(C)@15; Oxidation(R)@25	missed R-T@4	0.0643624	3152.33	3153.34	3152.27	3153.28	1	8	20.SAMPLE 3.5.324.2	63.0667	0.869946	0.181719	0.740731	0.196825											21583.4	26.59	20189.6	26.97	23561.6	26.62	17180.7	27.69
1	318.01	318.01	68.5666	60.4778	59.4719	P02751|FINC_HUMAN	Fibronectin	1	auto	0	99	YQCYCYGR	iTRAQ4plex@N-term; No Methylthio(C)@3; Methylthio(C)@5		0.100088	1244.59	1245.6	1244.49	1245.5	1	14	8.SAMPLE 3.4.184.3	44.4	0.927332	0.207021	0.781678	0.371138											28260.8	40.76	28179.6	41.85	32419.7	44.44	24946.7	86.04
1	318.01	318.01	68.5666	60.4778	59.4719	P02751|FINC_HUMAN	Fibronectin	1	auto	0	99	YQCYCYGR	iTRAQ4plex@N-term; Methylthio(C)@3; Methylthio(C)@5		0.109165	1290.59	1291.59	1290.48	1291.48	1	13	8.SAMPLE 3.4.184.4	44.4	0.893801	0.0817457	0.84029	0.154867											169169	95.58	162583	96.05	193210	104.78	159822	231.84
1	318.01	318.01	68.5666	60.4778	59.4719	P02751|FINC_HUMAN	Fibronectin	1	auto	0	99	YQCYCYGR	iTRAQ4plex@N-term; Deamidated(Q)@2; Methylthio(C)@3; Methylthio(C)@5		0.118602	1291.58	1292.59	1291.46	1292.47	1	10	8.SAMPLE 3.4.198.1	46.2667	1.19638	0.421852	1.03894	0.586103											5820.04	18.51	7487.02	20.75	6453.55	22.12	6600.33	31.38
1	318.01	318.01	68.5666	60.4778	59.4719	P02751|FINC_HUMAN	Fibronectin	0	auto - no iTRAQ	0	99	YQCYCYGR	No iTRAQ4plex@N-term; Methylthio(C)@3; Methylthio(C)@5		0.00868229	1146.38	1147.39	1146.38	1147.38	1	10	9.SAMPLE 2.4.174.2	43.0667	0.910413	1.684	0.270941	3.29558											3279.57	38.11	3210.48	39.13	4266.44	40.15	1137.93	35.94
1	318.01	318.01	68.5666	60.4778	59.4719	P02751|FINC_HUMAN	Fibronectin	1	auto	0	99	YQCYCYGR	iTRAQ4plex@N-term; Deamidated(Q)@2; Methylthio(C)@3; Methylthio(C)@5		-0.0081743	1291.45	1292.46	1291.46	1292.47	1	12	10.SAMPLE 1.4.238.1	51.6	1.01498	0.386259	0.816144	0.415076											4080.81	12.91	4453.68	9.87	5201.7	11.87	4179.15	14.49
1	318.01	318.01	68.5666	60.4778	59.4719	P02751|FINC_HUMAN	Fibronectin	1	auto	0	89	YQCYCYGR	iTRAQ4plex@N-term; Methylthio(C)@3; Methylthio(C)@5		0.00967985	1290.49	1291.49	1290.48	1291.48	1	9	24.SAMPLE 3.4.151.3	40	0.904376	0.268126	0.784525	0.274021											11771.8	20.23	11447.4	23.56	13092.1	22.24	10111	21.74
1	318.01	318.01	68.5666	60.4778	59.4719	P02751|FINC_HUMAN	Fibronectin	0	auto - shared MS/MS	0	4	YQCYCYGR	iTRAQ4plex@N-term; No Methylthio(C)@3; No Methylthio(C)@5		-0.000165295	1198.5	1199.51	1198.5	1199.51	1	9	21.SAMPLE 2.4.143.2	38.9333	1.25774	0.359889	0.854022	0.534512											3597.8	9.86	4865.67	11.35	3348.68	10.56	2815.26	12.15
1	318.01	318.01	68.5666	60.4778	59.4719	P02751|FINC_HUMAN	Fibronectin	0	auto - low confidence	0	0	YQCYCYGR	iTRAQ4plex@N-term; Oxidation(Y)@1; Methylthio(C)@3; Methylthio(C)@5		0.107516	1306.58	1307.59	1306.47	1307.48	1	6	8.SAMPLE 3.4.184.1	44.4	1.07572	0.599569	0.917008	0.802435											4072.11	18.77	4710.14	18.06	4155.98	20	3751.65	24.09
1	318.01	318.01	68.5666	60.4778	59.4719	P02751|FINC_HUMAN	Fibronectin	0	auto - low confidence	0	0	YQCYCYGR	iTRAQ4plex@N-term; Methylthio(C)@3; Methylthio(C)@5		0.0303845	1290.51	1291.52	1290.48	1291.48	1	3	23.SAMPLE 4.5.197.3	59.2	0.780724	1.2877	0.461738	1.63297											634.64	4.67	532.77	5.63	850.18	5.47	386.44	5.8
1	318.01	318.01	68.5666	60.4778	59.4719	P02751|FINC_HUMAN	Fibronectin	1	auto	0	99	YSFCTDHTVLVQTR	iTRAQ4plex@N-term; Methylthio(C)@4		0.240076	1859.12	1860.13	1858.88	1859.89	1	23	7.SAMPLE 4.4.213.1	48.2667	1.06246	0.418455	0.862236	0.554089											7999.28	24.04	9138.54	26.61	8740.43	24.05	7418.82	35.68
1	318.01	318.01	68.5666	60.4778	59.4719	P02751|FINC_HUMAN	Fibronectin	1	auto	0	99	YSFCTDHTVLVQTR	iTRAQ4plex@N-term; Methylthio(C)@4; iTRAQ4plex(T)@5		0.172678	2003.16	2004.16	2002.98	2003.99	1	16	8.SAMPLE 3.4.182.5	44.1333	0.442751	0.252457	0.910137	0.401492											43481.3	39.98	20700.3	48.67	25053.9	43.36	22447	81.32
1	318.01	318.01	68.5666	60.4778	59.4719	P02751|FINC_HUMAN	Fibronectin	1	auto	0	99	YSFCTDHTVLVQTR	iTRAQ4plex@N-term; No Methylthio(C)@4		0.0588061	1812.95	1813.96	1812.9	1813.9	1	19	8.SAMPLE 3.4.210.5	47.8667	1.29029	0.282591	0.734966	0.460725											13728.9	29.15	19047.5	35.52	17428.1	33.85	12609.4	52.68
1	318.01	318.01	68.5666	60.4778	59.4719	P02751|FINC_HUMAN	Fibronectin	1	auto	0	99	YSFCTDHTVLVQTR	iTRAQ4plex@N-term; Methylthio(C)@4		0.061047	1858.94	1859.95	1858.88	1859.89	1	25	8.SAMPLE 3.4.210.7	47.8667	0.933655	0.10316	0.774046	0.135202											107831	77.49	108254	80.12	120160	84.06	91559.2	105.93
1	318.01	318.01	68.5666	60.4778	59.4719	P02751|FINC_HUMAN	Fibronectin	1	auto	0	99	YSFCTDHTVLVQTR	iTRAQ4plex@N-term; Methylthio(C)@4		0.833542	1859.72	1860.72	1858.88	1859.89	1	17	8.SAMPLE 3.4.220.1	49.2	0.931222	0.321807	0.820494	0.357016											7884.27	17.4	7894.59	18.49	9138.8	18.35	7381.43	21.79
1	318.01	318.01	68.5666	60.4778	59.4719	P02751|FINC_HUMAN	Fibronectin	1	auto	0	99	YSFCTDHTVLVQTR	iTRAQ4plex@N-term; Methylthio(C)@4; Deamidated(Q)@12		0.00822093	1859.88	1860.88	1859.87	1860.87	1	16	10.SAMPLE 1.4.260.1	54.5333	1.15325	0.566113	0.446167	0.637599											1973.54	8.86	2447.28	8.44	3682.47	8.86	1617.38	9.55
1	318.01	318.01	68.5666	60.4778	59.4719	P02751|FINC_HUMAN	Fibronectin	1	auto	0	99	YSFCTDHTVLVQTR	iTRAQ4plex@N-term; iTRAQ4plex(Y)@1; Methylthio(C)@4		-0.0800128	2002.9	2003.91	2002.98	2003.99	1	12	6.SAMPLE 1.4.180.2	43.8667	0.530337	0.344517	0.838804	0.37101											13262.4	21.17	7562.89	23.09	9670.31	23.24	7985.03	22.57
1	318.01	318.01	68.5666	60.4778	59.4719	P02751|FINC_HUMAN	Fibronectin	1	auto	0	99	YSFCTDHTVLVQTR	iTRAQ4plex@N-term; Methylthio(C)@4		-0.0631286	1858.82	1859.83	1858.88	1859.89	1	15	6.SAMPLE 1.4.211.3	48	1.13662	0.230952	0.767425	0.214905											16149.5	28.42	19737.3	29.52	21997.1	29.36	16617.9	27.99
1	318.01	318.01	68.5666	60.4778	59.4719	P02751|FINC_HUMAN	Fibronectin	1	auto	0	99	YSFCTDHTVLVQTR	iTRAQ4plex@N-term; Methylthio(C)@4		-0.045103	1858.84	1859.85	1858.88	1859.89	1	11	23.SAMPLE 4.5.197.7	59.2	0.779718	3.24302	1.04808	2.18246											240.35	4.56	201.51	5.3	283.56	4.9	292.56	3.9
1	318.01	318.01	68.5666	60.4778	59.4719	P02751|FINC_HUMAN	Fibronectin	1	auto	0	3	YSFCTDHTVLVQTR	iTRAQ4plex@N-term; Methylthio(C)@4; Cation:Cu[I]@C-term		0.0341154	1920.84	1921.85	1920.8	1921.81	1	8	8.SAMPLE 3.4.211.1	48	1.33564	0.935461	1.14568	1.02938											1847.98	13.77	2654.01	15.01	1720.96	12.48	1940.93	14.18
1	318.01	318.01	68.5666	60.4778	59.4719	P02751|FINC_HUMAN	Fibronectin	1	auto	0	99	YTGNTYR	iTRAQ4plex@N-term		0.0230318	1017.52	1018.53	1017.5	1018.51	1	11	15.SAMPLE 2.8.59.8	27.7333	0.85298	0.0665364	0.407419	0.121158											136945	61.41	125603	61.74	152992	65.41	61359.9	69.56
1	318.01	318.01	68.5666	60.4778	59.4719	P02751|FINC_HUMAN	Fibronectin	1	auto	0	99	YTGNTYR	iTRAQ4plex@N-term; Deamidated(N)@4		0.0127191	1018.5	1019.5	1018.48	1019.49	1	12	16.SAMPLE 1.6.69.6	29.0667	0.762616	0.164645	0.333461	0.338539											36537.9	37.01	29961.6	38.89	39212.6	39.53	12872	41.6
1	318.01	318.01	68.5666	60.4778	59.4719	P02751|FINC_HUMAN	Fibronectin	1	auto	0	9	YTGNTYR	iTRAQ4plex@N-term		0.0164539	1017.52	1018.52	1017.5	1018.51	1	7	23.SAMPLE 4.5.42.2	28.2	1.70229	0.391893	0.75803	0.347543											2128.51	7.43	3896.04	6.94	3202.4	6.54	2389.67	6.72
1	318.01	318.01	68.5666	60.4778	59.4719	P02751|FINC_HUMAN	Fibronectin	0	auto - low confidence	0	0	YTGNTYR	iTRAQ4plex@N-term; iTRAQ4plex(T)@5		0.024637	1161.63	1162.63	1161.6	1162.61	1	6	23.SAMPLE 4.5.44.1	28.6	0.656953	0.237019	0.459503	0.427017											4815.99	6.33	3402	6.71	3748.23	7.27	1695.47	6.45
1	318.01	318.01	68.5666	60.4778	59.4719	P02751|FINC_HUMAN	Fibronectin	1	auto	0	6	YVHGVR	iTRAQ4plex@N-term; iTRAQ4plex(Y)@1		0.0220782	1017.62	1018.63	1017.6	1018.6	1	7	23.SAMPLE 4.5.61.1	32	0.663131	0.31744	0.808275	0.42732											3053.49	5.42	2177.26	5.73	2911.96	5.87	2316.97	8.73
2	229.58	229.58	78.5915	70.0469	69.0141	P00450|CERU_HUMAN	Ceruloplasmin	1	auto	2	99	AAFFHGQALTNK	iTRAQ4plex@N-term; iTRAQ4plex(K)@12	cleaved H-A@N-term	0.00325331	1591.87	1592.88	1591.87	1592.88	1	22	13.SAMPLE 4.6.134.3	37.7333	0.755132	0.0677179	0.231811	0.239105											102741	44.27	83422.2	43.58	83598.4	42.72	19076.9	44.56
2	229.58	229.58	78.5915	70.0469	69.0141	P00450|CERU_HUMAN	Ceruloplasmin	1	auto	2	99	ADDKVYPGEQYTY	iTRAQ4plex@N-term; iTRAQ4plex(K)@4	cleaved Y-M@C-term; missed K-V@4	-0.00884605	1835.87	1836.88	1835.88	1836.89	1	17	1.SAMPLE 2.6.260.3	54.5333	0.772496	0.108302	0.941502	0.112045											33261.9	22.78	27628.6	23.18	33399	21.68	30955	28.27
2	229.58	229.58	78.5915	70.0469	69.0141	P00450|CERU_HUMAN	Ceruloplasmin	1	auto	2	99	ADPVCLAK	iTRAQ4plex@N-term; Methylthio(C)@5; iTRAQ4plex(K)@8	cleaved N-A@N-term	-0.00317108	1149.61	1150.62	1149.61	1150.62	1	13	21.SAMPLE 2.4.157.4	40.8	0.852088	0.264435	1.22426	0.260486											4248.67	8.04	3892.71	7.19	3881.14	8.18	4677.45	7.16
2	229.58	229.58	78.5915	70.0469	69.0141	P00450|CERU_HUMAN	Ceruloplasmin	1	auto	2	99	AEEEHLGILGPQLHADVGD	iTRAQ4plex@N-term	cleaved D-K@C-term	0.0479072	2143.11	2144.12	2143.07	2144.07	1	17	15.SAMPLE 2.8.281.6	57.3333	1.31928	0.325271	0.98668	0.38876											3487.17	9.34	4946.81	9.13	3705.19	10.26	3598.84	9.82
2	229.58	229.58	78.5915	70.0469	69.0141	P00450|CERU_HUMAN	Ceruloplasmin	1	auto	2	99	AEEEHLGILGPQLHADVGDK	iTRAQ4plex@N-term; iTRAQ4plex(K)@20		0.0440199	2415.31	2416.32	2415.26	2416.27	1	17	15.SAMPLE 2.8.383.1	70.9333	0.907046	0.294621	1.06127	0.503463											3610.76	6.86	3521.62	7.93	2649.39	8.67	2767.88	10.59
2	229.58	229.58	78.5915	70.0469	69.0141	P00450|CERU_HUMAN	Ceruloplasmin	1	auto	2	99	AGLQAFFQVQECNK	iTRAQ4plex@N-term; Methylthio(C)@12; iTRAQ4plex(K)@14		-0.00486334	1915.95	1916.95	1915.95	1916.96	1	26	8.SAMPLE 3.4.269.5	55.7333	0.797666	0.124248	0.709032	0.165977											39386.2	31.01	33781.6	32.47	33838.8	31.02	23618.7	32.68
2	229.58	229.58	78.5915	70.0469	69.0141	P00450|CERU_HUMAN	Ceruloplasmin	1	auto	2	99	ALYLQYTDETFR	iTRAQ4plex@N-term		0.978218	1663.82	1664.82	1662.84	1663.84	1	18	17.SAMPLE 4.10.270.1	55.8667	0.815464	0.291355	0.667997	0.336771											17723.6	33.59	15540.7	34.39	19555.8	38.64	12859.5	35.07
2	229.58	229.58	78.5915	70.0469	69.0141	P00450|CERU_HUMAN	Ceruloplasmin	1	auto	2	99	DIASGLIGPLIICK	iTRAQ4plex@N-term; Methylthio(C)@13; iTRAQ4plex(K)@14		-0.0106433	1745.99	1747	1746	1747.01	1	25	3.SAMPLE 4.4.314.1	61.7333	0.874873	0.055454	0.915058	0.0567467											180032	66.32	169360	70.2	180902	67.64	162955	69.56
2	229.58	229.58	78.5915	70.0469	69.0141	P00450|CERU_HUMAN	Ceruloplasmin	1	auto	2	99	DIASGLIGPLIICKK	iTRAQ4plex@N-term; No Methylthio(C)@13; No iTRAQ4plex(K)@14; iTRAQ4plex(K)@15	missed K-K@14	-0.0487698	1828.06	1829.07	1828.11	1829.12	1	24	3.SAMPLE 4.4.324.2	63.0667	0.789664	0.160417	0.918018	0.343925											16086.9	18.05	13659.3	15.66	13638.3	15.46	12325	40.02
2	229.58	229.58	78.5915	70.0469	69.0141	P00450|CERU_HUMAN	Ceruloplasmin	1	auto	2	99	DIFTGLIGPMK	iTRAQ4plex@N-term; iTRAQ4plex(K)@11		-0.0314164	1478.81	1479.82	1478.84	1479.85	1	17	23.SAMPLE 4.5.239.2	67.6	0.828069	0.403504	0.579889	0.72266											2030.15	5.58	1807.63	5.34	1677.82	5.39	957.78	6.2
2	229.58	229.58	78.5915	70.0469	69.0141	P00450|CERU_HUMAN	Ceruloplasmin	1	auto	2	99	DLYSGLIGPLIVCR	iTRAQ4plex@N-term; Methylthio(C)@13		-0.0383724	1707.88	1708.89	1707.92	1708.92	1	21	23.SAMPLE 4.5.309.3	81.6	0.720919	0.463031	0.969326	0.473973											2422.05	6.11	1877.52	7.29	2346.57	6.01	2239.13	8.93
2	229.58	229.58	78.5915	70.0469	69.0141	P00450|CERU_HUMAN	Ceruloplasmin	1	auto	2	99	DVDKEFYLFPTVFD	iTRAQ4plex@N-term; iTRAQ4plex(K)@4	cleaved D-E@C-term	-0.0318061	2021.99	2023	2022.02	2023.03	1	18	17.SAMPLE 4.10.382.1	70.8	0.682678	0.184676	0.501382	0.265497											17238.7	18.09	12654.2	19.23	16638	18.36	8211.92	19.83
2	229.58	229.58	78.5915	70.0469	69.0141	P00450|CERU_HUMAN	Ceruloplasmin	1	auto	2	99	DVDKEFYLFPTVFDEN	iTRAQ4plex@N-term; iTRAQ4plex(K)@4; Dehydrated(E)@15	cleaved N-E@C-term	-0.0434692	2247.05	2248.06	2247.1	2248.11	1	17	17.SAMPLE 4.10.378.4	70.2667	0.666086	0.18957	0.531926	0.302442											16317.8	15.58	11687.1	19.14	11953.6	15.71	6259.3	17.05
2	229.58	229.58	78.5915	70.0469	69.0141	P00450|CERU_HUMAN	Ceruloplasmin	1	auto	2	99	DVDKEFYLFPTVFDENESLLLEDNIR	iTRAQ4plex@N-term; iTRAQ4plex(K)@4		-0.0840052	3447.65	3448.66	3447.73	3448.74	1	9	23.SAMPLE 4.5.310.1	81.8	100		0.01												0	1.88	87.5	4.42	101.16	4.73	0	5.02
2	229.58	229.58	78.5915	70.0469	69.0141	P00450|CERU_HUMAN	Ceruloplasmin	1	auto	2	99	EDSACIPWAYYSTVDQVK	Glu->pyro-Glu@N-term; Methylthio(C)@5; iTRAQ4plex(K)@18	cleaved T-E@N-term	-0.0203821	2245.99	2247	2246.01	2247.02	1	21	10.SAMPLE 1.4.353.1	66.9333	0.688751	0.315081	0.860371	0.470468											6354.34	11.61	4705.95	12.08	5192.85	11.86	4398.12	18.09
2	229.58	229.58	78.5915	70.0469	69.0141	P00450|CERU_HUMAN	Ceruloplasmin	0	auto - no iTRAQ	2	99	EDSTFYLGER	Glu->pyro-Glu@N-term	cleaved S-E@N-term	-0.0185728	1197.51	1198.52	1197.53	1198.54	1	12	15.SAMPLE 2.8.221.7	49.3333	1.67376	3.00145	0.234066	4.34093											1148.67	30.17	2067.3	30.03	2222.19	25.28	512.03	21.45
2	229.58	229.58	78.5915	70.0469	69.0141	P00450|CERU_HUMAN	Ceruloplasmin	1	auto	2	99	EGTYYSPNYNPQSR	iTRAQ4plex@N-term	cleaved N-E@N-term	-0.00887751	1818.82	1819.83	1818.83	1819.84	1	19	15.SAMPLE 2.8.129.2	37.0667	1.05401	0.294939	1.00353	0.277844											17379.6	36.42	19696.9	40.88	18315.8	34.93	18093.9	36.56
2	229.58	229.58	78.5915	70.0469	69.0141	P00450|CERU_HUMAN	Ceruloplasmin	1	auto	2	99	EHEGAIYPDNTTDFQR	iTRAQ4plex@N-term; Deamidated(N)@10		-0.0122343	2036.91	2037.91	2036.92	2037.93	1	24	2.SAMPLE 1.4.252.1	53.4667	0.880725	0.427999	0.850881	0.51906											6654.35	20.13	6301.74	19.08	5931.79	15.69	4968.56	22.19
2	229.58	229.58	78.5915	70.0469	69.0141	P00450|CERU_HUMAN	Ceruloplasmin	0	auto - no iTRAQ	2	99	EHSNIYLQNGPDR	Glu->pyro-Glu@N-term; Deamidated(N)@9	cleaved T-E@N-term	-0.00411309	1524.69	1525.7	1524.7	1525.7	1	13	16.SAMPLE 1.6.146.11	39.3333	0.189838	4.60768	1.80714	2.51508											555.59	6.58	113.41	5.05	209.38	4.35	372.48	5.28
2	229.58	229.58	78.5915	70.0469	69.0141	P00450|CERU_HUMAN	Ceruloplasmin	0	auto - no iTRAQ	2	99	ENESLLLEDNIR	Glu->pyro-Glu@N-term	cleaved D-E@N-term	0.034917	1425.74	1426.75	1425.71	1426.72	1	17	16.SAMPLE 1.8.276.9	56.6667	2.52123	2.51245	0.117814	6.444											510.66	11.74	1384.39	14.03	2005.57	13.23	232.6	14.91
2	229.58	229.58	78.5915	70.0469	69.0141	P00450|CERU_HUMAN	Ceruloplasmin	1	auto	2	99	ENLTAPGSDSAVFFEQGTTR	iTRAQ4plex@N-term; Deamidated(N)@2		0.0167908	2271.09	2272.1	2271.08	2272.08	1	14	15.SAMPLE 2.8.275.4	56.5333	0.81563	0.263716	0.603511	0.50628											13070.1	22.38	11462.7	22.99	12959.6	23.43	7699.32	36.41
2	229.58	229.58	78.5915	70.0469	69.0141	P00450|CERU_HUMAN	Ceruloplasmin	1	auto	2	99	ERGPEEEHLGILGPVIWAEVGDTIR	iTRAQ4plex@N-term	missed R-G@2	-0.0755732	2915.45	2916.46	2915.53	2916.53	1	9	23.SAMPLE 4.5.301.4	80	100		0.01												0	1.46	67.9	3.4	91.05	4.03	0	4.51
2	229.58	229.58	78.5915	70.0469	69.0141	P00450|CERU_HUMAN	Ceruloplasmin	1	auto	2	99	ESLLLEDNIR	iTRAQ4plex@N-term	cleaved N-E@N-term	0.0234168	1344.76	1345.77	1344.74	1345.74	1	17	16.SAMPLE 1.8.266.1	55.3333	0.712979	0.403982	0.874767	0.499619											12237.6	27.59	9381.87	31.45	10063.5	31.81	8665.96	33.53
2	229.58	229.58	78.5915	70.0469	69.0141	P00450|CERU_HUMAN	Ceruloplasmin	1	auto	2	99	ETTYTVLQNEDTK	Glu->pyro-Glu@N-term; iTRAQ4plex(K)@13	cleaved M-E@N-term	-0.00703178	1666.81	1667.82	1666.82	1667.82	1	15	11.SAMPLE 2.4.190.1	45.2	0.80165	0.257545	0.874807	0.259509											11257.1	18.46	9703.41	19.27	11911.2	19.76	10257.6	20.47
2	229.58	229.58	78.5915	70.0469	69.0141	P00450|CERU_HUMAN	Ceruloplasmin	1	auto	2	99	EVGPTNADPVCLAK	iTRAQ4plex@N-term; Deamidated(N)@6; Methylthio(C)@11; iTRAQ4plex(K)@14		0.0148618	1747.89	1748.89	1747.87	1748.88	1	24	12.SAMPLE 1.5.226.4	50	0.948616	0.142714	0.974004	0.135859											17725.8	17.02	18080.5	19.09	18961.2	17.37	18180.3	18.24
2	229.58	229.58	78.5915	70.0469	69.0141	P00450|CERU_HUMAN	Ceruloplasmin	1	auto	2	99	EYTDASFTNR	iTRAQ4plex@N-term		-0.00515581	1346.62	1347.62	1346.62	1347.63	1	16	1.SAMPLE 2.6.202.6	46.8	0.869379	0.064644	0.64211	0.101373											224155	96.57	209543	100.99	230597	100.53	145760	133.4
2	229.58	229.58	78.5915	70.0469	69.0141	P00450|CERU_HUMAN	Ceruloplasmin	1	auto	2	99	EYTDASFTNRK	iTRAQ4plex@N-term; iTRAQ4plex(K)@11	missed R-K@10	-0.0328285	1618.79	1619.79	1618.82	1619.83	1	12	16.SAMPLE 1.6.137.7	38.1333	1.24469	0.613284	18.3487	0.607754											5707.41	27.02	7638.63	29.78	4097.13	24.86	74005.1	25.63
2	229.58	229.58	78.5915	70.0469	69.0141	P00450|CERU_HUMAN	Ceruloplasmin	1	auto	2	99	FHGHSFQYK	iTRAQ4plex@N-term; iTRAQ4plex(K)@9	cleaved H-F@N-term	-0.0151899	1437.72	1438.73	1437.74	1438.75	1	14	14.SAMPLE 3.4.126.2	36.6667	0.931935	0.178697	0.368981	0.526869											17574.8	22.29	17611.3	22.17	17067.2	20.64	6199.27	31.79
2	229.58	229.58	78.5915	70.0469	69.0141	P00450|CERU_HUMAN	Ceruloplasmin	1	auto	2	99	FHGQALTNK	iTRAQ4plex@N-term; iTRAQ4plex(K)@9	cleaved F-F@N-term	0.00595251	1302.73	1303.74	1302.73	1303.74	1	16	17.SAMPLE 4.6.70.3	29.2	0.796787	0.129324	0.265368	0.516601											31723.1	23.93	27178.9	28.55	29860.9	26.91	7800.59	39.68
2	229.58	229.58	78.5915	70.0469	69.0141	P00450|CERU_HUMAN	Ceruloplasmin	1	auto	2	99	FNKNNEGTYYSPNYNPQSR	iTRAQ4plex@N-term; iTRAQ4plex(K)@3	missed K-N@3	-0.0674001	2580.16	2581.16	2580.22	2581.23	1	14	18.SAMPLE 3.9.124.7	36.4	0.869924	0.836221	4.4975	0.473789											1105.99	6.91	1034.54	5.75	1272.79	5.82	5635.13	6.99
2	229.58	229.58	78.5915	70.0469	69.0141	P00450|CERU_HUMAN	Ceruloplasmin	1	auto	2	99	FQVQECNK	iTRAQ4plex@N-term; Methylthio(C)@6; iTRAQ4plex(K)@8	cleaved F-F@N-term	0.000164779	1328.65	1329.65	1328.65	1329.65	1	14	20.SAMPLE 3.5.144.7	39.0667	0.899075	0.109777	0.255612	0.329619											31538	23.61	30489.1	24.48	30094.8	23.83	7572.66	24.23
2	229.58	229.58	78.5915	70.0469	69.0141	P00450|CERU_HUMAN	Ceruloplasmin	1	auto	2	99	GAYPLSIEPIGVR	iTRAQ4plex@N-term; iTRAQ4plex(Y)@3		0.00546628	1658.97	1659.97	1658.96	1659.97	1	16	13.SAMPLE 4.6.186.9	44.6667	0.711812	0.207036	1.20994	0.223119											12621	14.88	9659.92	16.44	8592.24	13.8	10234	15.85
2	229.58	229.58	78.5915	70.0469	69.0141	P00450|CERU_HUMAN	Ceruloplasmin	1	auto	2	99	GDSVVWYLF	iTRAQ4plex@N-term	cleaved F-S@C-term	0.0198467	1228.64	1229.65	1228.62	1229.63	1	12	13.SAMPLE 4.9.378.1	70.2667	0.867765	0.24466	0.308368	0.79579											19093.2	30.85	17815.5	32.73	17456.1	33.95	5298.98	40.89
2	229.58	229.58	78.5915	70.0469	69.0141	P00450|CERU_HUMAN	Ceruloplasmin	1	auto	2	99	GEFYIGSK	iTRAQ4plex@N-term; iTRAQ4plex(Y)@4; iTRAQ4plex(K)@8		-0.0217021	1331.72	1332.73	1331.75	1332.75	1	14	18.SAMPLE 3.9.131.8	37.3333	0.67806	0.144084	0.431514	0.399083											18464.6	14.25	13462.4	16.38	15438.5	14.95	6558.07	25.39
2	229.58	229.58	78.5915	70.0469	69.0141	P00450|CERU_HUMAN	Ceruloplasmin	1	auto	2	99	GPEEEHLGILGPVIWAEVGDTIR	iTRAQ4plex@N-term		-0.067555	2630.31	2631.32	2630.38	2631.39	1	27	23.SAMPLE 4.5.308.3	81.4	1.07285	1.50139	0.642661	2.06793											509.86	6.03	588.17	5.44	424.49	5.1	268.55	4.52
2	229.58	229.58	78.5915	70.0469	69.0141	P00450|CERU_HUMAN	Ceruloplasmin	1	auto	2	99	GVYSSDVFDIFPGTYQTLEMFPR	iTRAQ4plex@N-term		-0.127035	2812.23	2813.23	2812.35	2813.36	1	17	6.SAMPLE 1.4.379.2	70.4	0.876875	1.1726	1.10798	0.968396											1132.36	6.77	1067.67	10.77	1253.11	9.46	1366.78	8.29
2	229.58	229.58	78.5915	70.0469	69.0141	P00450|CERU_HUMAN	Ceruloplasmin	0	auto - no iTRAQ	2	99	GYTFGSLPGLSMCAEDR	No iTRAQ4plex@N-term; Methylthio(C)@13	cleaved N-G@N-term	0.196499	1848.98	1849.99	1848.78	1849.79	1	12	8.SAMPLE 3.4.309.2	61.0667	0.979531	2.86418	0.452081	3.32534											1281.04	23	1349.26	30.11	1727.76	31.75	768.91	21.31
2	229.58	229.58	78.5915	70.0469	69.0141	P00450|CERU_HUMAN	Ceruloplasmin	1	auto	2	99	HIDREFVVMF	iTRAQ4plex@N-term	cleaved F-S@C-term; missed R-E@4	-0.0181336	1435.72	1436.73	1435.74	1436.75	1	11	17.SAMPLE 4.10.326.1	63.3333	1.08014	0.75347	5.65627	0.59618											4390.05	24.54	5098.78	25.76	4357.25	25.66	24261.5	22.53
2	229.58	229.58	78.5915	70.0469	69.0141	P00450|CERU_HUMAN	Ceruloplasmin	1	auto	2	99	IDTINLFPATLF	iTRAQ4plex@N-term	cleaved F-D@C-term	-0.0185655	1507.82	1508.83	1507.84	1508.85	1	15	4.SAMPLE 3.4.350.3	66.5333	1.35365	0.290633	0.85148	0.582989											4124.85	10.36	6003.85	8.78	3054.24	9.6	2560.08	12.57
2	229.58	229.58	78.5915	70.0469	69.0141	P00450|CERU_HUMAN	Ceruloplasmin	0	auto - no iTRAQ	2	99	IFPGTYQTLEMFPR	No iTRAQ4plex@N-term	cleaved D-I@N-term	-0.0308571	1698.81	1699.82	1698.84	1699.85	1	13	4.SAMPLE 3.4.251.2	53.3333	0.841935	0.91722	0.85829	1.21838											2481.97	13.67	2246.93	16.48	2306.32	19.7	1948.63	16.93
2	229.58	229.58	78.5915	70.0469	69.0141	P00450|CERU_HUMAN	Ceruloplasmin	1	auto	2	99	IFTGLIGPMK	No iTRAQ4plex@N-term; iTRAQ4plex(K)@10	cleaved D-I@N-term	0.00419124	1219.72	1220.72	1219.71	1220.72	1	17	3.SAMPLE 4.4.188.3	44.9333	0.849337	0.191533	0.746792	0.25562											15137.2	20.71	13824.2	18.53	13109.6	20.23	9637.54	19.64
2	229.58	229.58	78.5915	70.0469	69.0141	P00450|CERU_HUMAN	Ceruloplasmin	1	auto	2	99	IGGSYKK	iTRAQ4plex@N-term; iTRAQ4plex(K)@6; iTRAQ4plex(K)@7	missed K-K@6	0.0203288	1183.75	1184.76	1183.73	1184.74	1	10	18.SAMPLE 3.9.38.3	24.9333	1.28347	0.256478	12.0777	0.269783											14852.3	30.98	20497.2	30.59	12372.8	31.87	147104	118
2	229.58	229.58	78.5915	70.0469	69.0141	P00450|CERU_HUMAN	Ceruloplasmin	1	auto	2	99	IGGSYKKLVYR	iTRAQ4plex@N-term; iTRAQ4plex(K)@6; iTRAQ4plex(K)@7	missed K-K@6; missed K-L@7	-0.0849435	1714.96	1715.97	1715.05	1716.05	1	14	5.SAMPLE 2.4.100.1	33.2	0.633855	0.0843032	0.591008	0.127656											22729.4	10.42	15491.4	10.96	17104.7	10.65	9951.4	11.09
2	229.58	229.58	78.5915	70.0469	69.0141	P00450|CERU_HUMAN	Ceruloplasmin	1	auto	2	99	IYHSHIDAPK	iTRAQ4plex@N-term; iTRAQ4plex(Y)@2; iTRAQ4plex(K)@10		-0.00542112	1611.9	1612.91	1611.91	1612.92	1	17	23.SAMPLE 4.5.85.8	36.8	0.790371	0.33536	0.880215	0.343188											2198.83	5.43	1868.69	4.24	2166.69	5.23	1877.42	4.58
2	229.58	229.58	78.5915	70.0469	69.0141	P00450|CERU_HUMAN	Ceruloplasmin	1	auto	2	99	KAEEEHLGILGPQLHADVGDK	iTRAQ4plex@N-term; iTRAQ4plex(K)@1; iTRAQ4plex(K)@21	missed K-A@1	-0.00830377	2687.45	2688.46	2687.46	2688.47	1	22	23.SAMPLE 4.5.166.3	53	1.1364	1.27797	0.639352	1.32489											531.17	5.03	649.05	5.57	650.97	4.87	409.71	4.48
2	229.58	229.58	78.5915	70.0469	69.0141	P00450|CERU_HUMAN	Ceruloplasmin	1	auto	2	99	KALYLQYTDETFR	iTRAQ4plex@N-term; iTRAQ4plex(K)@1	missed K-A@1	-0.01871	1935.02	1936.02	1935.03	1936.04	1	23	14.SAMPLE 3.4.244.1	52.4	1.02781	0.302775	9.96143	0.23971											13707.2	28.27	15148.8	33.58	12455.1	29.69	122136	30.83
2	229.58	229.58	78.5915	70.0469	69.0141	P00450|CERU_HUMAN	Ceruloplasmin	1	auto	2	99	KDSLDKEK	iTRAQ4plex@N-term; iTRAQ4plex(K)@1; iTRAQ4plex(K)@6; iTRAQ4plex(K)@8		0.0186184	1537.93	1538.94	1537.92	1538.92	1	13	23.SAMPLE 4.5.43.4	28.4	0.803248	0.0572544	0.866735	0.0603776											18436.7	6.52	15923.8	7.17	17336.5	6.53	14791.9	6.98
2	229.58	229.58	78.5915	70.0469	69.0141	P00450|CERU_HUMAN	Ceruloplasmin	1	auto	2	99	KDSLDKEKEK	iTRAQ4plex@N-term; iTRAQ4plex(K)@1; iTRAQ4plex(K)@6; iTRAQ4plex(K)@8; iTRAQ4plex(K)@10		-0.0232896	1939.13	1940.14	1939.16	1940.16	1	16	16.SAMPLE 1.6.80.3	30.5333	1.79396	0.426325	60.588	0.633868											8999.12	34.68	17359.2	31.65	5080.84	32.18	303038	76.89
2	229.58	229.58	78.5915	70.0469	69.0141	P00450|CERU_HUMAN	Ceruloplasmin	1	auto	2	99	KGAYPLSIEPIGVR	iTRAQ4plex@N-term; No iTRAQ4plex(K)@1	cleaved N-K@N-term; missed K-G@1	-0.0500289	1642.9	1643.91	1642.95	1643.96	1	15	4.SAMPLE 3.4.269.9	55.7333	0.952166	0.378704	0.810396	0.512472											3817.19	9.45	3908.15	11.2	4093.33	11.12	3265.5	14.19
2	229.58	229.58	78.5915	70.0469	69.0141	P00450|CERU_HUMAN	Ceruloplasmin	1	auto	2	99	KLISVDTEHSNIYLQNGPDR	iTRAQ4plex@N-term; iTRAQ4plex(K)@1; Deamidated(N)@16	missed K-L@1	-0.029593	2587.32	2588.33	2587.35	2588.36	1	18	18.SAMPLE 3.15.186.3	44.6667	0.943847	0.433465	1.33218	0.449485											10557.6	35.29	10714.8	29.57	11599.4	30.43	15211.6	55.52
2	229.58	229.58	78.5915	70.0469	69.0141	P00450|CERU_HUMAN	Ceruloplasmin	1	auto	2	99	LISVDTEHSNIYLQNGPDR	iTRAQ4plex@N-term; iTRAQ4plex(S)@3; Deamidated(N)@15		-0.0734069	2459.18	2460.19	2459.25	2460.26	1	20	18.SAMPLE 3.15.194.4	45.7333	0.536394	0.364922	0.792384	0.548975											19110.5	35.06	11022.3	34.77	14227.2	37.83	11097.6	53.3
2	229.58	229.58	78.5915	70.0469	69.0141	P00450|CERU_HUMAN	Ceruloplasmin	1	auto	2	99	LLATEEQSPGEGDGNCVTR	iTRAQ4plex@N-term; Methylthio(C)@16	cleaved M-L@N-term	-0.02749	2164.96	2165.97	2164.99	2165.99	1	24	12.SAMPLE 1.5.188.4	44.9333	0.844604	0.290179	0.461418	0.630321											13590.5	27.25	12342.5	25.89	13179.1	27.47	5986.28	35.61
2	229.58	229.58	78.5915	70.0469	69.0141	P00450|CERU_HUMAN	Ceruloplasmin	1	auto	2	99	MFGNLQGLTMH	iTRAQ4plex@N-term	cleaved H-V@C-term	-0.0704494	1391.61	1392.62	1391.68	1392.69	1	16	5.SAMPLE 2.4.199.1	46.4	0.85846	0.31513	0.342002	0.66956											4875	9.84	4499.97	10.89	5723.77	9.84	1927.02	12.47
2	229.58	229.58	78.5915	70.0469	69.0141	P00450|CERU_HUMAN	Ceruloplasmin	1	auto	2	99	MFTTAPDQVDKED	iTRAQ4plex@N-term; iTRAQ4plex(K)@11	cleaved D-E@C-term	0.0181702	1783.87	1784.88	1783.85	1784.86	1	18	15.SAMPLE 2.8.182.9	44.1333	0.791065	0.178071	0.772304	0.186959											15866.5	15.91	13496.1	19.86	17278.6	19.29	13136.3	19.7
2	229.58	229.58	78.5915	70.0469	69.0141	P00450|CERU_HUMAN	Ceruloplasmin	1	auto	2	99	MFTTAPDQVDKEDED	iTRAQ4plex@N-term; iTRAQ4plex(K)@11	cleaved D-F@C-term	-0.0169198	2027.91	2028.91	2027.92	2028.93	1	22	16.SAMPLE 1.8.189.6	45.0667	0.778184	0.185195	0.853344	0.183442											21621.4	25.27	18091.7	25.99	23260.4	26.55	19539.6	28.06
2	229.58	229.58	78.5915	70.0469	69.0141	P00450|CERU_HUMAN	Ceruloplasmin	1	auto	2	99	MFTTAPDQVDKEDEDFQESNK	iTRAQ4plex@N-term; iTRAQ4plex(K)@11; iTRAQ4plex(K)@21		-1.08486	2904.28	2905.29	2905.37	2906.37	1	28	16.SAMPLE 1.8.238.1	51.6	0.664613	0.0613984	0.786695	0.0842462											115670	40.26	82661.6	41.81	109152	41.98	84530.8	63.36
2	229.58	229.58	78.5915	70.0469	69.0141	P00450|CERU_HUMAN	Ceruloplasmin	1	auto	2	99	MHSMNGFMYGNQPGLTMCK	iTRAQ4plex@N-term; Oxidation(M)@4; Deamidated(N)@5; Methylthio(C)@18; iTRAQ4plex(K)@19		-0.0380432	2497.03	2498.03	2497.06	2498.07	1	22	9.SAMPLE 2.4.221.5	49.3333	0.872883	0.259588	0.919845	0.291529											9140.17	15.66	8578.77	16.73	8609.26	16.83	7795.72	16.86
2	229.58	229.58	78.5915	70.0469	69.0141	P00450|CERU_HUMAN	Ceruloplasmin	1	auto	2	99	MLLATEEQSPGEGDGNCVTR	iTRAQ4plex@N-term; Methylthio(C)@17	cleaved Y-M@N-term	-0.0513311	2295.97	2296.98	2296.03	2297.03	1	27	22.SAMPLE 1.4.201.3	46.6667	1.02575	0.392149	0.202552	1.22846											11340.7	32.4	12508.2	33.6	13762.7	32.57	2744.2	33.08
2	229.58	229.58	78.5915	70.0469	69.0141	P00450|CERU_HUMAN	Ceruloplasmin	1	auto	2	99	MVAQNPGEWMLSCQNLNHLK	iTRAQ4plex@N-term; Methylthio(C)@13; iTRAQ4plex(K)@20	cleaved Y-M@N-term	0.00688749	2646.29	2647.29	2646.28	2647.29	1	27	24.SAMPLE 3.4.275.2	56.5333	0.906525	0.320595	0.234978	1.04076											6550.09	13.81	6384.72	15.42	6994.95	14.12	1618.03	16.52
2	229.58	229.58	78.5915	70.0469	69.0141	P00450|CERU_HUMAN	Ceruloplasmin	1	auto	2	99	MYSVNGYTFGSLPGLSMCAEDR	iTRAQ4plex@N-term; Deamidated(N)@5; Oxidation(M)@17; Methylthio(C)@18		0.0138115	2604.13	2605.13	2604.11	2605.12	1	17	9.SAMPLE 2.4.292.1	58.8	0.825357	0.644665	0.81591	0.802709											7391.21	31.24	6559.52	31.93	7398.57	34.16	5942.45	39.02
2	229.58	229.58	78.5915	70.0469	69.0141	P00450|CERU_HUMAN	Ceruloplasmin	1	auto	2	99	MYYSAVDPTK	iTRAQ4plex@N-term; Oxidation(M)@1; iTRAQ4plex(K)@10		-0.0128019	1477.72	1478.73	1477.74	1478.74	1	18	15.SAMPLE 2.8.132.3	37.4667	0.955101	0.0575989	0.692558	0.0826258											154912	62.01	159092	65.89	147559	66.7	100600	69.58
2	229.58	229.58	78.5915	70.0469	69.0141	P00450|CERU_HUMAN	Ceruloplasmin	1	auto	2	99	MYYSAVDPTKDIFTGLIGPMK	No iTRAQ4plex@N-term; iTRAQ4plex(K)@10; iTRAQ4plex(K)@21		-0.198909	2634.17	2635.18	2634.37	2635.38	1	16	5.SAMPLE 2.4.274.5	56.4	0.964569	1.07097	10.0694	0.828993											992.04	6.33	1028.91	8.85	869.48	7.17	8618.62	7.32
2	229.58	229.58	78.5915	70.0469	69.0141	P00450|CERU_HUMAN	Ceruloplasmin	1	auto	2	99	NEGTYYSPNYNPQSR	iTRAQ4plex@N-term	cleaved N-N@N-term	-0.00244813	1932.87	1933.88	1932.87	1933.88	1	21	15.SAMPLE 2.8.127.2	36.8	1.00068	0.217465	0.792284	0.212709											23691.6	35.24	25491.9	40.44	28065.4	37.48	21889.1	36.24
2	229.58	229.58	78.5915	70.0469	69.0141	P00450|CERU_HUMAN	Ceruloplasmin	1	auto	2	99	NLASRPYTFHSHGITYYK	iTRAQ4plex@N-term; iTRAQ4plex(K)@18		-0.129879	2442.14	2443.15	2442.27	2443.28	1	20	6.SAMPLE 1.4.142.4	38.8	1.98826	1.49208	24.6614	1.04026											1973.55	26.85	4219.26	25.85	2704.06	28.11	65646.3	25.21
2	229.58	229.58	78.5915	70.0469	69.0141	P00450|CERU_HUMAN	Ceruloplasmin	1	auto	2	99	NLASRPYTFHSHGITYYKEH	iTRAQ4plex@N-term; Oxidation(Y)@16; Nitro(Y)@17; iTRAQ4plex(K)@18	cleaved H-E@C-term	0.0554232	2769.41	2770.41	2769.35	2770.36	1	15	3.SAMPLE 4.4.153.5	40.2667	0.9635	4.5827	19.9451	1.53137											271.82	10.44	281.61	7.04	523.83	8.01	10284.9	8.54
2	229.58	229.58	78.5915	70.0469	69.0141	P00450|CERU_HUMAN	Ceruloplasmin	1	auto	2	99	NNEGTYYSPNYNPQ	iTRAQ4plex@N-term	cleaved Q-S@C-term	-0.032451	1803.75	1804.76	1803.78	1804.79	1	17	16.SAMPLE 1.6.132.3	37.4667	0.84266	0.266822	0.419525	0.588529											15154.4	27.63	13731.1	26.75	14246	26.21	5883.38	32.89
2	229.58	229.58	78.5915	70.0469	69.0141	P00450|CERU_HUMAN	Ceruloplasmin	1	auto	2	99	NNEGTYYSPNYNPQSR	iTRAQ4plex@N-term		0.0149681	2046.93	2047.94	2046.92	2047.92	1	27	15.SAMPLE 2.8.123.13	36.2667	0.835635	0.113534	0.79313	0.12441											57727.8	41.65	51870	45.47	59887.6	44.92	46758.1	46.41
2	229.58	229.58	78.5915	70.0469	69.0141	P00450|CERU_HUMAN	Ceruloplasmin	1	auto	2	99	NNEGTYYSPNYNPQSRSVP	iTRAQ4plex@N-term; Deamidated(N)@12; Carbamyl(R)@16	cleaved P-P@C-term; missed R-S@16	-0.0694539	2373.99	2375	2374.06	2375.07	1	14	17.SAMPLE 4.6.163.7	41.6	1.00048	0.272606	0.993677	0.45557											7430.42	13.92	7993.47	15.83	6723.37	16.18	6576.7	25.44
2	229.58	229.58	78.5915	70.0469	69.0141	P00450|CERU_HUMAN	Ceruloplasmin	1	auto	2	99	PTKDIFTGLIGPMK	No iTRAQ4plex@N-term; iTRAQ4plex(K)@3; iTRAQ4plex(K)@14	cleaved D-P@N-term	-0.133065	1804.9	1805.91	1805.04	1806.04	1	18	5.SAMPLE 2.4.214.3	48.4	1.46828	0.336139	8.36775	0.273783											5454.6	14.78	8611.63	17.13	6129.21	16.66	50488.1	16.55
2	229.58	229.58	78.5915	70.0469	69.0141	P00450|CERU_HUMAN	Ceruloplasmin	1	auto	2	99	PVWLGFLGPIIK	iTRAQ4plex@N-term; iTRAQ4plex(K)@12	cleaved K-P@N-term	-0.0364484	1626.97	1627.98	1627.01	1628.02	1	17	23.SAMPLE 4.5.307.2	81.2	0.669235	0.934041	0.281756	1.64944											1045.45	4.49	752.31	6.24	923.88	3.98	256.25	4.08
2	229.58	229.58	78.5915	70.0469	69.0141	P00450|CERU_HUMAN	Ceruloplasmin	1	auto	2	99	PYSIHAHGVQT	iTRAQ4plex@N-term; iTRAQ4plex(S)@3	cleaved R-P@N-term; cleaved T-E@C-term	-0.00116799	1496.8	1497.8	1496.8	1497.81	1	12	18.SAMPLE 3.9.75.1	29.8667	0.537545	0.20862	0.656921	0.445082											8065.31	7.52	4661.77	8.7	5464.83	9.24	3533.99	14.55
2	229.58	229.58	78.5915	70.0469	69.0141	P00450|CERU_HUMAN	Ceruloplasmin	1	auto	2	99	PYSIHAHGVQTESSTVTPTLPGETLTYVWK	iTRAQ4plex@N-term; iTRAQ4plex(Y)@2; iTRAQ4plex(K)@30	cleaved R-P@N-term	0.0187251	3730.98	3731.98	3730.96	3731.96	1	15	13.SAMPLE 4.9.263.3	54.9333	0.803976	0.459635	0.364688	1.21785											7331.41	22.3	6337.9	21.84	6532.97	22.28	2345.35	27.42
2	229.58	229.58	78.5915	70.0469	69.0141	P00450|CERU_HUMAN	Ceruloplasmin	1	auto	2	99	PYTFHSHGITYYK	No iTRAQ4plex@N-term; iTRAQ4plex(K)@13	cleaved R-P@N-term	0.00120435	1756.87	1757.88	1756.87	1757.88	1	22	13.SAMPLE 4.6.139.4	38.4	1.01403	0.24556	0.703137	0.383477											20439.2	36.82	22285.8	37.19	26356.9	37.16	18243.6	65.06
2	229.58	229.58	78.5915	70.0469	69.0141	P00450|CERU_HUMAN	Ceruloplasmin	1	auto	2	99	PYTFHSHGITYYKEH	iTRAQ4plex@N-term; Nitro(Y)@12; iTRAQ4plex(K)@13; Oxidation(H)@15	cleaved R-P@N-term; cleaved H-E@C-term	0.0220906	2228.08	2229.08	2228.05	2229.06	1	21	4.SAMPLE 3.4.145.7	39.2	1.15175	0.040811	0.623647	0.0712436											106602	33.63	132019	34.18	104494	33.06	64151.5	40.95
2	229.58	229.58	78.5915	70.0469	69.0141	P00450|CERU_HUMAN	Ceruloplasmin	1	auto	2	99	QKDVDKEFYLFPTVFD	Gln->pyro-Glu@N-term; iTRAQ4plex(K)@2; iTRAQ4plex(K)@6	cleaved D-E@C-term	-0.0356793	2261.11	2262.12	2261.15	2262.16	1	12	17.SAMPLE 4.10.374.5	69.7333	0.837357	0.510036	2.26105	0.353243											2583.38	10.2	2326.02	7.51	2516.65	8.07	5601.57	8.3
2	229.58	229.58	78.5915	70.0469	69.0141	P00450|CERU_HUMAN	Ceruloplasmin	1	auto	2	99	QKDVDKEFYLFPTVFDEN	Gln->pyro-Glu@N-term; iTRAQ4plex(K)@2; iTRAQ4plex(K)@6; Dehydrated(E)@17	cleaved N-E@C-term	-0.0645553	2486.16	2487.17	2486.22	2487.23	1	12	17.SAMPLE 4.10.371.1	69.3333	0.778588	0.640886	2.84886	0.582449											2939.69	12.97	2461.07	11.44	2113.83	9.83	5928.13	20.79
2	229.58	229.58	78.5915	70.0469	69.0141	P00450|CERU_HUMAN	Ceruloplasmin	1	auto	2	99	QKYTVNQCR	iTRAQ4plex@N-term; iTRAQ4plex(K)@2; Methylthio(C)@8	missed K-Y@2	-0.0137359	1472.73	1473.74	1472.75	1473.75	1	16	20.SAMPLE 3.5.90.4	31.8667	1.49029	0.236201	10.9589	0.20262											17998.7	35.41	28842.1	37.7	20076.8	39.85	216589	88.17
2	229.58	229.58	78.5915	70.0469	69.0141	P00450|CERU_HUMAN	Ceruloplasmin	0	auto - no iTRAQ	2	99	QSEDSTFYLGER	Gln->pyro-Glu@N-term		0.0135995	1413.62	1414.63	1413.6	1414.61	1	20	1.SAMPLE 2.6.288.3	58.2667	1.37537	1.02017	0.0659931	5.35063											11949	101.87	17671.2	99.01	34945.8	102.18	2270.23	121.29
2	229.58	229.58	78.5915	70.0469	69.0141	P00450|CERU_HUMAN	Ceruloplasmin	1	auto	2	99	QYTDSTFR	iTRAQ4plex@N-term		0.00368639	1160.56	1161.57	1160.56	1161.57	1	12	23.SAMPLE 4.5.76.3	35	0.8262	0.430026	0.762171	0.462456											1817.27	5.29	1614.43	5.11	2100.3	5.81	1575.83	5.84
2	229.58	229.58	78.5915	70.0469	69.0141	P00450|CERU_HUMAN	Ceruloplasmin	1	auto	2	99	RPYTFHSHGITYYK	No iTRAQ4plex@N-term; iTRAQ4plex(K)@14	cleaved S-R@N-term	0.000867904	1912.97	1913.98	1912.97	1913.98	1	14	13.SAMPLE 4.6.135.1	37.8667	0.603932	0.2393	0.658832	0.348097											19179.7	22.63	12455	25.93	13121.3	24.79	8509.93	24.88
2	229.58	229.58	78.5915	70.0469	69.0141	P00450|CERU_HUMAN	Ceruloplasmin	1	auto	2	99	RQSEDSTFYLGER	iTRAQ4plex@N-term; Deamidated(R)@1	missed R-Q@1	-0.0337363	1731.78	1732.79	1731.82	1732.83	1	20	16.SAMPLE 1.8.203.5	46.9333	0.836806	0.0999905	0.803248	0.10002											90322.6	58.84	81271.1	61.65	100074	65.54	79130.6	59.82
2	229.58	229.58	78.5915	70.0469	69.0141	P00450|CERU_HUMAN	Ceruloplasmin	1	auto	2	99	RVTFHNKGAYPLSIEPIGVR	iTRAQ4plex@N-term; Delta:H(2)C(2)(H)@5; Deamidated(N)@6; iTRAQ4plex(K)@7	cleaved I-R@N-term; missed R-V@1; missed K-G@7	-0.116273	2568.33	2569.33	2568.44	2569.45	1	17	4.SAMPLE 3.4.204.2	47.0667	1.3357	0.436754	1.26645	0.475661											2525.56	8.97	3627.29	9.22	2905.87	8.57	3622.76	13.52
2	229.58	229.58	78.5915	70.0469	69.0141	P00450|CERU_HUMAN	Ceruloplasmin	0	auto - no iTRAQ	2	99	SEDSTFYLGER	No iTRAQ4plex@N-term	cleaved Q-S@N-term	0.00766781	1302.58	1303.59	1302.57	1303.58	1	13	1.SAMPLE 2.6.272.2	56.1333	0.951882	0.643025	0.461589	0.947507											4477.69	21.86	4583.02	19.18	4630.71	19.98	2104.16	17.75
2	229.58	229.58	78.5915	70.0469	69.0141	P00450|CERU_HUMAN	Ceruloplasmin	1	auto	2	99	SGAGTEDSACIPWAYYSTVDQVK	iTRAQ4plex@N-term; No Methylthio(C)@10; FormaldehydeAdduct(W)@13; iTRAQ4plex(K)@23		-0.0878678	2747.21	2748.22	2747.3	2748.31	1	31	18.SAMPLE 3.15.305.3	60.5333	0.787558	0.254812	0.880797	0.33857											18419.6	31.31	15598.3	29.61	14527.3	33.42	12596.1	31.29
2	229.58	229.58	78.5915	70.0469	69.0141	P00450|CERU_HUMAN	Ceruloplasmin	1	auto	2	99	SRPYTFHSHGITYYK	Formyl@N-term; Deamidated(R)@2; iTRAQ4plex(K)@15	cleaved A-S@N-term	0.0234196	2029	2030.01	2028.98	2029.99	1	22	4.SAMPLE 3.4.177.3	43.4667	0.994422	0.0554962	0.464593	0.0920139											78766.4	31.64	84222.2	32.25	89491.9	32.97	40929.1	34.51
2	229.58	229.58	78.5915	70.0469	69.0141	P00450|CERU_HUMAN	Ceruloplasmin	1	auto	2	99	SSDVFDIFPGTYQTLEMFPR	iTRAQ4plex@N-term	cleaved Y-S@N-term	-0.139852	2493.06	2494.07	2493.2	2494.21	1	17	6.SAMPLE 1.4.364.1	68.4	1.33279	0.479355	0.655687	0.855083											2222.96	8.94	3185.72	8.31	2259.35	8.17	1458.33	11.3
2	229.58	229.58	78.5915	70.0469	69.0141	P00450|CERU_HUMAN	Ceruloplasmin	1	auto	2	99	SVPPSASHVAPTETFTYEWTVP	iTRAQ4plex@N-term; Oxidation(W)@19; Hex(1)HexNAc(1)(T)@20	cleaved P-K@C-term	0.0722005	2927.44	2928.45	2927.37	2928.38	1	23	14.SAMPLE 3.4.282.3	57.4667	1.34796	0.299796	0.837197	0.279546											9773.1	24.34	14165.3	23.64	13955.9	24.26	11501.7	25.18
2	229.58	229.58	78.5915	70.0469	69.0141	P00450|CERU_HUMAN	Ceruloplasmin	1	auto	2	99	SVPPSASHVAPTETFTYEWTVPK	iTRAQ4plex@N-term; iTRAQ4plex(K)@23		-0.0954919	2818.35	2819.35	2818.44	2819.45	1	19	17.SAMPLE 4.10.260.12	54.5333	1.23317	0.344683	0.922393	0.342651											4445.66	12.82	5894.86	11.13	5763.07	13.84	5232.94	12.79
2	229.58	229.58	78.5915	70.0469	69.0141	P00450|CERU_HUMAN	Ceruloplasmin	1	auto	2	99	TFHSHGITYYK	iTRAQ4plex@N-term; iTRAQ4plex(K)@11	cleaved Y-T@N-term	-0.0369091	1640.82	1641.83	1640.86	1641.86	1	18	17.SAMPLE 4.6.129.2	37.0667	0.735034	0.324059	0.703984	0.44658											14297.9	25.22	11300.5	30.72	14354.1	25.19	9947.53	40.85
2	229.58	229.58	78.5915	70.0469	69.0141	P00450|CERU_HUMAN	Ceruloplasmin	1	auto	2	99	TFHSHGITYYKEH	iTRAQ4plex@N-term; Nitro(Y)@10; iTRAQ4plex(K)@11; Oxidation(H)@13	cleaved Y-T@N-term; cleaved H-E@C-term	-0.0793612	1967.86	1968.87	1967.94	1968.94	1	16	5.SAMPLE 2.4.123.1	36.2667	1.41754	0.176396	0.802154	0.166874											4609.58	6.34	7026.06	7.76	6755.52	7.06	5334.48	6.94
2	229.58	229.58	78.5915	70.0469	69.0141	P00450|CERU_HUMAN	Ceruloplasmin	1	auto	2	99	TRIYHSHIDAPK	No iTRAQ4plex@N-term; Amino(Y)@4; iTRAQ4plex(K)@12	cleaved V-T@N-term; missed R-I@2	-0.0175294	1595.85	1596.86	1595.87	1596.87	1	18	13.SAMPLE 4.6.167.4	42.1333	0.981892	0.110785	0.975201	0.10141											47850.7	37.66	50520.4	39.39	53927.6	37.8	51770.3	37.94
2	229.58	229.58	78.5915	70.0469	69.0141	P00450|CERU_HUMAN	Ceruloplasmin	1	auto	2	99	TTIEKPVWLGFLGPIIK	iTRAQ4plex@N-term; iTRAQ4plex(K)@5; FormaldehydeAdduct(W)@8; iTRAQ4plex(K)@17		0.0334787	2355.46	2356.47	2355.43	2356.44	1	23	3.SAMPLE 4.4.303.6	60.2667	0.677257	0.177234	0.936257	0.259105											11598.9	12.79	8446.65	11.72	7756.2	12.64	7148.58	14.4
2	229.58	229.58	78.5915	70.0469	69.0141	P00450|CERU_HUMAN	Ceruloplasmin	1	auto	2	99	TVHFHGHSFQYK	iTRAQ4plex@N-term; iTRAQ4plex(K)@12	cleaved H-T@N-term	0.00809319	1774.92	1775.93	1774.91	1775.92	1	19	14.SAMPLE 3.4.163.2	41.6	1.42032	0.202133	0.716943	0.243044											18604.2	31.09	28412.8	32.31	22640	30.99	15978.5	32.09
2	229.58	229.58	78.5915	70.0469	69.0141	P00450|CERU_HUMAN	Ceruloplasmin	1	auto	2	99	TYCSEPEK	iTRAQ4plex@N-term; No Methylthio(C)@3; iTRAQ4plex(K)@8		0.00456224	1243.6	1244.61	1243.6	1244.61	1	14	11.SAMPLE 2.4.147.3	39.4667	0.801856	0.108217	0.311531	0.428659											42331.9	29.92	36498.9	29.91	38355.3	31.12	11762.6	49.51
2	229.58	229.58	78.5915	70.0469	69.0141	P00450|CERU_HUMAN	Ceruloplasmin	1	auto	2	99	TYCSEPEKVDK	iTRAQ4plex@N-term; Methylthio(C)@3; iTRAQ4plex(K)@8; iTRAQ4plex(K)@11	missed K-V@8	0.0299898	1775.91	1776.92	1775.88	1776.89	1	20	11.SAMPLE 2.4.171.3	42.6667	0.77951	0.0327255	0.395338	0.0658014											194746	40.58	163232	41.19	182791	40.9	71137.4	44.02
2	229.58	229.58	78.5915	70.0469	69.0141	P00450|CERU_HUMAN	Ceruloplasmin	1	auto	2	99	TYCSEPEKVDKD	iTRAQ4plex@N-term; Methylthio(C)@3; iTRAQ4plex(K)@8; iTRAQ4plex(K)@11	cleaved D-N@C-term; missed K-V@8	0.0340827	1890.94	1891.95	1890.91	1891.91	1	18	11.SAMPLE 2.4.168.2	42.2667	0.931274	0.0964843	1.39956	0.0957943											48234	31.12	48299.8	34.65	45703.8	32.16	62968	40.93
2	229.58	229.58	78.5915	70.0469	69.0141	P00450|CERU_HUMAN	Ceruloplasmin	1	auto	2	99	TYCSEPEKVDKDN	iTRAQ4plex@N-term; Methylthio(C)@3; iTRAQ4plex(K)@8; iTRAQ4plex(K)@11	cleaved N-E@C-term; missed K-V@8	0.0312863	2004.98	2005.99	2004.95	2005.96	1	15	11.SAMPLE 2.4.163.2	41.6	0.790409	0.119845	1.52605	0.106944											26435.2	20.19	22467.2	20.75	22796.3	19.58	34246	21.82
2	229.58	229.58	78.5915	70.0469	69.0141	P00450|CERU_HUMAN	Ceruloplasmin	1	auto	2	99	TYCSEPEKVDKDNEDFQESNR	iTRAQ4plex@N-term; Methylthio(C)@3; iTRAQ4plex(K)@8; iTRAQ4plex(K)@11	missed K-V@8	0.0151892	3010.38	3011.39	3010.36	3011.37	1	17	11.SAMPLE 2.4.205.7	47.2	0.912084	0.212435	1.54978	0.19224											6848.06	10.13	6716.1	10.24	6262.06	8.91	9553.53	12.35
2	229.58	229.58	78.5915	70.0469	69.0141	P00450|CERU_HUMAN	Ceruloplasmin	1	auto	2	99	TYSDHPEK	iTRAQ4plex@N-term; iTRAQ4plex(K)@8		-0.00193795	1263.63	1264.64	1263.63	1264.64	1	13	1.SAMPLE 2.6.109.1	34.4	0.585245	0.243566	0.713527	0.420707											13446.7	14.85	8461.91	18.37	10487.1	18.17	7366.19	28.24
2	229.58	229.58	78.5915	70.0469	69.0141	P00450|CERU_HUMAN	Ceruloplasmin	1	auto	2	99	VDKDNEDFQESNR	iTRAQ4plex@N-term; iTRAQ4plex(K)@3		0.0266405	1882.92	1883.92	1882.89	1883.9	1	18	23.SAMPLE 4.5.58.2	31.4	0.95827	0.258085	0.347976	0.80894											3007.3	5.88	3098.7	5.22	3115.45	6.4	1067.2	8.35
2	229.58	229.58	78.5915	70.0469	69.0141	P00450|CERU_HUMAN	Ceruloplasmin	0	auto - no iTRAQ	2	99	VFDIFPGTYQTLEMFPR	No iTRAQ4plex@N-term	cleaved D-V@N-term	0.00173335	2060.01	2061.02	2060.01	2061.01	1	16	4.SAMPLE 3.4.327.3	63.4667	1.61534	1.71336	1.48173	2.17558											803.13	11	1394.97	14.36	863.1	15.26	1258.94	15.96
2	229.58	229.58	78.5915	70.0469	69.0141	P00450|CERU_HUMAN	Ceruloplasmin	1	auto	2	99	VNKDDEEFIESNK	iTRAQ4plex@N-term; iTRAQ4plex(K)@3; Dehydrated(D)@5; iTRAQ4plex(K)@13		-0.00898237	1980.01	1981.02	1980.02	1981.02	1	21	16.SAMPLE 1.8.185.2	44.5333	0.878445	0.0746166	0.893587	0.0825968											78710.1	40.55	74346.4	40.13	77099.1	41.67	67820.6	42.36
2	229.58	229.58	78.5915	70.0469	69.0141	P00450|CERU_HUMAN	Ceruloplasmin	1	auto	2	99	VTFHNKGAYPLSIEPIGVR	iTRAQ4plex@N-term; No iTRAQ4plex(K)@6	missed K-G@6	-0.0127568	2241.23	2242.23	2241.24	2242.25	1	19	4.SAMPLE 3.4.175.3	43.2	1.18547	0.492831	0.922051	0.460032											2723.09	10.02	3471.11	11.38	3037.56	9.49	2757.12	9.31
2	229.58	229.58	78.5915	70.0469	69.0141	P00450|CERU_HUMAN	Ceruloplasmin	1	auto	2	99	VYPGEQYTY	iTRAQ4plex@N-term	cleaved Y-M@C-term	-0.00736184	1262.59	1263.59	1262.59	1263.6	1	9	23.SAMPLE 4.5.132.2	46.2	0.991631	1.16488	0.401805	2.1098											561.84	4.66	599.07	4.9	707.21	4.14	279.73	5.67
2	229.58	229.58	78.5915	70.0469	69.0141	P00450|CERU_HUMAN	Ceruloplasmin	1	auto	2	99	VYPGEQYTYMLLATEEQSPGEGDGNCVTR	iTRAQ4plex@N-term; Deamidated(N)@25; Methylthio(C)@26		-0.0150376	3397.48	3398.48	3397.49	3398.5	1	23	20.SAMPLE 3.5.346.5	66	0.935383	1.05295	1.11122	1.52176											3192.25	23.13	3210.71	24.53	2030.53	20.46	2221.19	25.33
2	229.58	229.58	78.5915	70.0469	69.0141	P00450|CERU_HUMAN	Ceruloplasmin	1	auto	2	99	YAPSGIDIFTK	iTRAQ4plex@N-term; iTRAQ4plex(K)@11	cleaved N-Y@N-term	0.00204019	1498.83	1499.84	1498.83	1499.83	1	19	14.SAMPLE 3.4.256.1	54	0.816933	0.17482	0.430584	0.468512											25456.5	28.79	22361.5	29.81	23779.6	27.15	10079.5	45.8
2	229.58	229.58	78.5915	70.0469	69.0141	P00450|CERU_HUMAN	Ceruloplasmin	1	auto	2	99	YTVNQCR	iTRAQ4plex@N-term; Deamidated(N)@4; Methylthio(C)@6		0.00480046	1073.48	1074.49	1073.48	1074.48	1	12	21.SAMPLE 2.4.113.4	34.9333	0.858564	0.154802	0.867422	0.341876											35669.2	36.45	32929.2	38.29	33091.6	38.2	28256.9	90.93
2	229.58	229.58	78.5915	70.0469	69.0141	P00450|CERU_HUMAN	Ceruloplasmin	1	auto	2	99	YTVNQCRR	iTRAQ4plex@N-term; Methylthio(C)@6; Deamidated(R)@7	missed R-R@7	-0.0100788	1229.57	1230.57	1229.58	1230.58	1	13	19.SAMPLE 4.4.91.2	32	0.822005	0.152375	0.753513	0.176265											35990.5	35.28	31811	37.11	34750.7	37.89	25776.9	35.7
2	229.58	229.58	78.5915	70.0469	69.0141	P00450|CERU_HUMAN	Ceruloplasmin	0	auto - shared MS/MS	1.69897	98	KGSLHANGR	iTRAQ4plex@N-term; iTRAQ4plex(K)@1; Deamidated(N)@7	missed K-G@1	0.000532378	1227.69	1228.7	1227.69	1228.7	1	12	15.SAMPLE 2.8.30.1	23.8667	1.133	0.098596	0.976278	0.0897297											54421.8	42.61	66300.3	39.73	68578.1	41.54	65907.4	43.63
2	229.58	229.58	78.5915	70.0469	69.0141	P00450|CERU_HUMAN	Ceruloplasmin	1	auto	1.69897	98	VYVHLK	iTRAQ4plex@N-term; iTRAQ4plex(K)@6		-1.85596e-05	1045.65	1046.66	1045.65	1046.66	1	10	3.SAMPLE 4.4.69.2	29.0667	0.72828	0.224135	0.703853	0.442447											13330.1	17.22	10438.7	19.12	10082.8	18.49	6986.14	28.13
2	229.58	229.58	78.5915	70.0469	69.0141	P00450|CERU_HUMAN	Ceruloplasmin	1	auto	1.52288	97	MFGNLQGL	iTRAQ4plex@N-term	cleaved L-T@C-term	0.00112126	1022.54	1023.54	1022.53	1023.54	1	10	13.SAMPLE 4.9.246.1	52.6667	1.14135	0.369076	0.375107	0.895111											6712.58	19.49	8238	18.77	7380.09	18.38	2725.16	23.43
2	229.58	229.58	78.5915	70.0469	69.0141	P00450|CERU_HUMAN	Ceruloplasmin	1	auto	1.52288	97	VTFHNK	iTRAQ4plex@N-term; iTRAQ4plex(K)@6		0.157834	1032.75	1033.76	1032.6	1033.6	1	10	7.SAMPLE 4.4.49.1	26.4	0.88412	0.297524	0.883441	0.400939											5818.25	12.12	5531.19	11.75	5478.47	14.11	4764.45	14.64
2	229.58	229.58	78.5915	70.0469	69.0141	P00450|CERU_HUMAN	Ceruloplasmin	1	auto	1.30103	95	NYAPSGIDIFTKENLTAPGSDSAVFFEQGTTR	iTRAQ4plex@N-term; Dibromo(Y)@2; Oxidation(P)@4; iTRAQ4plex(K)@12; Deamidated(Q)@28	cleaved W-N@N-term	-0.0754883	3893.58	3894.58	3893.65	3894.66	1	12	16.SAMPLE 1.8.243.3	52.2667	0.379717	1.85783	0.39767	2.13582											1010.69	7.82	412.66	6.97	1186.22	7.85	464.37	9.43
2	229.58	229.58	78.5915	70.0469	69.0141	P00450|CERU_HUMAN	Ceruloplasmin	1	auto	1.1549	93	YSSDVFDIFPGTYQTLEMFPR	iTRAQ4plex@N-term; Dibromo(Y)@1	cleaved V-Y@N-term	-0.0424034	2812.04	2813.05	2812.09	2813.09	1	12	5.SAMPLE 2.4.340.4	65.2	0.783004	0.551267	0.783538	0.621328											11402.9	37.62	9600.48	42.4	12360.9	39.83	9534.25	50.65
2	229.58	229.58	78.5915	70.0469	69.0141	P00450|CERU_HUMAN	Ceruloplasmin	0	auto - no iTRAQ	0.958607	89	QSEDSTFYLGERTY	Gln->pyro-Glu@N-term; Deamidated(R)@12; Methyl(T)@13; Trioxidation(Y)@14	cleaved Y-Y@C-term; missed R-T@12	-0.00855661	1740.69	1741.7	1740.7	1741.71	1	12	18.SAMPLE 3.15.244.3	52.4	0.731294	0.971929	0.772338	1.22122											2649.55	19.68	2083.43	13.06	2721.95	22.23	2069.49	18.79
2	229.58	229.58	78.5915	70.0469	69.0141	P00450|CERU_HUMAN	Ceruloplasmin	1	auto	0.79588	84	IDTINLFPATLFDAY	iTRAQ4plex@N-term	cleaved Y-M@C-term	-0.147543	1856.82	1857.83	1856.97	1857.98	1	10	5.SAMPLE 2.4.359.1	67.7333	0.702688	0.204347	0.222496	0.918243											10466.2	14.01	7908.03	12.21	8718.24	12.18	1909.53	17.33
2	229.58	229.58	78.5915	70.0469	69.0141	P00450|CERU_HUMAN	Ceruloplasmin	1	auto	0.552842	72	KTYSDHPEK	iTRAQ4plex@N-term; iTRAQ4plex(K)@1; Oxidation(Y)@3; iTRAQ4plex(K)@9	cleaved I-K@N-term; missed K-T@1	0.0172301	1551.84	1552.85	1551.83	1552.83	1	9	23.SAMPLE 4.5.32.1	26.2	0.40905	0.319132	0.938144	0.429604											4443.63	5.33	1954.47	5.78	2459.12	5.5	2271.04	8.33
2	229.58	229.58	78.5915	70.0469	69.0141	P00450|CERU_HUMAN	Ceruloplasmin	1	auto	0.508638	69	VYVHLKNLASR	iTRAQ4plex@N-term; iTRAQ4plex(K)@6	cleaved R-P@C-term; missed K-N@6	0.00461323	1586.95	1587.96	1586.95	1587.96	1	9	4.SAMPLE 3.4.112.1	34.8	1.03467	0.208152	0.69392	0.443988											7065.47	10.92	7860.66	10.96	7195.26	13.24	4915.09	19.86
2	229.58	229.58	78.5915	70.0469	69.0141	P00450|CERU_HUMAN	Ceruloplasmin	1	auto	0.420216	62	DSLDKEK	iTRAQ4plex@N-term; iTRAQ4plex(K)@5; iTRAQ4plex(K)@7		3.04211	1268.76	1269.77	1265.72	1266.73	1	9	23.SAMPLE 4.5.36.2	27	0.93001	0.22703	1.65905	0.211685											3740.69	5.97	3740.71	6.04	3405.15	6.03	5561.23	6.45
2	229.58	229.58	78.5915	70.0469	69.0141	P00450|CERU_HUMAN	Ceruloplasmin	0	auto - shared MS/MS	0.408935	61	KVVYR	iTRAQ4plex@N-term; iTRAQ4plex(K)@1	missed K-V@1	0.00142442	951.612	952.62	951.611	952.618	1	8	18.SAMPLE 3.9.25.1	23.2	0.841754	0.0475131	1.02646	0.0865861											244099	75.75	220936	79.49	251030	79.63	253655	204.36
2	229.58	229.58	78.5915	70.0469	69.0141	P00450|CERU_HUMAN	Ceruloplasmin	1	auto	0.161129	30.9965	HYYIAAEEIIWNYAPSGIDIF	iTRAQ4plex@N-term; Deamidated(N)@12; Phosphopantetheine(S)@16; Oxidation(D)@19; Oxidation(F)@21	cleaved F-T@C-term	0.0162314	3001.38	3002.39	3001.36	3002.37	1	11	6.SAMPLE 1.4.376.1	70	0.734748	0.272033	0.684766	0.410624											7415.72	10.58	5858.77	13.57	7176.99	11.11	4837.94	18.4
2	229.58	229.58	78.5915	70.0469	69.0141	P00450|CERU_HUMAN	Ceruloplasmin	0	auto - shared MS/MS	0.130937	26.0288	YSTVDQVK	iTRAQ4plex@N-term; iTRAQ4plex(K)@8	cleaved Y-Y@N-term	0.951717	1227.63	1228.63	1226.68	1227.68	1	14	15.SAMPLE 2.8.93.5	32.2667	0.973674	0.141864	0.744822	0.187537											29814.6	31.51	31214.5	29.54	27194.7	28.48	19939.4	31.02
2	229.58	229.58	78.5915	70.0469	69.0141	P00450|CERU_HUMAN	Ceruloplasmin	0	auto - shared MS/MS	0.09691	20	IGGSYK	iTRAQ4plex@N-term; iTRAQ4plex(Y)@5; iTRAQ4plex(K)@6		0.0200959	1055.65	1056.66	1055.63	1056.64	1	8	18.SAMPLE 3.9.38.2	24.9333	0.650081	0.143126	0.7648	0.16056											36607.4	28.92	25588.9	30.54	30612.1	28.94	23047.1	29.91
2	229.58	229.58	78.5915	70.0469	69.0141	P00450|CERU_HUMAN	Ceruloplasmin	1	auto	0.0930616	19.288	RTTIEKPVWLGFLGPIIK	Carbamyl@N-term; iTRAQ4plex(K)@6; Oxidation(W)@9; iTRAQ4plex(K)@18	cleaved F-R@N-term; missed R-T@1	0.0421844	2414.47	2415.48	2414.43	2415.44	1	10	3.SAMPLE 4.4.265.8	55.2	0.996342	0.311018	0.928692	0.512391											10686	25.22	11448.3	23.19	8378.33	23.05	7659.58	33.11
2	229.58	229.58	78.5915	70.0469	69.0141	P00450|CERU_HUMAN	Ceruloplasmin	1	auto	0.0930496	19.2857	NMATRPYSIHAH	iTRAQ4plex@N-term; iTRAQ4plex(Y)@7	cleaved H-G@C-term	0.00448097	1684.88	1685.88	1684.87	1685.88	1	9	18.SAMPLE 3.9.71.3	29.3333	0.623266	0.34615	0.857343	0.491402											5369.21	11.18	3598.31	9.95	4057.65	8.38	3424.56	15.27
2	229.58	229.58	78.5915	70.0469	69.0141	P00450|CERU_HUMAN	Ceruloplasmin	1	auto	0.0918502	19.0625	SHGITYYK	iTRAQ4plex@N-term; iTRAQ4plex(Y)@6; iTRAQ4plex(K)@8	cleaved H-S@N-term	-0.0232761	1399.76	1400.77	1399.78	1400.79	1	9	18.SAMPLE 3.9.83.3	30.9333	0.864672	0.233233	0.563668	0.478695											7506.42	11.59	6979.09	12.2	6736.64	12.94	3738.03	16.39
2	229.58	229.58	78.5915	70.0469	69.0141	P00450|CERU_HUMAN	Ceruloplasmin	0	auto - shared MS/MS	0.0604807	13	MHAINGR	iTRAQ4plex@N-term; Oxidation(M)@1; Deamidated(N)@5		0.0254659	958.503	959.51	958.478	959.485	1	8	15.SAMPLE 2.8.61.11	28	1.01328	0.396302	0.589821	0.450357											7572.47	21.33	8250.54	23	10605.4	24.83	6157.78	23.69
2	229.58	229.58	78.5915	70.0469	69.0141	P00450|CERU_HUMAN	Ceruloplasmin	0	auto - shared MS/MS	0.0525118	11.3889	GAYPLSIEPI	iTRAQ4plex@N-term; Oxidation(P)@9	cleaved I-G@C-term	-0.0640505	1218.6	1219.61	1218.66	1219.67	1	9	17.SAMPLE 4.10.231.7	50.6667	6.15423	0.158486	3.18643	0.108453											35259.9	55.26	233330	55.02	52647.7	53.88	165143	59.28
2	229.58	229.58	78.5915	70.0469	69.0141	P00450|CERU_HUMAN	Ceruloplasmin	0	auto - shared MS/MS	0.0457575	10	RPYLK	iTRAQ4plex@N-term; iTRAQ4plex(K)@5		0.0114932	963.622	964.63	963.611	964.618	1	7	23.SAMPLE 4.5.71.12	34	0.562803	0.453157	0.386001	0.681959											1839.23	4.59	1113.03	4.21	2090.54	5.16	794.37	5.05
2	229.58	229.58	78.5915	70.0469	69.0141	P00450|CERU_HUMAN	Ceruloplasmin	0	auto - no iTRAQ	0.0401219	8.82451	EQYTYMLLATEEQSPGEGDGNCVTR	Glu->pyro-Glu@N-term; Methylthio(C)@22	cleaved G-E@N-term	-0.0163969	2818.17	2819.18	2818.19	2819.2	1	8	21.SAMPLE 2.4.302.1	60.1333	1.92234	5.87859	100												98.48	4.8	203.56	6.69	0	22.47	229.36	4.5
2	229.58	229.58	78.5915	70.0469	69.0141	P00450|CERU_HUMAN	Ceruloplasmin	0	auto - shared MS/MS	0.0306174	6.80715	QEQNVSNAFLDK	iTRAQ4plex@N-term; Deamidated(N)@7; iTRAQ4plex(K)@12	cleaved L-Q@N-term	0.0415252	1680.9	1681.9	1680.86	1681.86	1	9	14.SAMPLE 3.4.236.1	51.3333	0.946121	0.0777583	0.636994	0.116895											39877.6	21.45	40568.6	22.78	36520.8	21.52	22900.8	23.12
2	229.58	229.58	78.5915	70.0469	69.0141	P00450|CERU_HUMAN	Ceruloplasmin	0	auto - shared MS/MS	0.0245519	5.49645	KLVYR	iTRAQ4plex@N-term; iTRAQ4plex(K)@1	missed K-L@1	0.0193159	965.646	966.653	965.627	966.634	1	8	17.SAMPLE 4.6.60.4	27.8667	0.865664	0.05812	1.23417	0.0865998											160667	61.63	149552	65.3	172964	65.07	210138	163.91
2	229.58	229.58	78.5915	70.0469	69.0141	P00450|CERU_HUMAN	Ceruloplasmin	0	auto - shared MS/MS	0.0234066	5.24691	SVVDENFSWYLEDNIK	iTRAQ4plex@N-term; Cation:K(E)@5; Deamidated(N)@6; Oxidation(F)@7; Oxidation(W)@9; iTRAQ4plex(K)@16	cleaved F-S@N-term	0.0828025	2316.13	2317.14	2316.04	2317.05	1	9	18.SAMPLE 3.15.298.3	59.6	0.666377	0.460348	0.433138	1.22742											7379.32	20.01	5287.51	19.67	4223.29	18.36	1800.75	20.67
2	229.58	229.58	78.5915	70.0469	69.0141	P00450|CERU_HUMAN	Ceruloplasmin	0	auto - shared MS/MS	0.0171195	3.86522	VYPGEQYTYMLLAT	iTRAQ4plex@N-term	cleaved T-E@C-term	-2.01237	1789.88	1790.88	1791.89	1792.89	1	10	13.SAMPLE 4.9.320.1	62.5333	0.978563	0.334925	0.668522	0.604301											9517.1	22	10014	24.27	8936.18	25.49	5880.89	31.33
2	229.58	229.58	78.5915	70.0469	69.0141	P00450|CERU_HUMAN	Ceruloplasmin	1	auto	0.0157174	3.55436	IIFKNMATR	iTRAQ4plex@N-term; iTRAQ4plex(K)@4	cleaved R-P@C-term; missed K-N@4	-0.00968041	1380.81	1381.81	1380.82	1381.82	1	7	3.SAMPLE 4.4.117.1	35.4667	1.09611	0.184943	0.600456	0.287967											11481.4	14.53	13532.1	18.25	11865.2	19.29	7013.48	16.67
2	229.58	229.58	78.5915	70.0469	69.0141	P00450|CERU_HUMAN	Ceruloplasmin	0	auto - shared MS/MS	0.0125001	2.83723	KVYVHLK	iTRAQ4plex@N-term; No iTRAQ4plex(K)@1; iTRAQ4plex(K)@7	cleaved D-K@N-term; missed K-V@1	-0.0409246	1173.71	1174.71	1173.75	1174.76	1	9	4.SAMPLE 3.4.160.7	41.2	0.981456	0.17965	0.885741	0.21353											23050.3	30.56	24325.5	29.49	23065.6	30.6	20111.6	33.65
2	229.58	229.58	78.5915	70.0469	69.0141	P00450|CERU_HUMAN	Ceruloplasmin	0	auto - shared MS/MS	0.0121066	2.74914	ICKK	iTRAQ4plex@N-term; Methylthio(C)@2; iTRAQ4plex(K)@3; iTRAQ4plex(K)@4	cleaved I-I@N-term; missed K-K@3	0.0115826	968.599	969.606	968.588	969.595	1	6	10.SAMPLE 1.4.74.3	29.7333	0.875895	0.0407283	4.39595	0.0380136											281125	76.41	264769	80.31	246268	78.75	1065705	219.05
2	229.58	229.58	78.5915	70.0469	69.0141	P00450|CERU_HUMAN	Ceruloplasmin	0	auto - shared MS/MS	0.00845248	1.92744	LYKK	iTRAQ4plex@N-term; iTRAQ4plex(K)@3; iTRAQ4plex(K)@4	missed K-K@3	0.0206699	982.675	983.682	982.654	983.661	1	6	17.SAMPLE 4.6.43.7	25.6	1.12272	0.0620667	5.97001	0.0446039											168011	77.52	202825	84.2	186668	80.81	1097039	117.86
2	229.58	229.58	78.5915	70.0469	69.0141	P00450|CERU_HUMAN	Ceruloplasmin	0	auto - shared MS/MS	0.00808302	1.84397	YHSHIDAPK	iTRAQ4plex@N-term; iTRAQ4plex(Y)@1; Methyl(H)@2; Phospho(S)@3; iTRAQ4plex(K)@9	cleaved I-Y@N-term	-0.0182948	1592.79	1593.8	1592.81	1593.82	1	10	18.SAMPLE 3.9.139.2	38.4	1.1024	0.277525	1.00168	0.310769											5871.25	10.99	6959.62	14.26	5782.36	13.08	5701.75	12.15
2	229.58	229.58	78.5915	70.0469	69.0141	P00450|CERU_HUMAN	Ceruloplasmin	1	auto	0.00638956	1.46048	NMATRPY	iTRAQ4plex@N-term; Deamidated(N)@1	cleaved Y-S@C-term	0.02148	996.504	997.511	996.482	997.489	1	7	16.SAMPLE 1.6.106.5	34	0.698727	0.389907	0.379773	0.944645											6330.31	15.65	4756.06	14.34	5465.45	15.34	2043.27	18.43
2	229.58	229.58	78.5915	70.0469	69.0141	P00450|CERU_HUMAN	Ceruloplasmin	1	auto	0.00232146	0.533109	QTLEMFPR	iTRAQ4plex@N-term	cleaved Y-Q@N-term	-0.00512956	1164.6	1165.61	1164.61	1165.62	1	6	17.SAMPLE 4.10.193.1	45.6	0.695001	0.399247	0.706078	0.609517											20304.1	49.8	15173.4	47.8	15503.1	45.09	10775.7	57.72
2	229.58	229.58	78.5915	70.0469	69.0141	P00450|CERU_HUMAN	Ceruloplasmin	0	auto - no iTRAQ	0.00224796	0.516274	GVYSSDVFDI	No iTRAQ4plex@N-term; Oxidation(Y)@3	cleaved I-F@C-term	-0.0111316	1116.49	1117.49	1116.5	1117.5	1	7	2.SAMPLE 1.4.214.1	48.4	1.15554	2.84598	0.37483	2.4066											886.3	20.26	1101.24	18.67	1512.66	20.26	558.15	11.16
2	229.58	229.58	78.5915	70.0469	69.0141	P00450|CERU_HUMAN	Ceruloplasmin	0	auto - low confidence	0.00207651	0.476992	LVFDENESWYLDDNIK	iTRAQ4plex@N-term; Deamidated(N)@6; Methyl(E)@7; Methyl(D)@12; iTRAQ4plex(K)@16	cleaved F-L@N-term	-0.0133512	2316.13	2317.14	2316.14	2317.15	1	8	18.SAMPLE 3.15.298.3	59.6	0.666377	0.460348	0.433138	1.22742											7379.32	20.01	5287.51	19.67	4223.29	18.36	1800.75	20.67
2	229.58	229.58	78.5915	70.0469	69.0141	P00450|CERU_HUMAN	Ceruloplasmin	1	auto	0	99	ADDKVYPGEQYTY	No iTRAQ4plex@N-term; iTRAQ4plex(K)@4	cleaved Y-M@C-term; missed K-V@4	0.0060106	1691.79	1692.79	1691.78	1692.79	1	14	1.SAMPLE 2.6.257.2	54.1333	0.809599	0.318505	1.00901	0.313803											6783.89	14.34	5905.59	14.07	6907.33	15.49	6860.91	15.06
2	229.58	229.58	78.5915	70.0469	69.0141	P00450|CERU_HUMAN	Ceruloplasmin	1	auto	0	99	ADDKVYPGEQYTY	iTRAQ4plex@N-term; iTRAQ4plex(K)@4	cleaved Y-M@C-term; missed K-V@4	-0.0333721	1835.85	1836.86	1835.88	1836.89	1	14	16.SAMPLE 1.8.197.4	46.1333	0.80011	0.174582	0.939195	0.165048											29762.4	31.41	25605.4	35.61	30208.2	33.82	27929.1	33.87
2	229.58	229.58	78.5915	70.0469	69.0141	P00450|CERU_HUMAN	Ceruloplasmin	1	auto	0	99	AEEEHLGILGPQLHADVGDK	No iTRAQ4plex@N-term; iTRAQ4plex(K)@20		0.02825	2271.19	2272.2	2271.16	2272.17	1	18	15.SAMPLE 2.8.265.3	55.2	0.958853	0.481641	0.863441	0.655209											6344.53	21.15	6541.33	22.74	6235.21	25.69	5299.8	27
2	229.58	229.58	78.5915	70.0469	69.0141	P00450|CERU_HUMAN	Ceruloplasmin	1	auto	0	99	AEEEHLGILGPQLHADVGDK	iTRAQ4plex@N-term; iTRAQ4plex(K)@20		0.0274175	2415.29	2416.3	2415.26	2416.27	1	34	15.SAMPLE 2.8.271.5	56	0.913553	0.198217	0.575721	0.415922											20897.4	28.91	20527.7	29.14	23051.6	29.4	13064.4	51.72
2	229.58	229.58	78.5915	70.0469	69.0141	P00450|CERU_HUMAN	Ceruloplasmin	1	auto	0	99	AEEEHLGILGPQLHADVGDK	iTRAQ4plex@N-term; iTRAQ4plex(K)@20		-0.0338648	2415.23	2416.24	2415.26	2416.27	1	22	15.SAMPLE 2.8.361.1	68	0.909534	0.208861	0.804	0.253306											8054.48	10.35	7877.19	12.97	6970.2	11.25	5516.67	10.77
2	229.58	229.58	78.5915	70.0469	69.0141	P00450|CERU_HUMAN	Ceruloplasmin	1	auto	0	99	AEEEHLGILGPQLHADVGDK	iTRAQ4plex@N-term; iTRAQ4plex(K)@20		0.0413342	2415.31	2416.31	2415.26	2416.27	1	12	15.SAMPLE 2.8.377.1	70.1333	1.33602	0.380905	0.950009	0.476759											2625.42	7.91	3771.61	8.79	2596.69	9.01	2428.42	7.94
2	229.58	229.58	78.5915	70.0469	69.0141	P00450|CERU_HUMAN	Ceruloplasmin	1	auto	0	18	AEEEHLGILGPQLHADVGDK	iTRAQ4plex@N-term; iTRAQ4plex(K)@20		0.0293707	2415.29	2416.3	2415.26	2416.27	1	8	15.SAMPLE 2.8.281.5	57.3333	0.995918	0.312761	0.672338	0.450706											4680.44	11.35	5012.16	9.9	6890.75	12.96	4560.68	18.68
2	229.58	229.58	78.5915	70.0469	69.0141	P00450|CERU_HUMAN	Ceruloplasmin	0	auto - shared MS/MS	0	5	AGLQAFFQVQECNK	iTRAQ4plex@N-term; Deamidated(Q)@4; Oxidation(F)@7; Methylthio(C)@12; iTRAQ4plex(K)@14		-0.0563309	1932.88	1933.88	1932.93	1933.94	1	8	21.SAMPLE 2.4.209.4	47.7333	1.37876	0.147637	1.16915	0.1699											4845.61	5.76	7183.77	6.29	4764.16	5.89	5483.19	6.39
2	229.58	229.58	78.5915	70.0469	69.0141	P00450|CERU_HUMAN	Ceruloplasmin	0	auto - shared MS/MS	0	1	AGLQAFFQVQECNK	iTRAQ4plex@N-term; Deamidated(Q)@4; Oxidation(F)@7; Methylthio(C)@12; iTRAQ4plex(K)@14		-0.0903389	1932.84	1933.85	1932.93	1933.94	1	8	20.SAMPLE 3.5.209.1	47.7333	1.59444	0.097168	1.65458	0.119431											20995.8	17.27	35995.9	18.62	17257.2	17.1	28108.1	18.74
2	229.58	229.58	78.5915	70.0469	69.0141	P00450|CERU_HUMAN	Ceruloplasmin	0	auto - low confidence	0	0	AGLQAFFQVQECNK	iTRAQ4plex@N-term; Deamidated(Q)@4; Deamidated(Q)@8; Methylthio(C)@12; Oxidation(N)@13; iTRAQ4plex(K)@14		0.0298991	1933.95	1934.95	1933.92	1934.92	1	7	21.SAMPLE 2.4.178.3	43.6	1.69597	0.25335	1.06498	0.365199											3095.16	6.71	5644.37	7.4	4959.24	7.63	5199.14	17.22
2	229.58	229.58	78.5915	70.0469	69.0141	P00450|CERU_HUMAN	Ceruloplasmin	0	auto - low confidence	0	0	AGLQAFFQVQECNK	iTRAQ4plex@N-term; Deamidated(Q)@4; Methylthio(C)@12; iTRAQ4plex(K)@14		-0.0732479	1916.86	1917.87	1916.94	1917.94	1	6	22.SAMPLE 1.4.211.2	48	0.617219	0.272008	0.215203	0.855511											3181.63	5.08	2111.56	4.65	2882.07	5.11	610.56	5.11
2	229.58	229.58	78.5915	70.0469	69.0141	P00450|CERU_HUMAN	Ceruloplasmin	1	auto	0	99	ALYLQYTDETFR	iTRAQ4plex@N-term; iTRAQ4plex(Y)@3		-0.0103113	1806.93	1807.94	1806.94	1807.95	1	18	14.SAMPLE 3.4.231.2	50.6667	0.60987	0.157943	0.825626	0.16132											37052.7	29.17	24298.1	33.27	31340.3	31.3	25472	32.27
2	229.58	229.58	78.5915	70.0469	69.0141	P00450|CERU_HUMAN	Ceruloplasmin	1	auto	0	99	ALYLQYTDETFR	iTRAQ4plex@N-term		0.00890897	1662.85	1663.85	1662.84	1663.84	1	21	14.SAMPLE 3.4.264.2	55.0667	0.737622	0.205286	0.787907	0.240168											25229.7	30.24	20010.6	33.35	22789.1	34.62	17675.8	32.88
2	229.58	229.58	78.5915	70.0469	69.0141	P00450|CERU_HUMAN	Ceruloplasmin	1	auto	0	99	ALYLQYTDETFR	iTRAQ4plex@N-term		-0.0186613	1662.82	1663.83	1662.84	1663.84	1	22	17.SAMPLE 4.10.257.7	54.1333	0.828108	0.0653784	0.767768	0.0742355											243303	102.41	216645	108.38	247630	109.5	187158	111.6
2	229.58	229.58	78.5915	70.0469	69.0141	P00450|CERU_HUMAN	Ceruloplasmin	0	auto - no iTRAQ	0	99	ALYLQYTDETFR	No iTRAQ4plex@N-term		-0.0174147	1518.72	1519.72	1518.74	1519.74	1	19	18.SAMPLE 3.15.246.8	52.6667	1.04682	1.43511	0.851371	2.03719											3152.78	33.34	3548.79	34.43	3308.42	39.2	2772.78	45.95
2	229.58	229.58	78.5915	70.0469	69.0141	P00450|CERU_HUMAN	Ceruloplasmin	0	auto - no iTRAQ	0	99	ALYLQYTDETFR	Delta:H(2)C(2)@N-term		-0.0174507	1544.73	1545.74	1544.75	1545.76	1	15	14.SAMPLE 3.4.376.1	70	2.79554	1.47683	0.387862	3.06058											3110.36	43.47	9349.54	44.62	4246.24	39.36	1621.28	47.29
2	229.58	229.58	78.5915	70.0469	69.0141	P00450|CERU_HUMAN	Ceruloplasmin	1	auto	0	99	ALYLQYTDETFR	iTRAQ4plex@N-term; Oxidation(Y)@3		-0.0395867	1678.79	1679.8	1678.83	1679.84	1	12	17.SAMPLE 4.10.256.1	54	1.13287	0.426672	1.05799	0.464528											12757.6	41.74	15540.4	42.56	12899.5	44.83	13434.7	41.41
2	229.58	229.58	78.5915	70.0469	69.0141	P00450|CERU_HUMAN	Ceruloplasmin	1	auto	0	99	ALYLQYTDETFR	iTRAQ4plex@N-term; iTRAQ4plex(Y)@3		-0.0057267	1806.93	1807.94	1806.94	1807.95	1	8	23.SAMPLE 4.5.180.7	55.8	0.709527	1.36865	1.26484	1.46407											586.91	4.1	447.77	5.27	493.03	5.41	613.88	5.95
2	229.58	229.58	78.5915	70.0469	69.0141	P00450|CERU_HUMAN	Ceruloplasmin	1	auto	0	38	ALYLQYTDETFR	iTRAQ4plex@N-term; Trioxidation(Y)@6; Phospho(T)@7		0.0110265	1790.8	1791.81	1790.79	1791.8	1	10	6.SAMPLE 1.4.312.1	61.4667	0.648667	0.411967	0.66111	0.705861											3339.9	8.27	2329.54	7.67	2542.66	8.17	1654.77	10.4
2	229.58	229.58	78.5915	70.0469	69.0141	P00450|CERU_HUMAN	Ceruloplasmin	0	auto - no iTRAQ	0	25	ALYLQYTDETFR	No iTRAQ4plex@N-term		-0.0191894	1518.72	1519.72	1518.74	1519.74	1	8	17.SAMPLE 4.10.245.6	52.5333	1.09125	0.967746	0.951102	1.15778											3652.41	27.19	4285.68	26.5	3935.4	30.97	3684.61	31.29
2	229.58	229.58	78.5915	70.0469	69.0141	P00450|CERU_HUMAN	Ceruloplasmin	1	auto	0	21	ALYLQYTDETFR	iTRAQ4plex@N-term; Oxidation(Y)@6; Methyl(T)@7		-0.0294706	1692.82	1693.83	1692.85	1693.86	1	9	17.SAMPLE 4.10.254.1	53.7333	1.21606	0.550079	0.718464	0.72366											8292.19	32.56	10842.8	41.77	9733.57	40.68	6884.19	40.67
2	229.58	229.58	78.5915	70.0469	69.0141	P00450|CERU_HUMAN	Ceruloplasmin	1	auto	0	4	ALYLQYTDETFR	iTRAQ4plex@N-term; Dehydrated(T)@7; Oxidation(D)@8; Methyl(E)@9		-0.0295019	1674.81	1675.82	1674.84	1675.84	1	9	17.SAMPLE 4.10.257.5	54.1333	0.914904	0.481571	0.782854	0.587468											13852.3	42.7	13627.4	50.42	14599.7	47.51	11251.2	55.03
2	229.58	229.58	78.5915	70.0469	69.0141	P00450|CERU_HUMAN	Ceruloplasmin	0	auto - low confidence	0	0	ALYLQYTDETFR	iTRAQ4plex@N-term; Deamidated(Q)@5		0.0183572	1663.84	1664.85	1663.82	1664.83	1	4	4.SAMPLE 3.4.374.3	69.7333	0.597505	2.42799	0.563578	4.10826											503.07	6.23	323.21	6.75	363.47	9.59	201.65	6.35
2	229.58	229.58	78.5915	70.0469	69.0141	P00450|CERU_HUMAN	Ceruloplasmin	0	auto - low confidence	0	0	ALYLQYTDETFR	iTRAQ4plex@N-term		0.0123048	1662.85	1663.86	1662.84	1663.84	1	3	13.SAMPLE 4.6.237.1	51.4667	1.95253	0.624884	1.67588	0.611727											4269.66	23.4	8964.1	26.91	5277.65	23.38	8706.81	36.73
2	229.58	229.58	78.5915	70.0469	69.0141	P00450|CERU_HUMAN	Ceruloplasmin	1	auto	0	99	DIASGLIGPLIICK	iTRAQ4plex@N-term; Methylthio(C)@13; iTRAQ4plex(K)@14		-0.0387236	1745.96	1746.97	1746	1747.01	1	23	23.SAMPLE 4.5.297.7	79.2	0.771573	0.275343	1.13716	0.280424											3501.66	6.39	2905.13	5.99	2964.23	6	3318.25	6.44
2	229.58	229.58	78.5915	70.0469	69.0141	P00450|CERU_HUMAN	Ceruloplasmin	0	auto - shared MS/MS	0	1	DIASGLIGPLIICK	Delta:H(2)C(2)@N-term; Methylthio(C)@13; iTRAQ4plex(K)@14		0.024758	1627.94	1628.95	1627.92	1628.92	1	8	13.SAMPLE 4.6.183.1	44.2667	0.855362	0.35549	1.3196	0.331708											14332.6	34.41	13182.2	34.56	14101.4	37.94	18318.1	35.54
2	229.58	229.58	78.5915	70.0469	69.0141	P00450|CERU_HUMAN	Ceruloplasmin	1	auto	0	99	DIFTGLIGPMK	iTRAQ4plex@N-term; iTRAQ4plex(K)@11		-0.0947194	1478.75	1479.75	1478.84	1479.85	1	17	5.SAMPLE 2.4.235.7	51.2	0.794255	0.160854	0.360217	0.474428											9998.51	10.81	8539.06	10.17	9887.09	11.11	3505.97	16.16
2	229.58	229.58	78.5915	70.0469	69.0141	P00450|CERU_HUMAN	Ceruloplasmin	1	auto	0	99	DIFTGLIGPMK	iTRAQ4plex@N-term; Oxidation(M)@10; iTRAQ4plex(K)@11		-0.0422339	1494.79	1495.8	1494.84	1495.84	1	18	6.SAMPLE 1.4.228.5	50.2667	0.778228	0.18112	0.494391	0.450628											10070	11.64	8426.59	11.75	7898.94	12.11	3844.28	16.29
2	229.58	229.58	78.5915	70.0469	69.0141	P00450|CERU_HUMAN	Ceruloplasmin	1	auto	0	99	DIFTGLIGPMK	iTRAQ4plex@N-term; Oxidation(M)@10; iTRAQ4plex(K)@11		-0.0206266	1494.82	1495.82	1494.84	1495.84	1	16	6.SAMPLE 1.4.270.4	55.8667	0.793731	0.173456	0.442585	0.455421											25095.8	27.47	21418.5	28.82	21140.2	29.06	9210.47	39.99
2	229.58	229.58	78.5915	70.0469	69.0141	P00450|CERU_HUMAN	Ceruloplasmin	1	auto	0	99	DIFTGLIGPMK	iTRAQ4plex@N-term; iTRAQ4plex(K)@11		-0.0157527	1478.83	1479.83	1478.84	1479.85	1	19	6.SAMPLE 1.4.270.7	55.8667	0.693749	0.0576311	0.466257	0.105727											144246	48.75	107602	50.23	112936	49.42	51836.1	49.89
2	229.58	229.58	78.5915	70.0469	69.0141	P00450|CERU_HUMAN	Ceruloplasmin	1	auto	0	99	DIFTGLIGPMK	iTRAQ4plex@N-term; Oxidation(M)@10; iTRAQ4plex(K)@11		-0.00658214	1494.83	1495.84	1494.84	1495.84	1	18	13.SAMPLE 4.6.233.8	50.9333	0.979395	0.124006	0.514088	0.358146											36224.2	32.36	38148	32.81	39908.6	32.32	20196.7	70.46
2	229.58	229.58	78.5915	70.0469	69.0141	P00450|CERU_HUMAN	Ceruloplasmin	1	auto	0	99	DIFTGLIGPMK	Delta:H(2)C(2)@N-term; iTRAQ4plex(K)@11		-0.0139683	1360.74	1361.75	1360.75	1361.76	1	14	4.SAMPLE 3.4.330.2	63.8667	0.186195	0.453792	0.563484	0.674183											13582	9.57	2719.23	12.19	4196.24	11.16	2327.65	14.42
2	229.58	229.58	78.5915	70.0469	69.0141	P00450|CERU_HUMAN	Ceruloplasmin	0	auto - shared MS/MS	0	70	DIFTGLIGPMK	Delta:H(2)C(2)@N-term; iTRAQ4plex(T)@4; iTRAQ4plex(K)@11		-0.00297169	1504.85	1505.86	1504.86	1505.86	1	12	4.SAMPLE 3.4.268.2	55.6	0.940156	0.103989	0.424522	0.170214											21364.5	14.7	21597.7	16.84	24050.1	16.15	10050.6	15.72
2	229.58	229.58	78.5915	70.0469	69.0141	P00450|CERU_HUMAN	Ceruloplasmin	0	auto - shared MS/MS	0	15	DIFTGLIGPMK	iTRAQ4plex@N-term; Methyl(I)@2; Oxidation(F)@3; Dehydrated(T)@4; iTRAQ4plex(K)@11		-0.0161937	1490.82	1491.83	1490.84	1491.85	1	10	5.SAMPLE 2.4.278.2	56.9333	0.873084	0.204769	0.519215	0.526094											9067.35	12.74	8512.38	12.68	7985.93	13.87	4081.77	20.27
2	229.58	229.58	78.5915	70.0469	69.0141	P00450|CERU_HUMAN	Ceruloplasmin	0	auto - low confidence	0	0	DIFTGLIGPMK	No iTRAQ4plex@N-term; Oxidation(P)@9; Oxidation(M)@10; iTRAQ4plex(K)@11		-0.00118417	1366.73	1367.73	1366.73	1367.74	1	8	4.SAMPLE 3.4.178.4	43.6	0.903665	0.0757444	0.900224	0.0930558											94768.6	50.09	92084.5	49.96	82079.4	50.27	72737.9	50.96
2	229.58	229.58	78.5915	70.0469	69.0141	P00450|CERU_HUMAN	Ceruloplasmin	1	auto	0	99	DLYSGLIGPLIVCR	iTRAQ4plex@N-term; No Methylthio(C)@13		-0.0706056	1661.86	1662.87	1661.93	1662.94	1	12	5.SAMPLE 2.4.274.4	56.4	0.647616	0.516118	0.76268	0.796864											4148.8	11.22	2889.05	12.7	3292.68	14.89	2472.11	16.22
2	229.58	229.58	78.5915	70.0469	69.0141	P00450|CERU_HUMAN	Ceruloplasmin	1	auto	0	99	DLYSGLIGPLIVCR	iTRAQ4plex@N-term; Methylthio(C)@13		-2.02557	1705.89	1706.9	1707.92	1708.92	1	12	23.SAMPLE 4.5.311.5	82	1.23879	2.09716	0.83062	2.88337											260.52	3.83	347.02	5.19	285.91	6.06	233.78	4.57
2	229.58	229.58	78.5915	70.0469	69.0141	P00450|CERU_HUMAN	Ceruloplasmin	1	auto	0	96	DLYSGLIGPLIVCR	iTRAQ4plex@N-term; No Methylthio(C)@13		-0.0329183	1661.9	1662.9	1661.93	1662.94	1	8	23.SAMPLE 4.5.309.2	81.6	0.420598	4.79751	3.30928	6.34399											230.8	6.42	104.38	4.08	74.16	4.48	241.59	4.68
2	229.58	229.58	78.5915	70.0469	69.0141	P00450|CERU_HUMAN	Ceruloplasmin	1	auto	0	69	DLYSGLIGPLIVCR	iTRAQ4plex@N-term; iTRAQ4plex(Y)@3; Methylthio(C)@13		-0.00534628	1852.01	1853.02	1852.02	1853.03	1	7	23.SAMPLE 4.5.283.1	76.4	0.676293	1.21594	0.81624	1.23709											799.98	4.45	581.74	6.29	692.01	5.35	556.04	5.37
2	229.58	229.58	78.5915	70.0469	69.0141	P00450|CERU_HUMAN	Ceruloplasmin	0	auto - low confidence	0	0	DLYSGLIGPLIVCR	iTRAQ4plex@N-term; Methylthio(C)@13		-0.00887804	1707.91	1708.92	1707.92	1708.92	1	3	4.SAMPLE 3.4.87.3	31.4667	0.815509	0.17823	0.777605	0.38325											13285	14.1	11649.5	16.68	11587.8	17.33	8870.24	31.3
2	229.58	229.58	78.5915	70.0469	69.0141	P00450|CERU_HUMAN	Ceruloplasmin	0	no quant	0	0	DLYSGLIGPLIVCR	No iTRAQ4plex@N-term; Methylthio(C)@13		-0.0318451	1563.78	1564.79	1563.82	1564.82	1	4	23.SAMPLE 4.5.313.2	82.4
2	229.58	229.58	78.5915	70.0469	69.0141	P00450|CERU_HUMAN	Ceruloplasmin	0	auto - no iTRAQ	0	25	EHSNIYLQNGPDR	Glu->pyro-Glu@N-term; Deamidated(N)@9	cleaved T-E@N-term	0.0228658	1524.72	1525.73	1524.7	1525.7	1	9	16.SAMPLE 1.6.158.4	40.9333	1.34157	0.943557	0.994117	0.981649											4317.04	35.49	6227.52	28.84	4697.81	34.74	4597.36	29.68
2	229.58	229.58	78.5915	70.0469	69.0141	P00450|CERU_HUMAN	Ceruloplasmin	0	auto - no iTRAQ	0	99	ENESLLLEDNIR	No iTRAQ4plex@N-term	cleaved D-E@N-term	-0.00438289	1443.72	1444.72	1443.72	1444.73	1	15	2.SAMPLE 1.4.321.2	62.6667	1.00533	3.29695	0.264349	6.04034											695.22	14.69	751.53	19.02	943.02	26.14	245.4	13.17
2	229.58	229.58	78.5915	70.0469	69.0141	P00450|CERU_HUMAN	Ceruloplasmin	1	auto	0	99	EVGPTNADPVCLAK	iTRAQ4plex@N-term; Deamidated(N)@6; Methylthio(C)@11; iTRAQ4plex(K)@14		0.00045655	1747.87	1748.88	1747.87	1748.88	1	26	12.SAMPLE 1.5.213.1	48.2667	0.891286	0.0761102	0.945908	0.0736771											64716.1	32.97	62021.7	35.07	66095.5	32.33	61545.5	33.91
2	229.58	229.58	78.5915	70.0469	69.0141	P00450|CERU_HUMAN	Ceruloplasmin	1	auto	0	99	EVGPTNADPVCLAK	iTRAQ4plex@N-term; Deamidated(N)@6; Methylthio(C)@11; iTRAQ4plex(K)@14		-0.0333329	1747.84	1748.85	1747.87	1748.88	1	24	15.SAMPLE 2.8.236.3	51.3333	0.888441	0.105974	1.08691	0.107934											51550.2	38.4	49246.3	37.12	50051.9	38.37	53553.8	40.69
2	229.58	229.58	78.5915	70.0469	69.0141	P00450|CERU_HUMAN	Ceruloplasmin	1	auto	0	99	EVGPTNADPVCLAK	iTRAQ4plex@N-term; Deamidated(N)@6; Methylthio(C)@11; iTRAQ4plex(K)@14		-0.028572	1747.84	1748.85	1747.87	1748.88	1	22	15.SAMPLE 2.8.248.1	52.9333	0.898937	0.214407	1.18329	0.200464											20638.3	30.8	19948.9	30.71	20254.1	30.14	23593	31.69
2	229.58	229.58	78.5915	70.0469	69.0141	P00450|CERU_HUMAN	Ceruloplasmin	1	auto	0	99	EVGPTNADPVCLAK	iTRAQ4plex@N-term; No Methylthio(C)@11; iTRAQ4plex(K)@14		-0.0166378	1700.88	1701.89	1700.9	1701.91	1	21	22.SAMPLE 1.4.194.6	45.7333	0.974325	0.202764	0.771189	0.255145											5688.75	8.32	5959.85	8.37	5650.23	7.6	4289.46	9.3
2	229.58	229.58	78.5915	70.0469	69.0141	P00450|CERU_HUMAN	Ceruloplasmin	1	auto	0	99	EVGPTNADPVCLAK	iTRAQ4plex@N-term; Methylthio(C)@11; iTRAQ4plex(K)@14		-0.0163888	1746.87	1747.88	1746.89	1747.9	1	26	22.SAMPLE 1.4.194.8	45.7333	0.845198	0.0736633	0.895787	0.0812511											68735.4	33.14	62467.5	34.79	63721.3	34.88	56190.8	33.74
2	229.58	229.58	78.5915	70.0469	69.0141	P00450|CERU_HUMAN	Ceruloplasmin	1	auto	0	99	EVGPTNADPVCLAK	iTRAQ4plex@N-term; Methylthio(C)@11; iTRAQ4plex(K)@14		0.00298174	1746.89	1747.9	1746.89	1747.9	1	20	23.SAMPLE 4.5.154.6	50.6	1.10351	0.809694	0.961172	1.32998											694.95	3.92	824.6	4.79	594.28	6.24	562.3	4.59
2	229.58	229.58	78.5915	70.0469	69.0141	P00450|CERU_HUMAN	Ceruloplasmin	1	auto	0	99	EVGPTNADPVCLAK	Glu->pyro-Glu@N-term; Methylthio(C)@11; iTRAQ4plex(K)@14		0.00852082	1584.78	1585.79	1584.78	1585.78	1	14	21.SAMPLE 2.4.217.1	48.8	0.616241	0.755851	1.07737	1.02184											1416.57	6.67	938.65	5.55	972.87	5.83	1031.8	8.54
2	229.58	229.58	78.5915	70.0469	69.0141	P00450|CERU_HUMAN	Ceruloplasmin	1	auto	0	99	EVGPTNADPVCLAK	Delta:H(2)C(2)@N-term; iTRAQ4plex(T)@5; Methylthio(C)@11; iTRAQ4plex(K)@14		0.00761997	1772.91	1773.92	1772.9	1773.91	1	16	21.SAMPLE 2.4.226.1	50	1.15952	0.260962	1.0884	0.187005											2640.13	5.06	3291.7	5.83	3966.15	5.29	4249.45	5.57
2	229.58	229.58	78.5915	70.0469	69.0141	P00450|CERU_HUMAN	Ceruloplasmin	1	auto	0	99	EVGPTNADPVCLAK	iTRAQ4plex@N-term; Methylthio(C)@11; No iTRAQ4plex(K)@14		-0.00311245	1602.78	1603.79	1602.79	1603.79	1	14	22.SAMPLE 1.4.185.1	44.5333	1.57212	0.635816	0.927128	0.710258											754	3.74	1274.59	5.07	1008.63	4.51	920.55	5.08
2	229.58	229.58	78.5915	70.0469	69.0141	P00450|CERU_HUMAN	Ceruloplasmin	0	auto - low confidence	0	0	EVGPTNADPVCLAK	iTRAQ4plex@N-term; Oxidation(P)@4; Methylthio(C)@11; iTRAQ4plex(K)@14		0.118495	1763	1764.01	1762.88	1763.89	1	6	12.SAMPLE 1.5.41.1	25.3333	0.846089	0.112061	0.827277	0.104897											18684.8	13.29	16998.8	14.72	21492.7	13.83	17503.2	14.5
2	229.58	229.58	78.5915	70.0469	69.0141	P00450|CERU_HUMAN	Ceruloplasmin	1	auto	0	99	EYTDASFTNR	iTRAQ4plex@N-term		0.0119354	1346.63	1347.64	1346.62	1347.63	1	12	1.SAMPLE 2.6.184.1	44.4	0.72862	0.484994	1.19938	0.326433											5806.92	16.52	4549.48	17.87	6521.1	16.94	7699.36	15.22
2	229.58	229.58	78.5915	70.0469	69.0141	P00450|CERU_HUMAN	Ceruloplasmin	1	auto	0	99	EYTDASFTNR	iTRAQ4plex@N-term; Dehydrated(S)@6		-0.00480516	1328.61	1329.61	1328.61	1329.62	1	14	1.SAMPLE 2.6.202.1	46.8	0.824997	0.394569	0.646563	0.611425											7002.29	18.29	6211.65	18.37	6585.4	19.42	4191.49	22.45
2	229.58	229.58	78.5915	70.0469	69.0141	P00450|CERU_HUMAN	Ceruloplasmin	1	auto	0	99	EYTDASFTNR	iTRAQ4plex@N-term; Methyl(E)@1		-0.0408179	1360.6	1361.6	1360.64	1361.65	1	13	1.SAMPLE 2.6.202.3	46.8	0.937147	0.548585	0.615496	0.768204											7862	29.84	7922.38	31.38	8183.74	28.99	4958.53	33.8
2	229.58	229.58	78.5915	70.0469	69.0141	P00450|CERU_HUMAN	Ceruloplasmin	0	auto - no iTRAQ	0	99	EYTDASFTNR	Delta:H(2)C(2)@N-term		-0.0294067	1228.51	1229.51	1228.54	1229.54	1	12	1.SAMPLE 2.6.252.2	53.4667	1.71261	1.69684	0.601671	3.20132											839.18	11.18	1545.36	16.24	1169.78	19.01	692.85	19.11
2	229.58	229.58	78.5915	70.0469	69.0141	P00450|CERU_HUMAN	Ceruloplasmin	0	auto - no iTRAQ	0	99	EYTDASFTNR	No iTRAQ4plex@N-term		-0.00299083	1202.52	1203.53	1202.52	1203.53	1	13	2.SAMPLE 1.4.192.1	45.4667	0.807448	2.27836	0.236931	6.28523											1541.19	26.31	1338.09	20.19	2066.31	25.53	481.94	29.7
2	229.58	229.58	78.5915	70.0469	69.0141	P00450|CERU_HUMAN	Ceruloplasmin	1	auto	0	99	EYTDASFTNR	iTRAQ4plex@N-term; Deamidated(N)@9		-0.00123003	1347.61	1348.61	1347.61	1348.61	1	16	2.SAMPLE 1.4.199.1	46.4	0.942256	0.253076	0.849019	0.26689											12081.5	20.35	12240.6	23.12	12624	23.2	10550.9	20.42
2	229.58	229.58	78.5915	70.0469	69.0141	P00450|CERU_HUMAN	Ceruloplasmin	1	auto	0	99	EYTDASFTNR	iTRAQ4plex@N-term; Deamidated(N)@9		0.0230637	1347.63	1348.64	1347.61	1348.61	1	15	2.SAMPLE 1.4.215.1	48.5333	0.902977	0.165447	0.632806	0.213971											24295.3	28.17	23589.3	27.84	26686.7	29.57	16624.2	30.43
2	229.58	229.58	78.5915	70.0469	69.0141	P00450|CERU_HUMAN	Ceruloplasmin	1	auto	0	99	EYTDASFTNR	iTRAQ4plex@N-term		-0.00197726	1346.62	1347.63	1346.62	1347.63	1	10	3.SAMPLE 4.4.18.1	22.2667	1.12271	0.436518	1.22283	0.70006											2447.03	7.51	2954.09	9.17	1728.08	10.02	2080.2	8.16
2	229.58	229.58	78.5915	70.0469	69.0141	P00450|CERU_HUMAN	Ceruloplasmin	1	auto	0	99	EYTDASFTNR	iTRAQ4plex@N-term; iTRAQ4plex(Y)@2		0.00461236	1490.73	1491.74	1490.72	1491.73	1	12	15.SAMPLE 2.8.120.6	35.8667	0.681107	0.182984	0.834888	0.21139											32287.5	31.47	23646.3	36.62	25337.4	34.27	20824.1	33.83
2	229.58	229.58	78.5915	70.0469	69.0141	P00450|CERU_HUMAN	Ceruloplasmin	0	auto - no iTRAQ	0	99	EYTDASFTNR	Glu->pyro-Glu@N-term		0.0142792	1184.52	1185.53	1184.51	1185.52	1	14	16.SAMPLE 1.6.154.4	40.4	1.27836	1.50619	0.412289	2.37038											3367.76	35.12	4629.22	50.31	4735.73	42.91	1922.05	42.1
2	229.58	229.58	78.5915	70.0469	69.0141	P00450|CERU_HUMAN	Ceruloplasmin	1	auto	0	99	EYTDASFTNR	iTRAQ4plex@N-term		-0.00530433	1346.62	1347.62	1346.62	1347.63	1	13	23.SAMPLE 4.5.90.4	37.8	1.03559	0.448823	0.735957	0.599223											1746.73	5.51	1945.04	6.21	1918.83	6.19	1390.16	7.02
2	229.58	229.58	78.5915	70.0469	69.0141	P00450|CERU_HUMAN	Ceruloplasmin	1	auto	0	99	EYTDASFTNR	iTRAQ4plex@N-term		0.00749649	1346.63	1347.64	1346.62	1347.63	1	12	24.SAMPLE 3.4.19.2	22.4	0.881063	0.324486	0.802551	0.422677											7671.07	15.66	7267.38	18.33	7097.74	19.05	5607.49	18.31
2	229.58	229.58	78.5915	70.0469	69.0141	P00450|CERU_HUMAN	Ceruloplasmin	1	auto	0	98	EYTDASFTNR	iTRAQ4plex@N-term		-0.00200176	1346.62	1347.63	1346.62	1347.63	1	10	15.SAMPLE 2.8.128.7	36.9333	0.864962	0.285365	0.695151	0.478799											7205.29	14.29	6701.36	13.75	6868.01	15.92	4699.87	19.69
2	229.58	229.58	78.5915	70.0469	69.0141	P00450|CERU_HUMAN	Ceruloplasmin	0	auto - no iTRAQ	0	96	EYTDASFTNR	Glu->pyro-Glu@N-term; dHex(T)@3		-0.0257002	1330.54	1331.55	1330.57	1331.57	1	11	15.SAMPLE 2.8.239.4	51.7333	1.1694	1.33147	0.643718	2.33969											2488.17	27.5	3128.66	23.23	2415.14	31.4	1530.43	29.77
2	229.58	229.58	78.5915	70.0469	69.0141	P00450|CERU_HUMAN	Ceruloplasmin	0	auto - shared MS/MS	0	74	EYTDASFTNR	iTRAQ4plex@N-term; Oxidation(F)@7; Dehydrated(T)@8; Deamidated(N)@9; Arg->GluSA(R)@10		0.076918	1302.61	1303.62	1302.54	1303.54	1	11	1.SAMPLE 2.6.202.2	46.8	0.833951	0.324001	0.633304	0.503419											10508.7	23.22	9423.29	22.33	10449.5	22.48	6514.52	29.65
2	229.58	229.58	78.5915	70.0469	69.0141	P00450|CERU_HUMAN	Ceruloplasmin	1	auto	0	61	EYTDASFTNR	Glu->pyro-Glu@N-term; iTRAQ4plex(Y)@2		-0.0520403	1328.56	1329.57	1328.61	1329.62	1	9	2.SAMPLE 1.4.271.5	56	1.75171	3.97682	0.01												516.12	17.76	972.14	19.38	729.86	22.06	0	36.61
2	229.58	229.58	78.5915	70.0469	69.0141	P00450|CERU_HUMAN	Ceruloplasmin	1	auto	0	22	EYTDASFTNR	iTRAQ4plex@N-term; iTRAQ4plex(Y)@2		-0.00768097	1490.72	1491.72	1490.72	1491.73	1	7	23.SAMPLE 4.5.84.2	36.6	0.889668	0.654048	1.0325	1.15831											1136.9	4.69	1087.59	5.52	761.87	5.38	774.37	7.11
2	229.58	229.58	78.5915	70.0469	69.0141	P00450|CERU_HUMAN	Ceruloplasmin	0	auto - shared MS/MS	0	12	EYTDASFTNR	iTRAQ4plex@N-term; iTRAQ4plex(T)@8		-0.0248324	1490.7	1491.71	1490.72	1491.73	1	8	16.SAMPLE 1.6.124.8	36.4	0.770636	0.211998	0.936248	0.263982											6526.36	9.62	5407.98	8.24	6058.31	8.37	5583.65	12.56
2	229.58	229.58	78.5915	70.0469	69.0141	P00450|CERU_HUMAN	Ceruloplasmin	1	auto	0	5	EYTDASFTNR	iTRAQ4plex@N-term; Methyl(E)@1; Oxidation(Y)@2		-0.0167649	1376.62	1377.62	1376.63	1377.64	1	8	1.SAMPLE 2.6.202.4	46.8	1.17038	0.465372	0.665965	0.762247											6641.6	23.01	8358.24	25.97	6815.62	25.51	4468.2	29.67
2	229.58	229.58	78.5915	70.0469	69.0141	P00450|CERU_HUMAN	Ceruloplasmin	0	auto - low confidence	0	0	EYTDASFTNR	iTRAQ4plex@N-term; iTRAQ4plex(Y)@2		-0.0473151	1490.68	1491.68	1490.72	1491.73	1	6	21.SAMPLE 2.4.220.2	49.2	0.807786	0.177209	0.533983	0.402177											20600.7	22.69	17893.4	24.84	21512.8	25.62	11308.4	43.44
2	229.58	229.58	78.5915	70.0469	69.0141	P00450|CERU_HUMAN	Ceruloplasmin	1	auto	0	68	FNKNNEGTYYSPNYNPQSR	iTRAQ4plex@N-term; iTRAQ4plex(K)@3; Deamidated(N)@4; iTRAQ4plex(Y)@10	missed K-N@3	-0.0693647	2725.24	2726.25	2725.31	2726.32	1	9	18.SAMPLE 3.9.117.2	35.4667	0.597693	1.31073	1.71569	0.738241											864.15	3.96	555.37	6.82	812.11	4.49	1371.61	6.71
2	229.58	229.58	78.5915	70.0469	69.0141	P00450|CERU_HUMAN	Ceruloplasmin	0	auto - shared MS/MS	0	1	FQVQECNK	iTRAQ4plex@N-term; Deamidated(Q)@4; Methylthio(C)@6; iTRAQ4plex(K)@8	cleaved F-F@N-term	-0.0135408	1329.62	1330.62	1329.63	1330.64	1	7	9.SAMPLE 2.4.198.2	46.2667	0.713824	0.0476826	0.62704	0.0795637											271949	78.38	208734	79.29	211091	84.26	130299	89.68
2	229.58	229.58	78.5915	70.0469	69.0141	P00450|CERU_HUMAN	Ceruloplasmin	0	auto - low confidence	0	0	FQVQECNK	iTRAQ4plex@N-term; Methylthio(C)@6; iTRAQ4plex(K)@8	cleaved F-F@N-term	0.00202729	1328.65	1329.65	1328.65	1329.65	1	5	24.SAMPLE 3.4.166.3	42	0.822577	0.0475379	0.607106	0.177196											312235	94.32	276168	101.37	197273	105.97	117898	199.08
2	229.58	229.58	78.5915	70.0469	69.0141	P00450|CERU_HUMAN	Ceruloplasmin	1	auto	0	99	GAYPLSIEPIGVR	iTRAQ4plex@N-term		-0.017918	1514.84	1515.85	1514.86	1515.87	1	20	13.SAMPLE 4.6.216.7	48.6667	0.847983	0.160623	0.846231	0.199009											54363.2	55.59	49568.7	61.4	56014.4	61.41	46662.1	77.5
2	229.58	229.58	78.5915	70.0469	69.0141	P00450|CERU_HUMAN	Ceruloplasmin	1	auto	0	99	GAYPLSIEPIGVR	iTRAQ4plex@N-term		0.000320225	1514.86	1515.87	1514.86	1515.87	1	19	14.SAMPLE 3.4.253.8	53.6	0.862279	0.126544	0.772497	0.14748											83764.5	69.94	77664.5	73.85	91282.9	77.63	69416.4	83.64
2	229.58	229.58	78.5915	70.0469	69.0141	P00450|CERU_HUMAN	Ceruloplasmin	1	auto	0	99	GAYPLSIEPIGVR	iTRAQ4plex@N-term		-0.0366086	1514.82	1515.83	1514.86	1515.87	1	17	23.SAMPLE 4.5.195.2	58.8	0.642997	0.694983	0.813588	0.69815											1525.1	5.24	1054.44	6.37	1566.38	5.83	1254.52	7.41
2	229.58	229.58	78.5915	70.0469	69.0141	P00450|CERU_HUMAN	Ceruloplasmin	1	auto	0	99	GAYPLSIEPIGVR	iTRAQ4plex@N-term		0.00601786	1514.86	1515.87	1514.86	1515.87	1	12	3.SAMPLE 4.4.172.3	42.8	0.966594	0.528896	0.750784	0.696785											4924.9	18.64	5118.66	18.91	5571.48	19.89	4117.76	24.64
2	229.58	229.58	78.5915	70.0469	69.0141	P00450|CERU_HUMAN	Ceruloplasmin	1	auto	0	99	GAYPLSIEPIGVR	iTRAQ4plex@N-term; Dehydrated(E)@8		-0.0140268	1496.83	1497.84	1496.85	1497.85	1	13	4.SAMPLE 3.4.206.1	47.3333	0.658837	0.412068	0.89556	0.423564											8275.28	18.55	5862.4	20.27	7802.02	21.91	6878.24	21.81
2	229.58	229.58	78.5915	70.0469	69.0141	P00450|CERU_HUMAN	Ceruloplasmin	1	auto	0	99	GAYPLSIEPIGVR	iTRAQ4plex@N-term		-0.00803273	1514.85	1515.86	1514.86	1515.87	1	14	4.SAMPLE 3.4.215.1	48.5333	1.26932	0.469474	0.992314	0.673524											2725.49	10.29	3719.88	10.38	3157.98	14.49	3084.85	15.21
2	229.58	229.58	78.5915	70.0469	69.0141	P00450|CERU_HUMAN	Ceruloplasmin	1	auto	0	99	GAYPLSIEPIGVR	iTRAQ4plex@N-term; iTRAQ4plex(S)@6		-0.00906021	1658.95	1659.96	1658.96	1659.97	1	14	13.SAMPLE 4.6.195.2	45.8667	0.91276	0.273708	0.920119	0.283793											17579.5	30.63	17253.6	36.42	16872	30.53	15282.2	33.41
2	229.58	229.58	78.5915	70.0469	69.0141	P00450|CERU_HUMAN	Ceruloplasmin	1	auto	0	99	GAYPLSIEPIGVR	iTRAQ4plex@N-term; iTRAQ4plex(Y)@3		0.00496309	1658.96	1659.97	1658.96	1659.97	1	10	23.SAMPLE 4.5.175.4	54.8	0.516727	1.10243	0.926063	1.0718											919.68	4.84	510.99	4.95	797.96	6.04	727.44	5.52
2	229.58	229.58	78.5915	70.0469	69.0141	P00450|CERU_HUMAN	Ceruloplasmin	0	auto - shared MS/MS	0	1	GAYPLSIEPIGVR	iTRAQ4plex@N-term; Oxidation(Y)@3; Methyl(E)@8		-0.0388552	1544.83	1545.84	1544.87	1545.88	1	8	4.SAMPLE 3.4.233.2	50.9333	0.690806	0.259277	0.420235	0.632215											7345.87	12.06	5456.5	10.95	6328.34	11.52	2617.93	15.85
2	229.58	229.58	78.5915	70.0469	69.0141	P00450|CERU_HUMAN	Ceruloplasmin	0	auto - low confidence	0	0	GAYPLSIEPIGVR	iTRAQ4plex@N-term		-0.00644568	1514.85	1515.86	1514.86	1515.87	1	8	4.SAMPLE 3.4.167.2	42.1333	1.60817	0.432269	1.21232	0.53209											3858.25	14.41	6671.69	14.52	4716.47	15.43	5628.73	23.62
2	229.58	229.58	78.5915	70.0469	69.0141	P00450|CERU_HUMAN	Ceruloplasmin	1	auto	0	99	GEFYIGSK	iTRAQ4plex@N-term; iTRAQ4plex(K)@8		0.00129662	1187.64	1188.65	1187.64	1188.65	1	14	18.SAMPLE 3.9.144.5	39.0667	0.713229	0.231597	0.374022	0.434559											10035.1	12.41	7695.99	15.07	9617.83	13.45	3541.2	14.57
2	229.58	229.58	78.5915	70.0469	69.0141	P00450|CERU_HUMAN	Ceruloplasmin	0	auto - shared MS/MS	0	1	GEFYIGSK	iTRAQ4plex@N-term; iTRAQ4plex(K)@8		3.04539	1190.69	1191.7	1187.64	1188.65	1	10	23.SAMPLE 4.5.126.7	45	0.828059	0.703341	0.841015	0.823143											1260.46	4.88	1122.29	6.59	1128.61	6.17	934.38	5.75
2	229.58	229.58	78.5915	70.0469	69.0141	P00450|CERU_HUMAN	Ceruloplasmin	1	auto	0	99	GPEEEHLGILGPVIWAEVGDTIR	iTRAQ4plex@N-term; Oxidation(W)@15; Methyl(E)@17		-0.0673347	2660.33	2661.33	2660.39	2661.4	1	24	17.SAMPLE 4.10.406.2	74	0.81471	0.623928	0.719003	0.757347											6621.55	28.81	5800.66	25.94	6046.16	25.52	4279.43	26.91
2	229.58	229.58	78.5915	70.0469	69.0141	P00450|CERU_HUMAN	Ceruloplasmin	1	auto	0	99	GPEEEHLGILGPVIWAEVGDTIR	iTRAQ4plex@N-term		-0.0783771	2630.3	2631.31	2630.38	2631.39	1	35	17.SAMPLE 4.10.415.1	75.2	0.793357	0.398999	0.704107	0.727219											6139.2	16.35	5237.15	15.56	5295.65	22.98	3670.57	21.42
2	229.58	229.58	78.5915	70.0469	69.0141	P00450|CERU_HUMAN	Ceruloplasmin	1	auto	0	99	GPEEEHLGILGPVIWAEVGDTIR	iTRAQ4plex@N-term; FormaldehydeAdduct(W)@15; Oxidation(D)@20; Phospho(T)@21; Deamidated(R)@23		0.00595037	2739.33	2740.34	2739.33	2740.34	1	14	14.SAMPLE 3.4.435.1	77.8667	0.941185	0.680315	0.818628	0.748762											2202.69	11.56	2229.17	9.65	2319.21	8.19	1868.97	12.34
2	229.58	229.58	78.5915	70.0469	69.0141	P00450|CERU_HUMAN	Ceruloplasmin	1	auto	0	99	GPEEEHLGILGPVIWAEVGDTIR	iTRAQ4plex@N-term; Oxidation(W)@15		-0.0968609	2646.28	2647.29	2646.38	2647.38	1	10	17.SAMPLE 4.10.352.1	66.8	1.01729	1.09675	0.698808	1.35673											1413.74	10.79	1546.43	12.18	1639.19	11.91	1127.62	12.92
2	229.58	229.58	78.5915	70.0469	69.0141	P00450|CERU_HUMAN	Ceruloplasmin	0	auto - low confidence	0	0	GSLHANGRQK	No iTRAQ4plex@N-term; Oxidation(H)@4; iTRAQ4plex(K)@10	missed R-Q@8	0.16996	1226.83	1227.84	1226.66	1227.67	1	9	7.SAMPLE 4.4.174.2	43.0667	1.84544	0.221809	1.4285	0.255201											10683.1	21.41	21198.8	20.15	10490.4	22.06	14751.9	21.33
2	229.58	229.58	78.5915	70.0469	69.0141	P00450|CERU_HUMAN	Ceruloplasmin	1	auto	0	99	GVYSSDVFDIFPGTYQTLEMFPR	iTRAQ4plex@N-term; Dehydrated(E)@19		-0.0102937	2794.33	2795.34	2794.34	2795.35	1	22	4.SAMPLE 3.4.332.1	64.1333	1.07633	0.892263	0.938141	1.10749											1026.01	6.74	1187.44	7.17	928.15	6.61	857.16	7.27
2	229.58	229.58	78.5915	70.0469	69.0141	P00450|CERU_HUMAN	Ceruloplasmin	1	auto	0	99	GVYSSDVFDIFPGTYQTLEMFPR	iTRAQ4plex@N-term		-0.0451966	2812.31	2813.32	2812.35	2813.36	1	21	4.SAMPLE 3.4.341.1	65.3333	0.527958	0.830569	0.813786	0.813453											1599.77	6.86	908.18	6.46	1601.09	6.61	1282.63	8.99
2	229.58	229.58	78.5915	70.0469	69.0141	P00450|CERU_HUMAN	Ceruloplasmin	1	auto	0	99	GVYSSDVFDIFPGTYQTLEMFPR	iTRAQ4plex@N-term; Deamidated(Q)@16		-0.130542	2813.21	2814.22	2813.34	2814.35	1	22	6.SAMPLE 1.4.387.1	71.4667	0.617163	0.74151	0.679462	0.811787											4063.92	15.27	2696.87	17.24	3259.89	14.83	2180.44	14.66
2	229.58	229.58	78.5915	70.0469	69.0141	P00450|CERU_HUMAN	Ceruloplasmin	1	auto	0	99	GVYSSDVFDIFPGTYQTLEMFPR	iTRAQ4plex@N-term; Oxidation(M)@20		0.0219297	2828.37	2829.38	2828.35	2829.36	1	17	13.SAMPLE 4.9.372.2	69.4667	1.69892	1.30808	0.868876	1.63962											1707.37	20.04	3119	18.01	1974.35	20.57	1688.72	21.38
2	229.58	229.58	78.5915	70.0469	69.0141	P00450|CERU_HUMAN	Ceruloplasmin	1	auto	0	99	GVYSSDVFDIFPGTYQTLEMFPR	iTRAQ4plex@N-term; Trioxidation(Y)@3; Phospho(S)@5; Oxidation(D)@9		-0.160641	2956.14	2957.15	2956.3	2957.31	1	14	5.SAMPLE 2.4.326.3	63.3333	0.674684	0.367938	0.994147	0.554811											4814.25	10.72	3492.56	10.23	3538.26	10.6	3462.71	16.17
2	229.58	229.58	78.5915	70.0469	69.0141	P00450|CERU_HUMAN	Ceruloplasmin	1	auto	0	99	GVYSSDVFDIFPGTYQTLEMFPR	iTRAQ4plex@N-term; Trioxidation(Y)@15; Deamidated(Q)@16; Dethiomethyl(M)@20		-0.284698	2813.03	2814.04	2813.32	2814.33	1	14	5.SAMPLE 2.4.349.3	66.4	0.835553	0.750601	0.641983	0.716099											1587.04	7.85	1425.86	8.05	2206.45	7.67	1394.42	8.73
2	229.58	229.58	78.5915	70.0469	69.0141	P00450|CERU_HUMAN	Ceruloplasmin	1	auto	0	99	GVYSSDVFDIFPGTYQTLEMFPR	iTRAQ4plex@N-term		-0.18186	2812.17	2813.18	2812.35	2813.36	1	12	5.SAMPLE 2.4.391.1	72	1.55193	1.13765	0.775017	0.877256											635.05	4.78	1059.73	9.04	1049.16	5.13	800.44	5.83
2	229.58	229.58	78.5915	70.0469	69.0141	P00450|CERU_HUMAN	Ceruloplasmin	1	auto	0	99	GVYSSDVFDIFPGTYQTLEMFPR	iTRAQ4plex@N-term		-0.0609516	2812.29	2813.3	2812.35	2813.36	1	8	23.SAMPLE 4.5.315.4	82.8			0.615582	5.90159											0	0	0	3.99	120.3	5.58	72.9	2.66
2	229.58	229.58	78.5915	70.0469	69.0141	P00450|CERU_HUMAN	Ceruloplasmin	0	auto - no iTRAQ	0	96	GVYSSDVFDIFPGTYQTLEMFPR	No iTRAQ4plex@N-term; Phospho(S)@4; Phospho(S)@5		-0.137901	2828.05	2829.05	2828.18	2829.19	1	12	5.SAMPLE 2.4.343.2	65.6	0.791255	0.994266	0.841578	1.38432											5012.52	36.6	4264.69	28.78	4099.04	32.44	3395.88	38.57
2	229.58	229.58	78.5915	70.0469	69.0141	P00450|CERU_HUMAN	Ceruloplasmin	0	auto - no iTRAQ	0	79	GVYSSDVFDIFPGTYQTLEMFPR	No iTRAQ4plex@N-term; Dibromo(Y)@3		-0.0126061	2824.06	2825.07	2824.07	2825.08	1	11	5.SAMPLE 2.4.339.3	65.0667	1.08919	0.616087	0.766557	0.894754											2093.6	10.25	2451.95	9.17	2388.73	14.47	1802.55	11.87
2	229.58	229.58	78.5915	70.0469	69.0141	P00450|CERU_HUMAN	Ceruloplasmin	0	auto - low confidence	0	0	GVYSSDVFDIFPGTYQTLEMFPR	No iTRAQ4plex@N-term		-0.0922063	2668.16	2669.17	2668.25	2669.26	1	6	6.SAMPLE 1.4.383.4	70.9333	0.86964	2.0689	1.635	2.6584											617.79	9.61	577.69	7.88	313.45	6.87	504.5	7.59
2	229.58	229.58	78.5915	70.0469	69.0141	P00450|CERU_HUMAN	Ceruloplasmin	0	auto - low confidence	0	0	ICKK	iTRAQ4plex@N-term; Methylthio(C)@2; iTRAQ4plex(K)@3; iTRAQ4plex(K)@4	cleaved I-I@N-term; missed K-K@3	0.0186791	968.606	969.614	968.588	969.595	1	4	9.SAMPLE 2.4.34.1	24.4	1.11698	0.24366	5.25734	0.181487											9899.57	18.1	11889.8	19.15	11248.7	18.74	58216	41.91
2	229.58	229.58	78.5915	70.0469	69.0141	P00450|CERU_HUMAN	Ceruloplasmin	1	auto	0	99	IGGSYKKLVYR	No iTRAQ4plex@N-term; iTRAQ4plex(K)@6; iTRAQ4plex(K)@7	missed K-K@6; missed K-L@7	-0.0227311	1570.92	1571.93	1570.94	1571.95	1	14	6.SAMPLE 1.4.113.2	34.9333	0.755883	0.128519	0.903614	0.152904											21517.4	17.46	17488.7	17.43	18415.2	18.72	16380.8	18.71
2	229.58	229.58	78.5915	70.0469	69.0141	P00450|CERU_HUMAN	Ceruloplasmin	1	auto	0	99	IYHSHIDAPK	iTRAQ4plex@N-term; iTRAQ4plex(K)@10		-0.00783673	1467.8	1468.81	1467.81	1468.82	1	18	6.SAMPLE 1.4.56.2	27.3333	0.738384	0.240581	1.15695	0.24702											15231.3	21.62	12093	23.49	11785.9	21.13	13423	22.81
2	229.58	229.58	78.5915	70.0469	69.0141	P00450|CERU_HUMAN	Ceruloplasmin	1	auto	0	99	IYHSHIDAPK	iTRAQ4plex@N-term; iTRAQ4plex(S)@4; iTRAQ4plex(K)@10		-0.0175968	1611.89	1612.9	1611.91	1612.92	1	17	18.SAMPLE 3.9.78.13	30.2667	0.730639	0.148547	0.990642	0.18496											13051.2	10.76	10253.4	12.67	11800.1	10.61	11507.5	18.6
2	229.58	229.58	78.5915	70.0469	69.0141	P00450|CERU_HUMAN	Ceruloplasmin	1	auto	0	99	IYHSHIDAPK	iTRAQ4plex@N-term; iTRAQ4plex(K)@10		-0.0271923	1467.78	1468.79	1467.81	1468.82	1	18	18.SAMPLE 3.9.85.4	31.2	0.80228	0.191115	0.941921	0.173069											11881.7	13.81	10249.9	15.55	12231.5	14.28	11341.5	14.49
2	229.58	229.58	78.5915	70.0469	69.0141	P00450|CERU_HUMAN	Ceruloplasmin	1	auto	0	99	IYHSHIDAPK	iTRAQ4plex@N-term; iTRAQ4plex(K)@10		0.000919969	1467.81	1468.82	1467.81	1468.82	1	18	21.SAMPLE 2.4.92.7	32.1333	0.65151	0.201464	0.95082	0.237052											16899.3	18.81	11838.7	19.88	11509.5	19.03	10772.9	18.3
2	229.58	229.58	78.5915	70.0469	69.0141	P00450|CERU_HUMAN	Ceruloplasmin	1	auto	0	99	IYHSHIDAPK	iTRAQ4plex@N-term; iTRAQ4plex(K)@10		-0.0126887	1467.8	1468.8	1467.81	1468.82	1	17	23.SAMPLE 4.5.89.4	37.6	0.581195	0.581916	1.30305	0.532918											1496.15	4.7	935	4.58	1259.34	5.15	1615.4	5.52
2	229.58	229.58	78.5915	70.0469	69.0141	P00450|CERU_HUMAN	Ceruloplasmin	1	auto	0	99	IYHSHIDAPK	iTRAQ4plex@N-term; iTRAQ4plex(K)@10		0.0254455	1467.83	1468.84	1467.81	1468.82	1	13	4.SAMPLE 3.4.16.1	22	0.87592	0.221271	1.01769	0.357761											7096.52	10.84	6683.82	10.7	6987.64	10.3	7000.36	22.82
2	229.58	229.58	78.5915	70.0469	69.0141	P00450|CERU_HUMAN	Ceruloplasmin	1	auto	0	99	IYHSHIDAPK	iTRAQ4plex@N-term; iTRAQ4plex(K)@10		0.00231952	1467.81	1468.82	1467.81	1468.82	1	17	13.SAMPLE 4.6.58.1	27.6	0.792517	0.21595	0.849301	0.224346											18937.3	28.26	16137.7	25.19	18649.1	27.53	15591.8	26.34
2	229.58	229.58	78.5915	70.0469	69.0141	P00450|CERU_HUMAN	Ceruloplasmin	1	auto	0	99	IYHSHIDAPK	iTRAQ4plex@N-term; Methyl(I)@6; Methyl(D)@7; iTRAQ4plex(K)@10		-0.000895523	1495.84	1496.85	1495.84	1496.85	1	15	13.SAMPLE 4.6.93.2	32.2667	0.702774	0.18877	0.939729	0.244761											34790.4	38.71	26289.9	40.09	26839.6	44.47	24828.8	44.73
2	229.58	229.58	78.5915	70.0469	69.0141	P00450|CERU_HUMAN	Ceruloplasmin	1	auto	0	47	IYHSHIDAPK	iTRAQ4plex@N-term; iTRAQ4plex(K)@10		-0.000610919	1467.81	1468.81	1467.81	1468.82	1	8	3.SAMPLE 4.4.15.1	21.8667	0.974111	0.380724	0.954605	0.433635											3392.05	10.19	3552.92	8.31	4841.58	9.55	4549.74	17.57
2	229.58	229.58	78.5915	70.0469	69.0141	P00450|CERU_HUMAN	Ceruloplasmin	0	auto - shared MS/MS	0	2	IYHSHIDAPK	No iTRAQ4plex@N-term; Chloro(Y)@2; Oxidation(P)@9; iTRAQ4plex(K)@10		-0.00637433	1373.66	1374.66	1373.66	1374.67	1	10	21.SAMPLE 2.4.183.2	44.2667	1.3191	0.563962	1.27247	0.885855											1347.45	6.51	1911.19	5.56	904.6	6.18	1133.13	6.39
2	229.58	229.58	78.5915	70.0469	69.0141	P00450|CERU_HUMAN	Ceruloplasmin	0	auto - low confidence	0	0	IYHSHIDAPK	iTRAQ4plex@N-term; No iTRAQ4plex(K)@10		-0.0231153	1323.68	1324.69	1323.71	1324.71	1	6	18.SAMPLE 3.9.164.5	41.7333	0.789419	0.271193	0.2803	0.724567											8033.9	12.89	6819.44	14.91	8836.18	13.65	2438.17	17.26
2	229.58	229.58	78.5915	70.0469	69.0141	P00450|CERU_HUMAN	Ceruloplasmin	0	auto - low confidence	0	0	IYHSHIDAPK	iTRAQ4plex@N-term; Oxidation(H)@5; Oxidation(P)@9; iTRAQ4plex(K)@10		-0.0433038	1499.75	1500.76	1499.8	1500.8	1	6	23.SAMPLE 4.5.187.4	57.2	0.827544	0.841846	0.634233	0.9634											912.66	5.46	812.11	4.81	984.12	4.84	614.43	5.09
2	229.58	229.58	78.5915	70.0469	69.0141	P00450|CERU_HUMAN	Ceruloplasmin	1	auto	0	99	KAEEEHLGILGPQLHADVGDK	iTRAQ4plex@N-term; iTRAQ4plex(K)@1; Pro->pyro-Glu(P)@12; Methyl(L)@14; iTRAQ4plex(K)@21	missed K-A@1	-0.0196934	2715.44	2716.44	2715.46	2716.46	1	17	18.SAMPLE 3.15.246.4	52.6667	0.58099	0.580173	0.608535	0.711971											3941.58	11.3	2462.37	12.42	3827.96	12.59	2293.13	14.48
2	229.58	229.58	78.5915	70.0469	69.0141	P00450|CERU_HUMAN	Ceruloplasmin	1	auto	0	99	KDSLDKEK	iTRAQ4plex@N-term; iTRAQ4plex(K)@1; iTRAQ4plex(K)@6; iTRAQ4plex(K)@8		0.0140298	1537.93	1538.94	1537.92	1538.92	1	14	16.SAMPLE 1.6.70.5	29.2	0.900499	0.0263916	0.845114	0.0292388											320494	56.83	310326	60.66	352227	58.75	293031	70.37
2	229.58	229.58	78.5915	70.0469	69.0141	P00450|CERU_HUMAN	Ceruloplasmin	0	auto - low confidence	0	0	KGSLHANGR	iTRAQ4plex@N-term; iTRAQ4plex(K)@1; iTRAQ4plex(S)@3; Deamidated(N)@7	missed K-G@1	-0.0651207	1371.73	1372.74	1371.79	1372.8	1	7	23.SAMPLE 4.5.16.2	23	0.527183	0.238696	0.752686	0.205229											5421.88	6.69	3073.45	6.28	4859.85	5.51	3600.91	6.16
2	229.58	229.58	78.5915	70.0469	69.0141	P00450|CERU_HUMAN	Ceruloplasmin	0	auto - low confidence	0	0	KLISVDTEHSNIYLQNGPDR	iTRAQ4plex@N-term; iTRAQ4plex(K)@1; iTRAQ4plex(T)@7; Deamidated(N)@16	missed K-L@1	0.0110097	2731.46	2732.47	2731.45	2732.46	1	7	18.SAMPLE 3.9.173.3	42.9333	0.61917	0.540321	1.72558	0.502377											2528.08	7.57	1683.12	7.57	1574.53	6.9	2674.62	6.57
2	229.58	229.58	78.5915	70.0469	69.0141	P00450|CERU_HUMAN	Ceruloplasmin	0	auto - low confidence	0	0	KLVYR	iTRAQ4plex@N-term; iTRAQ4plex(K)@1	missed K-L@1	-0.000384937	965.626	966.634	965.627	966.634	1	7	13.SAMPLE 4.6.38.2	24.9333	0.629429	0.132387	1.12983	0.113507											60281.4	41.56	40798.6	46.11	52853.3	42.35	58784.2	47.26
2	229.58	229.58	78.5915	70.0469	69.0141	P00450|CERU_HUMAN	Ceruloplasmin	0	auto - low confidence	0	0	KLVYR	iTRAQ4plex@N-term; iTRAQ4plex(K)@1	missed K-L@1	0.00454314	965.631	966.638	965.627	966.634	1	7	14.SAMPLE 3.4.74.1	29.7333	0.844274	0.0838214	1.26495	0.0973865											80141.2	43.5	72753.4	46.47	85811.8	48.12	106856	85.08
2	229.58	229.58	78.5915	70.0469	69.0141	P00450|CERU_HUMAN	Ceruloplasmin	0	auto - low confidence	0	0	KLVYR	iTRAQ4plex@N-term; iTRAQ4plex(K)@1	missed K-L@1	-0.00420334	965.622	966.63	965.627	966.634	1	4	23.SAMPLE 4.5.74.4	34.6	0.830459	0.476825	0.91102	0.329523											1917.16	5.53	1711.95	6.5	2673.4	5.77	2397.55	5.97
2	229.58	229.58	78.5915	70.0469	69.0141	P00450|CERU_HUMAN	Ceruloplasmin	0	auto - shared MS/MS	0	69	KTYSDHPEK	iTRAQ4plex@N-term; No iTRAQ4plex(K)@1; iTRAQ4plex(K)@9	cleaved I-K@N-term; missed K-T@1	-0.0756428	1391.65	1392.66	1391.73	1392.74	1	10	16.SAMPLE 1.6.135.2	37.8667	1.42425	0.16871	0.715672	0.151986											24350.3	34.67	37291.1	33.75	39316.9	32.32	27699.3	35.41
2	229.58	229.58	78.5915	70.0469	69.0141	P00450|CERU_HUMAN	Ceruloplasmin	0	auto - shared MS/MS	0	1	KVVYR	iTRAQ4plex@N-term; iTRAQ4plex(K)@1	missed K-V@1	0.0176321	951.629	952.636	951.611	952.618	1	6	23.SAMPLE 4.5.45.3	28.8	0.957282	0.222996	1.40467	0.354548											4499.92	6.92	4631.9	7.48	4567.07	6.97	6315.22	20.21
2	229.58	229.58	78.5915	70.0469	69.0141	P00450|CERU_HUMAN	Ceruloplasmin	1	auto	0	99	LISVDTEHSNIYLQNGPDR	iTRAQ4plex@N-term		-0.0763254	2314.09	2315.1	2314.17	2315.17	1	24	18.SAMPLE 3.15.209.4	47.7333	0.923518	0.728147	0.926164	0.84231											5352.99	29.19	5315.65	25.65	5923.01	29.08	5400.15	36.96
2	229.58	229.58	78.5915	70.0469	69.0141	P00450|CERU_HUMAN	Ceruloplasmin	1	auto	0	99	LISVDTEHSNIYLQNGPDR	iTRAQ4plex@N-term; Deamidated(N)@15; Dehydrated(D)@18		-0.0914325	2297.05	2298.06	2297.14	2298.15	1	12	17.SAMPLE 4.10.223.5	49.6	0.872276	0.749354	1.02487	0.788135											5454.77	28.17	5116.17	27.78	5119.84	26.19	5165.37	30.97
2	229.58	229.58	78.5915	70.0469	69.0141	P00450|CERU_HUMAN	Ceruloplasmin	1	auto	0	99	LISVDTEHSNIYLQNGPDR	iTRAQ4plex@N-term; Deamidated(N)@15		0.000868447	2315.15	2316.16	2315.15	2316.16	1	8	23.SAMPLE 4.5.166.1	53	0.01														126.61	5.69	0	8.1	0	0	0	0
2	229.58	229.58	78.5915	70.0469	69.0141	P00450|CERU_HUMAN	Ceruloplasmin	0	auto - low confidence	0	0	LISVDTEHSNIYLQNGPDR	iTRAQ4plex@N-term; Phospho(S)@9; Deamidated(N)@10; Oxidation(P)@17; Deamidated(R)@19		0.00417666	2412.1	2413.11	2412.1	2413.1	1	7	13.SAMPLE 4.9.358.2	67.6	0.80329	1.17124	0.975977	1.24161											1823.31	13.56	1574.88	14.25	1338.19	11.37	1285.68	11.64
2	229.58	229.58	78.5915	70.0469	69.0141	P00450|CERU_HUMAN	Ceruloplasmin	0	auto - low confidence	0	0	LISVDTEHSNIYLQNGPDR	iTRAQ4plex@N-term; Oxidation(H)@8		-0.0641579	2330.1	2331.11	2330.16	2331.17	1	5	24.SAMPLE 3.4.211.3	48	0.90748	0.844746	0.916225	0.946691											3356.64	17.86	3275.34	21.49	3302.18	18.3	2978.37	22.86
2	229.58	229.58	78.5915	70.0469	69.0141	P00450|CERU_HUMAN	Ceruloplasmin	0	auto - low confidence	0	0	LYKK	iTRAQ4plex@N-term; iTRAQ4plex(K)@3; iTRAQ4plex(K)@4	missed K-K@3	0.0170687	982.671	983.678	982.654	983.661	1	5	17.SAMPLE 4.6.33.3	24.2667	0.860435	0.149418	2.81391	0.126818											39563.9	38.15	36604.3	41.78	47377.3	41.44	131237	120.51
2	229.58	229.58	78.5915	70.0469	69.0141	P00450|CERU_HUMAN	Ceruloplasmin	0	auto - low confidence	0	0	LYKK	iTRAQ4plex@N-term; Oxidation(Y)@2; iTRAQ4plex(K)@3; iTRAQ4plex(K)@4	missed K-K@3	0.0215963	998.671	999.678	998.649	999.656	1	4	17.SAMPLE 4.6.43.3	25.6	1.3688	0.241902	6.56444	0.208905											21210.1	43.27	31217.4	40.58	21509.4	44.46	138996	42.07
2	229.58	229.58	78.5915	70.0469	69.0141	P00450|CERU_HUMAN	Ceruloplasmin	1	auto	0	99	MFTTAPDQVDKEDEDFQESNK	iTRAQ4plex@N-term; Oxidation(M)@1; iTRAQ4plex(K)@11; iTRAQ4plex(K)@21		-0.0413117	2921.32	2922.33	2921.36	2922.37	1	29	1.SAMPLE 2.6.250.6	53.2	1.22864	0.141979	1.63134	0.162274											26037.9	29.74	34399.1	29.01	21739.6	30.55	34911.7	28.33
2	229.58	229.58	78.5915	70.0469	69.0141	P00450|CERU_HUMAN	Ceruloplasmin	1	auto	0	99	MFTTAPDQVDKEDEDFQESNK	No iTRAQ4plex@N-term; iTRAQ4plex(K)@11; iTRAQ4plex(K)@21		-0.0141282	2761.25	2762.26	2761.26	2762.27	1	27	1.SAMPLE 2.6.271.2	56	0.597762	0.150434	0.82592	0.153666											26236.1	19.92	16863.3	21.9	25579.2	22.56	20797	26.17
2	229.58	229.58	78.5915	70.0469	69.0141	P00450|CERU_HUMAN	Ceruloplasmin	1	auto	0	99	MFTTAPDQVDKEDEDFQESNK	No iTRAQ4plex@N-term; Oxidation(F)@2; iTRAQ4plex(K)@11; iTRAQ4plex(K)@21		-0.0169785	2777.24	2778.25	2777.26	2778.27	1	25	2.SAMPLE 1.4.248.2	52.9333	1.25416	0.223929	1.74996	0.228589											9756.32	17.88	13156.9	16.93	9143.15	18.43	15750.7	16.98
2	229.58	229.58	78.5915	70.0469	69.0141	P00450|CERU_HUMAN	Ceruloplasmin	1	auto	0	99	MFTTAPDQVDKEDEDFQESNK	iTRAQ4plex@N-term; Oxidation(M)@1; Deamidated(Q)@8; iTRAQ4plex(K)@11; iTRAQ4plex(K)@21		0.0146916	2922.36	2923.37	2922.34	2923.35	1	22	2.SAMPLE 1.4.262.2	54.8	1.23081	0.229311	1.56944	0.313355											9042.95	17.23	11967.9	15.27	7559.34	15.71	11679	27.39
2	229.58	229.58	78.5915	70.0469	69.0141	P00450|CERU_HUMAN	Ceruloplasmin	1	auto	0	99	MFTTAPDQVDKEDEDFQESNK	No iTRAQ4plex@N-term; Phospho(T)@3; Phospho(T)@4; iTRAQ4plex(K)@11; iTRAQ4plex(K)@21		0.127875	2921.32	2922.33	2921.2	2922.2	1	19	16.SAMPLE 1.8.189.7	45.0667	0.750739	0.143844	0.79653	0.146978											18283.4	17.58	14759.1	15.79	18948.6	17.56	14857.8	16.95
2	229.58	229.58	78.5915	70.0469	69.0141	P00450|CERU_HUMAN	Ceruloplasmin	1	auto	0	99	MFTTAPDQVDKEDEDFQESNK	iTRAQ4plex@N-term; iTRAQ4plex(K)@11; iTRAQ4plex(K)@21		-0.0264565	2905.34	2906.35	2905.37	2906.37	1	31	16.SAMPLE 1.8.212.1	48.1333	0.704355	0.171772	0.806387	0.177528											26411	27.46	20002.8	27.35	24313.4	24.48	19300.3	28.22
2	229.58	229.58	78.5915	70.0469	69.0141	P00450|CERU_HUMAN	Ceruloplasmin	1	auto	0	99	MFTTAPDQVDKEDEDFQESNK	iTRAQ4plex@N-term; iTRAQ4plex(K)@11; iTRAQ4plex(K)@21		-0.0315837	2905.33	2906.34	2905.37	2906.37	1	32	16.SAMPLE 1.8.231.8	50.6667	0.652297	0.0909027	0.856831	0.0942465											56392	29.65	39552.8	29.33	49921.7	30.44	42107.5	30.26
2	229.58	229.58	78.5915	70.0469	69.0141	P00450|CERU_HUMAN	Ceruloplasmin	1	auto	0	99	MFTTAPDQVDKEDEDFQESNK	iTRAQ4plex@N-term; Oxidation(M)@1; iTRAQ4plex(K)@11; iTRAQ4plex(K)@21		-0.0247221	2921.34	2922.34	2921.36	2922.37	1	29	16.SAMPLE 1.8.232.3	50.8	0.736831	0.10031	0.777971	0.190026											71459.3	42.88	56616.3	45.51	71708.1	46.22	54917.1	98.17
2	229.58	229.58	78.5915	70.0469	69.0141	P00450|CERU_HUMAN	Ceruloplasmin	1	auto	0	99	MFTTAPDQVDKEDEDFQESNK	iTRAQ4plex@N-term; iTRAQ4plex(K)@11; iTRAQ4plex(K)@21		-1.07314	2904.29	2905.3	2905.37	2906.37	1	25	16.SAMPLE 1.8.245.1	52.5333	0.620577	0.0851375	0.790216	0.0844638											79683.8	37.69	53171.7	37.64	73482	36.78	57161.3	38.89
2	229.58	229.58	78.5915	70.0469	69.0141	P00450|CERU_HUMAN	Ceruloplasmin	1	auto	0	99	MFTTAPDQVDKEDEDFQESNK	iTRAQ4plex@N-term; iTRAQ4plex(K)@11; iTRAQ4plex(K)@21		-1.01283	2904.35	2905.36	2905.37	2906.37	1	27	16.SAMPLE 1.8.257.5	54.1333	0.723778	0.124703	0.839681	0.231415											13079.4	9.07	10179.1	10.55	11942.9	9.41	9871.84	21.48
2	229.58	229.58	78.5915	70.0469	69.0141	P00450|CERU_HUMAN	Ceruloplasmin	1	auto	0	99	MFTTAPDQVDKEDEDFQESNK	iTRAQ4plex@N-term; iTRAQ4plex(K)@11; iTRAQ4plex(K)@21		-0.992813	2904.37	2905.38	2905.37	2906.37	1	20	16.SAMPLE 1.8.263.6	54.9333	0.847089	0.147892	1.04432	0.184457											5666.8	5.41	5161.57	5.83	5178.35	5.47	5323.53	8.05
2	229.58	229.58	78.5915	70.0469	69.0141	P00450|CERU_HUMAN	Ceruloplasmin	1	auto	0	99	MFTTAPDQVDKEDEDFQESNK	iTRAQ4plex@N-term; iTRAQ4plex(K)@11; iTRAQ4plex(K)@21		-0.0282974	2905.34	2906.34	2905.37	2906.37	1	11	23.SAMPLE 4.5.146.6	49	0.701365	0.615918	0.831898	0.718483											1431.41	4.69	1079.5	5.63	1215.54	6.54	995.44	4.74
2	229.58	229.58	78.5915	70.0469	69.0141	P00450|CERU_HUMAN	Ceruloplasmin	0	auto - low confidence	0	0	MFTTAPDQVDKEDEDFQESNK	No iTRAQ4plex@N-term; Phospho(T)@3; Phospho(T)@4; iTRAQ4plex(K)@11; iTRAQ4plex(K)@21		0.181751	2921.38	2922.39	2921.2	2922.2	1	7	23.SAMPLE 4.5.121.1	44	1.84741	2.51281	1.90347	2.94806											262.69	5.9	521.82	5.88	190	5.1	356.02	4.34
2	229.58	229.58	78.5915	70.0469	69.0141	P00450|CERU_HUMAN	Ceruloplasmin	0	auto - low confidence	0	0	MHAINGR	iTRAQ4plex@N-term; Oxidation(M)@1; Deamidated(N)@5		0.0059947	958.484	959.491	958.478	959.485	1	5	15.SAMPLE 2.8.73.3	29.6	0.822999	0.249584	0.634651	0.498481											24664.5	39.19	21826.6	42.01	20348.3	42.01	12712.7	57.68
2	229.58	229.58	78.5915	70.0469	69.0141	P00450|CERU_HUMAN	Ceruloplasmin	1	auto	0	99	MHSMNGFMYGNQPGLTMCK	iTRAQ4plex@N-term; Deamidated(N)@5; Methylthio(C)@18; iTRAQ4plex(K)@19		0.317181	2481.39	2482.39	2481.07	2482.08	1	24	8.SAMPLE 3.4.246.5	52.6667	0.887632	0.128215	0.890652	0.154282											50780.1	43.82	48466.4	45.96	45791.3	45.99	40148.3	47.02
2	229.58	229.58	78.5915	70.0469	69.0141	P00450|CERU_HUMAN	Ceruloplasmin	1	auto	0	99	MHSMNGFMYGNQPGLTMCK	iTRAQ4plex@N-term; Deamidated(N)@5; Methylthio(C)@18; iTRAQ4plex(K)@19		-0.0172445	2481.05	2482.06	2481.07	2482.08	1	31	9.SAMPLE 2.4.245.2	52.5333	0.84204	0.151402	0.895507	0.163079											26839.7	26.4	24301	27.97	25511.7	26.75	22489.7	28.09
2	229.58	229.58	78.5915	70.0469	69.0141	P00450|CERU_HUMAN	Ceruloplasmin	1	auto	0	99	MHSMNGFMYGNQPGLTMCK	iTRAQ4plex@N-term; Deamidated(N)@5; Methylthio(C)@18; iTRAQ4plex(K)@19		0.0164724	2481.08	2482.09	2481.07	2482.08	1	29	13.SAMPLE 4.9.258.6	54.2667	0.949598	0.228454	0.890892	0.278804											8597.54	14.39	8778.67	13.65	8916.25	17.63	7819.57	15.37
2	229.58	229.58	78.5915	70.0469	69.0141	P00450|CERU_HUMAN	Ceruloplasmin	1	auto	0	99	MHSMNGFMYGNQPGLTMCK	iTRAQ4plex@N-term; Oxidation(M)@1; Deamidated(N)@5; Methylthio(C)@18; iTRAQ4plex(K)@19		0.0155241	2497.08	2498.09	2497.06	2498.07	1	12	10.SAMPLE 1.4.269.7	55.7333	0.691946	0.463048	0.931312	0.43635											2995.08	7.52	2228.41	8.67	2435.96	7.79	2233.27	6.63
2	229.58	229.58	78.5915	70.0469	69.0141	P00450|CERU_HUMAN	Ceruloplasmin	1	auto	0	98	MHSMNGFMYGNQPGLTMCK	iTRAQ4plex@N-term; Deamidated(N)@5; Oxidation(M)@17; Methylthio(C)@18; iTRAQ4plex(K)@19		-0.00132262	2497.06	2498.07	2497.06	2498.07	1	11	10.SAMPLE 1.4.241.8	52	0.840243	0.642695	1.08414	1.20363											1359.65	4.71	1228.42	6.65	874.1	9.07	932.87	5.69
2	229.58	229.58	78.5915	70.0469	69.0141	P00450|CERU_HUMAN	Ceruloplasmin	1	auto	0	99	MLLATEEQSPGEGDGNCVTR	iTRAQ4plex@N-term; Deamidated(N)@16; Methylthio(C)@17	cleaved Y-M@N-term	-0.0124355	2297	2298	2297.01	2298.02	1	31	12.SAMPLE 1.5.227.2	50.1333	0.869089	0.453149	0.261641	1.05031											9970.64	31.03	9317.56	30.69	10164.2	31.02	2617.92	26.31
2	229.58	229.58	78.5915	70.0469	69.0141	P00450|CERU_HUMAN	Ceruloplasmin	1	auto	0	99	MLLATEEQSPGEGDGNCVTR	iTRAQ4plex@N-term; Deamidated(N)@16; Methylthio(C)@17	cleaved Y-M@N-term	-0.0356418	2296.97	2297.98	2297.01	2298.02	1	18	15.SAMPLE 2.8.249.4	53.0667	0.914337	0.543533	0.789136	0.666835											9589.48	32.49	9427.92	40.07	10850.7	36.77	8429.2	48.41
2	229.58	229.58	78.5915	70.0469	69.0141	P00450|CERU_HUMAN	Ceruloplasmin	1	auto	0	99	MLLATEEQSPGEGDGNCVTR	iTRAQ4plex@N-term; Oxidation(M)@1; Methylthio(C)@17	cleaved Y-M@N-term	-0.0164593	2312	2313.01	2312.02	2313.03	1	15	11.SAMPLE 2.4.214.1	48.4	0.987345	0.420262	0.303348	1.15307											5761.34	16.11	6116.56	19.19	6071.32	16.17	1813.01	20.34
2	229.58	229.58	78.5915	70.0469	69.0141	P00450|CERU_HUMAN	Ceruloplasmin	1	auto	0	94	MLLATEEQSPGEGDGNCVTR	iTRAQ4plex@N-term; No Methylthio(C)@17	cleaved Y-M@N-term	-0.0381521	2250	2251.01	2250.04	2251.05	1	11	22.SAMPLE 1.4.201.2	46.6667	0.894669	0.387765	0.547576	0.657883											2958.24	7.03	2845.84	8.72	2554.9	7.82	1377.19	8.02
2	229.58	229.58	78.5915	70.0469	69.0141	P00450|CERU_HUMAN	Ceruloplasmin	1	auto	0	28	MLLATEEQSPGEGDGNCVTR	iTRAQ4plex@N-term; Oxidation(M)@1; Methylthio(C)@17	cleaved Y-M@N-term	-0.0528248	2311.97	2312.97	2312.02	2313.03	1	8	16.SAMPLE 1.8.200.1	46.5333	0.968305	0.731084	0.582875	1.02859											6044.86	29.35	6293.8	34.4	6513.51	28.65	3737.37	34.75
2	229.58	229.58	78.5915	70.0469	69.0141	P00450|CERU_HUMAN	Ceruloplasmin	1	auto	0	99	MYSVNGYTFGSLPGLSMCAEDR	iTRAQ4plex@N-term; Deamidated(N)@5; Methylthio(C)@18		0.244127	2588.36	2589.37	2588.12	2589.12	1	21	7.SAMPLE 4.4.334.3	64.4	0.762763	0.806668	0.4682	1.23026											2992.61	15.7	2454.45	15.04	4147.88	20.64	1911.76	21.51
2	229.58	229.58	78.5915	70.0469	69.0141	P00450|CERU_HUMAN	Ceruloplasmin	1	auto	0	99	MYSVNGYTFGSLPGLSMCAEDR	iTRAQ4plex@N-term; Deamidated(N)@5; No Methylthio(C)@18		-0.178627	2541.95	2542.96	2542.13	2543.14	1	20	8.SAMPLE 3.4.332.1	64.1333	1.1624	0.785	0.941755	0.980352											3329.21	19.71	4161.14	21.45	3388.82	22.3	3141.68	22.83
2	229.58	229.58	78.5915	70.0469	69.0141	P00450|CERU_HUMAN	Ceruloplasmin	1	auto	0	99	MYSVNGYTFGSLPGLSMCAEDR	iTRAQ4plex@N-term; Deamidated(N)@5; Methylthio(C)@18		-0.179682	2587.94	2588.95	2588.12	2589.12	1	31	8.SAMPLE 3.4.332.6	64.1333	1.04529	0.354081	0.663165	0.50995											16168.1	39.57	18172.5	46.5	19123.2	39.07	12484.1	58.33
2	229.58	229.58	78.5915	70.0469	69.0141	P00450|CERU_HUMAN	Ceruloplasmin	0	auto - no iTRAQ	0	99	MYSVNGYTFGSLPGLSMCAEDR	No iTRAQ4plex@N-term; Deamidated(N)@5; Methylthio(C)@18		-0.117965	2443.9	2444.91	2444.02	2445.02	1	18	8.SAMPLE 3.4.333.1	64.2667	0.920421	3.30466	0.965094	5.14014											406.57	9.37	402.38	9.53	265.85	10.19	252.57	8.65
2	229.58	229.58	78.5915	70.0469	69.0141	P00450|CERU_HUMAN	Ceruloplasmin	1	auto	0	99	MYSVNGYTFGSLPGLSMCAEDR	iTRAQ4plex@N-term; Oxidation(M)@1; Deamidated(N)@5; Methylthio(C)@18		-0.0274502	2604.09	2605.09	2604.11	2605.12	1	20	9.SAMPLE 2.4.312.2	61.4667	0.893693	0.687641	0.709185	0.886882											6842.81	30.66	6575.63	34.3	6669.5	32	4656.17	34.73
2	229.58	229.58	78.5915	70.0469	69.0141	P00450|CERU_HUMAN	Ceruloplasmin	1	auto	0	99	MYSVNGYTFGSLPGLSMCAEDR	iTRAQ4plex@N-term; Deamidated(N)@5; Methylthio(C)@18; Dehydrated(D)@21		0.00328659	2570.11	2571.12	2570.11	2571.11	1	21	24.SAMPLE 3.4.309.2	61.0667	1.3974	0.772522	0.942589	0.657149											2068.01	13.79	3107.33	12.12	3103.46	12.83	2879.68	14.71
2	229.58	229.58	78.5915	70.0469	69.0141	P00450|CERU_HUMAN	Ceruloplasmin	1	auto	0	99	MYSVNGYTFGSLPGLSMCAEDR	iTRAQ4plex@N-term; Deamidated(N)@5; Methylthio(C)@18		-0.139784	2587.98	2588.99	2588.12	2589.12	1	14	6.SAMPLE 1.4.335.3	64.5333	0.823603	0.660631	0.924088	0.69007											1985.92	7.17	1758.71	9.73	1783.46	7.32	1622.38	9
2	229.58	229.58	78.5915	70.0469	69.0141	P00450|CERU_HUMAN	Ceruloplasmin	1	auto	0	99	MYSVNGYTFGSLPGLSMCAEDR	iTRAQ4plex@N-term; Deamidated(N)@5; Oxidation(Y)@7; Methylthio(C)@18		-0.175106	2603.94	2604.95	2604.11	2605.12	1	14	8.SAMPLE 3.4.332.4	64.1333	1.08198	1.02933	0.93032	1.3025											4681.46	36.21	5446.49	36.99	5111.88	48.03	4681.54	42.23
2	229.58	229.58	78.5915	70.0469	69.0141	P00450|CERU_HUMAN	Ceruloplasmin	1	auto	0	99	MYSVNGYTFGSLPGLSMCAEDR	iTRAQ4plex@N-term; Deamidated(N)@5; Dehydrated(T)@8; Methylthio(C)@18		0.319117	2570.43	2571.43	2570.11	2571.11	1	14	8.SAMPLE 3.4.352.2	66.8	0.782145	0.545808	0.691622	0.741725											3408.93	12.11	2866.95	11.88	3240	14.28	2205.92	13.16
2	229.58	229.58	78.5915	70.0469	69.0141	P00450|CERU_HUMAN	Ceruloplasmin	1	auto	0	99	MYSVNGYTFGSLPGLSMCAEDR	iTRAQ4plex@N-term; Deamidated(N)@5; Methylthio(C)@18		-0.02286	2588.09	2589.1	2588.12	2589.12	1	11	23.SAMPLE 4.5.284.2	76.6	0.875105	2.55734	0.445792	3.29957											330.84	6.66	311.31	4.91	305.19	5.71	133.93	3.64
2	229.58	229.58	78.5915	70.0469	69.0141	P00450|CERU_HUMAN	Ceruloplasmin	0	auto - low confidence	0	0	MYSVNGYTFGSLPGLSMCAEDR	iTRAQ4plex@N-term; Deamidated(N)@5; Methylthio(C)@18		-0.0238366	2588.09	2589.1	2588.12	2589.12	1	4	23.SAMPLE 4.5.289.2	77.6	0.562598	3.78405	0.482659	5.01225											220.22	5.05	133.22	4.01	195.25	6.37	92.77	3.53
2	229.58	229.58	78.5915	70.0469	69.0141	P00450|CERU_HUMAN	Ceruloplasmin	1	auto	0	99	MYYSAVDPTK	iTRAQ4plex@N-term; iTRAQ4plex(Y)@3; iTRAQ4plex(K)@10		-0.0297028	1605.81	1606.82	1605.84	1606.85	1	17	18.SAMPLE 3.9.122.1	36.1333	0.658519	0.128112	0.483006	0.372131											12140.3	9.18	8596.29	8.89	11086.9	9.41	5271.55	19.1
2	229.58	229.58	78.5915	70.0469	69.0141	P00450|CERU_HUMAN	Ceruloplasmin	1	auto	0	99	MYYSAVDPTK	iTRAQ4plex@N-term; iTRAQ4plex(K)@10		0.0198643	1461.76	1462.77	1461.74	1462.75	1	17	23.SAMPLE 4.5.118.5	43.4	1.43034	0.579325	0.7771	0.975462											1029.53	5.19	1583.41	4.52	904.11	5.49	691.63	5.28
2	229.58	229.58	78.5915	70.0469	69.0141	P00450|CERU_HUMAN	Ceruloplasmin	1	auto	0	99	MYYSAVDPTK	iTRAQ4plex@N-term; iTRAQ4plex(K)@10		-0.0269687	1461.71	1462.72	1461.74	1462.75	1	15	18.SAMPLE 3.9.134.8	37.7333	0.869162	0.208422	0.527582	0.392976											9340.81	12.6	8729.71	13.87	8344.75	13.07	4333.9	15.62
2	229.58	229.58	78.5915	70.0469	69.0141	P00450|CERU_HUMAN	Ceruloplasmin	0	auto - low confidence	0	0	MYYSAVDPTK	iTRAQ4plex@N-term; iTRAQ4plex(Y)@2; iTRAQ4plex(K)@10		-0.0680894	1605.78	1606.78	1605.84	1606.85	1	9	23.SAMPLE 4.5.109.2	41.6	0.793901	0.699487	1.1106	0.810863											1032.34	4.91	881.26	4.52	813.24	4.41	889.1	5.36
2	229.58	229.58	78.5915	70.0469	69.0141	P00450|CERU_HUMAN	Ceruloplasmin	1	auto	0	99	MYYSAVDPTKDIFTGLIGPMK	iTRAQ4plex@N-term; iTRAQ4plex(K)@10; iTRAQ4plex(K)@21		-0.221214	2778.25	2779.26	2778.47	2779.48	1	16	5.SAMPLE 2.4.276.4	56.6667	1.72329	0.376321	9.46103	0.257264											5952.35	19.69	11029.7	19.79	8226.14	21.06	76614.4	19.41
2	229.58	229.58	78.5915	70.0469	69.0141	P00450|CERU_HUMAN	Ceruloplasmin	0	auto - no iTRAQ	0	99	NEGTYYSPNYNPQSR	No iTRAQ4plex@N-term	cleaved N-N@N-term	-0.0443004	1788.73	1789.73	1788.77	1789.78	1	12	16.SAMPLE 1.6.133.1	37.6	1.12563	0.886037	0.942521	0.992612											4852.22	29.45	5872.85	37.91	5701.78	34.2	5290.26	41.84
2	229.58	229.58	78.5915	70.0469	69.0141	P00450|CERU_HUMAN	Ceruloplasmin	1	auto	0	91	NLASRPYTFHSHGITYYK	iTRAQ4plex@N-term; iTRAQ4plex(K)@18		-0.02746	2442.24	2443.25	2442.27	2443.28	1	9	3.SAMPLE 4.4.110.3	34.5333	1.64394	3.59976	59.4436	5.97271											257.69	8.01	455.51	8.27	129.28	7.72	7565.06	8.95
2	229.58	229.58	78.5915	70.0469	69.0141	P00450|CERU_HUMAN	Ceruloplasmin	1	auto	0	68	NLASRPYTFHSHGITYYK	iTRAQ4plex@N-term; iTRAQ4plex(K)@18		-0.0053775	2442.26	2443.27	2442.27	2443.28	1	9	4.SAMPLE 3.4.108.2	34.2667	0.704925	1.8668	18.2976	1.26241											807.95	8.9	612.41	9.23	526.17	6.63	9477.56	7.32
2	229.58	229.58	78.5915	70.0469	69.0141	P00450|CERU_HUMAN	Ceruloplasmin	0	auto - low confidence	0	0	NLASRPYTFHSHGITYYK	iTRAQ4plex@N-term; iTRAQ4plex(K)@18		0.00110504	2442.27	2443.28	2442.27	2443.28	1	6	3.SAMPLE 4.4.153.1	40.2667	1.36362	1.04595	11.8048	1.8145											787.32	6.86	1154.41	6.68	596.51	10.8	6931.9	8.31
2	229.58	229.58	78.5915	70.0469	69.0141	P00450|CERU_HUMAN	Ceruloplasmin	0	auto - low confidence	0	0	NLASRPYTFHSHGITYYK	iTRAQ4plex@N-term; Deamidated(R)@5; iTRAQ4plex(K)@18		-0.0234229	2443.23	2444.24	2443.25	2444.26	1	5	17.SAMPLE 4.10.370.1	69.2	2.31544	0.502549	2.47308	0.588039											2971.55	13.65	7398.3	15.08	2818.86	13.07	6862.58	24.82
2	229.58	229.58	78.5915	70.0469	69.0141	P00450|CERU_HUMAN	Ceruloplasmin	0	auto - low confidence	0	0	NMATRPY	iTRAQ4plex@N-term; Oxidation(M)@2	cleaved Y-S@C-term	-0.000809905	1011.49	1012.5	1011.49	1012.5	1	6	1.SAMPLE 2.6.124.1	36.4	0.937652	0.54208	0.596773	1.07957											3981.7	14.21	4014.44	16.38	3669.32	18.46	2155.61	20.59
2	229.58	229.58	78.5915	70.0469	69.0141	P00450|CERU_HUMAN	Ceruloplasmin	0	auto - low confidence	0	0	NMATRPY	iTRAQ4plex@N-term; iTRAQ4plex(Y)@7	cleaved Y-S@C-term	0.0301009	1139.63	1140.64	1139.6	1140.61	1	6	18.SAMPLE 3.9.46.1	26	0.746645	0.228295	0.757213	0.334215											10689.7	13.14	8582.12	16.51	7813.17	12.79	5824	16.97
2	229.58	229.58	78.5915	70.0469	69.0141	P00450|CERU_HUMAN	Ceruloplasmin	1	auto	0	7.71429	NMATRPYSIHAH	iTRAQ4plex@N-term	cleaved H-G@C-term	-0.0119508	1540.76	1541.76	1540.77	1541.78	1	8	18.SAMPLE 3.9.78.6	30.2667	0.940638	0.433748	0.682755	0.443521											2521.71	8.51	2550.54	6.95	3366.16	8.39	2262.43	8.3
2	229.58	229.58	78.5915	70.0469	69.0141	P00450|CERU_HUMAN	Ceruloplasmin	1	auto	0	99	NNEGTYYSPNYNPQSR	iTRAQ4plex@N-term; Deamidated(N)@1		-0.0525695	2047.85	2048.85	2047.9	2048.91	1	18	16.SAMPLE 1.6.135.4	37.8667	0.833898	0.0663296	0.708911	0.0879959											167537	70.6	150224	76.95	171280	74.96	119530	91.25
2	229.58	229.58	78.5915	70.0469	69.0141	P00450|CERU_HUMAN	Ceruloplasmin	0	auto - no iTRAQ	0	99	NNEGTYYSPNYNPQSR	No iTRAQ4plex@N-term; Deamidated(N)@2		-0.0117678	1903.79	1904.79	1903.8	1904.8	1	13	1.SAMPLE 2.6.197.1	46.1333	0.950434	0.678012	0.976378	1.35831											3896.75	20.66	3982.35	16.83	2606.31	23.25	2505.07	25.66
2	229.58	229.58	78.5915	70.0469	69.0141	P00450|CERU_HUMAN	Ceruloplasmin	1	auto	0	99	NNEGTYYSPNYNPQSR	iTRAQ4plex@N-term; Deamidated(N)@1; Deamidated(N)@2		-0.0267975	2048.86	2049.86	2048.88	2049.89	1	15	1.SAMPLE 2.6.202.5	46.8	0.895403	0.3869	0.719599	0.433622											7229.94	20.07	6960.94	18.76	7775.66	18.94	5508.12	19.76
2	229.58	229.58	78.5915	70.0469	69.0141	P00450|CERU_HUMAN	Ceruloplasmin	1	auto	0	99	NNEGTYYSPNYNPQSR	iTRAQ4plex@N-term; iTRAQ4plex(S)@8		0.00510195	2191.02	2192.03	2191.02	2192.02	1	14	15.SAMPLE 2.8.120.9	35.8667	0.595717	0.143607	0.901883	0.14857											20203.1	14.19	12941.2	16.21	14616.5	14.75	12976.9	14.15
2	229.58	229.58	78.5915	70.0469	69.0141	P00450|CERU_HUMAN	Ceruloplasmin	1	auto	0	99	NNEGTYYSPNYNPQSR	iTRAQ4plex@N-term		0.98816	2047.9	2048.91	2046.92	2047.92	1	15	15.SAMPLE 2.8.129.1	37.0667	0.835054	0.245607	0.717103	0.431305											21500.7	33.19	19305.5	36.88	20970.7	37.88	14803.7	57.98
2	229.58	229.58	78.5915	70.0469	69.0141	P00450|CERU_HUMAN	Ceruloplasmin	1	auto	0	99	NNEGTYYSPNYNPQSR	iTRAQ4plex@N-term		-0.00280473	2046.91	2047.92	2046.92	2047.92	1	11	16.SAMPLE 1.6.119.1	35.7333	0.822961	0.403666	0.880797	0.555568											9570.16	27.51	8468.63	24	9906.03	30.01	8589.17	40
2	229.58	229.58	78.5915	70.0469	69.0141	P00450|CERU_HUMAN	Ceruloplasmin	0	auto - no iTRAQ	0	99	NNEGTYYSPNYNPQSR	No iTRAQ4plex@N-term		-0.0467392	1902.77	1903.77	1902.81	1903.82	1	13	16.SAMPLE 1.6.132.8	37.4667	1.5107	1.80156	0.439345	2.85277											1465.11	20.23	2379.92	27.54	2352.65	25.39	1017.51	26.87
2	229.58	229.58	78.5915	70.0469	69.0141	P00450|CERU_HUMAN	Ceruloplasmin	1	auto	0	99	NNEGTYYSPNYNPQSR	iTRAQ4plex@N-term		-0.0401514	2046.88	2047.88	2046.92	2047.92	1	11	17.SAMPLE 4.6.163.5	41.6	0.89289	0.609506	0.77658	0.654469											2019.11	8.45	1938.53	8.59	1853.03	7.02	1416.59	7.56
2	229.58	229.58	78.5915	70.0469	69.0141	P00450|CERU_HUMAN	Ceruloplasmin	1	auto	0	99	NNEGTYYSPNYNPQSR	iTRAQ4plex@N-term		-0.0261196	2046.89	2047.9	2046.92	2047.92	1	15	23.SAMPLE 4.5.87.6	37.2	0.686407	1.20508	0.840885	1.03375											726.45	5.34	536.17	5.12	853.13	5.11	706.2	5.95
2	229.58	229.58	78.5915	70.0469	69.0141	P00450|CERU_HUMAN	Ceruloplasmin	1	auto	0	99	NNEGTYYSPNYNPQSR	iTRAQ4plex@N-term		0.974681	2047.89	2048.9	2046.92	2047.92	1	12	23.SAMPLE 4.5.89.3	37.6	1.69683	1.24053	0.596751	1.55137											428.98	4.43	782.69	5.38	703.11	4.95	413.04	5.71
2	229.58	229.58	78.5915	70.0469	69.0141	P00450|CERU_HUMAN	Ceruloplasmin	1	auto	0	96	NNEGTYYSPNYNPQSR	iTRAQ4plex@N-term		-0.0395536	2046.88	2047.88	2046.92	2047.92	1	10	18.SAMPLE 3.9.84.1	31.0667	0.824546	0.864235	0.589887	0.871331											1109.65	5.01	983.82	7.25	1568.53	7.59	910.83	6.6
2	229.58	229.58	78.5915	70.0469	69.0141	P00450|CERU_HUMAN	Ceruloplasmin	0	auto - no iTRAQ	0	94	NNEGTYYSPNYNPQSR	Delta:H(2)C(2)@N-term		-0.0662172	1928.76	1929.77	1928.83	1929.84	1	11	16.SAMPLE 1.6.144.1	39.0667	1.48865	0.958345	1.02703	1.19055											3565.23	29.05	5706.83	28.79	4179.11	27.59	4225.15	41.86
2	229.58	229.58	78.5915	70.0469	69.0141	P00450|CERU_HUMAN	Ceruloplasmin	1	auto	0	80	NNEGTYYSPNYNPQSR	iTRAQ4plex@N-term; Deamidated(N)@12		0.0051209	2047.9	2048.91	2047.9	2048.91	1	9	15.SAMPLE 2.8.136.7	38	0.94071	0.295057	0.836668	0.407821											9057.68	19.57	9161.94	18.41	10757.5	18.3	8860.17	32.84
2	229.58	229.58	78.5915	70.0469	69.0141	P00450|CERU_HUMAN	Ceruloplasmin	1	auto	0	77	NNEGTYYSPNYNPQSR	iTRAQ4plex@N-term; Oxidation(Y)@7; Methyl(S)@8		-0.0024421	2076.92	2077.93	2076.93	2077.93	1	10	15.SAMPLE 2.8.123.10	36.2667	0.925941	0.38663	0.614245	0.512546											6216.96	15.92	6189.79	17.93	7553.3	16.24	4567.24	21.25
2	229.58	229.58	78.5915	70.0469	69.0141	P00450|CERU_HUMAN	Ceruloplasmin	0	auto - no iTRAQ	0	54	NNEGTYYSPNYNPQSR	No iTRAQ4plex@N-term; Deamidated(N)@2; Dehydrated(E)@3		-0.0353226	1885.75	1886.76	1885.79	1886.79	1	10	16.SAMPLE 1.6.139.7	38.4	1.18507	1.36045	1.37778	1.469											1704.19	19.63	2171.59	15.72	1215.72	12.27	1648.88	17.6
2	229.58	229.58	78.5915	70.0469	69.0141	P00450|CERU_HUMAN	Ceruloplasmin	1	auto	0	9	NNEGTYYSPNYNPQSR	iTRAQ4plex@N-term; Deamidated(N)@1; Methyl(E)@3; Oxidation(Y)@7		-0.0511364	2077.86	2078.87	2077.91	2078.92	1	9	16.SAMPLE 1.6.135.1	37.8667	0.744003	0.40479	0.691334	0.568742											13182.9	33.14	10546.3	33.46	13248.3	35.64	9016.22	45.18
2	229.58	229.58	78.5915	70.0469	69.0141	P00450|CERU_HUMAN	Ceruloplasmin	0	auto - low confidence	0	0	NNEGTYYSPNYNPQSR	iTRAQ4plex@N-term; Deamidated(N)@10; Deamidated(N)@12; Deamidated(Q)@14		-0.0477545	2049.82	2050.83	2049.87	2050.87	1	6	5.SAMPLE 2.4.175.4	43.2	0.90204	0.294932	1.11537	0.417072											6712.79	14.09	6510.94	13.49	7109.6	15.67	7806.22	27.64
2	229.58	229.58	78.5915	70.0469	69.0141	P00450|CERU_HUMAN	Ceruloplasmin	0	auto - low confidence	0	0	NNEGTYYSPNYNPQSR	iTRAQ4plex@N-term; Deamidated(N)@2; Deamidated(N)@10; Deamidated(N)@12; Deamidated(Q)@14		0.0246752	2050.88	2051.88	2050.85	2051.86	1	6	8.SAMPLE 3.4.215.3	48.5333	0.673154	0.767998	0.720491	0.893408											6058.02	24.85	4384.9	28.47	6098.47	25.79	4325.39	34.04
2	229.58	229.58	78.5915	70.0469	69.0141	P00450|CERU_HUMAN	Ceruloplasmin	0	auto - low confidence	0	0	NNEGTYYSPNYNPQSR	iTRAQ4plex@N-term; Deamidated(N)@2; Deamidated(N)@10; Deamidated(N)@12; Deamidated(Q)@14		0.0506654	2050.9	2051.91	2050.85	2051.86	1	7	9.SAMPLE 2.4.201.2	46.6667	0.754529	0.144858	1.25906	0.121737											50260	45.35	40776.8	46.21	48305.4	45.68	59871.3	45.9
2	229.58	229.58	78.5915	70.0469	69.0141	P00450|CERU_HUMAN	Ceruloplasmin	0	auto - low confidence	0	0	NNEGTYYSPNYNPQSR	iTRAQ4plex@N-term; Deamidated(N)@2; Deamidated(N)@10; Deamidated(N)@12; Deamidated(Q)@14		0.0465148	2050.9	2051.91	2050.85	2051.86	1	6	9.SAMPLE 2.4.218.1	48.9333	0.707924	0.414802	1.03994	0.483962											10091.3	26.33	7681.51	24.77	9728.1	22.85	9958.89	42.14
2	229.58	229.58	78.5915	70.0469	69.0141	P00450|CERU_HUMAN	Ceruloplasmin	0	auto - low confidence	0	0	NNEGTYYSPNYNPQSR	iTRAQ4plex@N-term; Deamidated(N)@2; Deamidated(N)@10		-0.00387583	2048.88	2049.89	2048.88	2049.89	1	7	10.SAMPLE 1.4.239.4	51.7333	0.619673	0.648331	0.726384	0.702516											6127.37	19.53	4082.74	23.05	5657.95	22.15	4045.77	23.6
2	229.58	229.58	78.5915	70.0469	69.0141	P00450|CERU_HUMAN	Ceruloplasmin	0	auto - low confidence	0	0	NNEGTYYSPNYNPQSR	iTRAQ4plex@N-term; Deamidated(Q)@14; Dehydrated(S)@15		0.0326353	2029.92	2030.93	2029.89	2030.9	1	6	15.SAMPLE 2.8.123.5	36.2667	0.950074	0.584383	1.06529	0.588816											3817.56	16.94	3899.94	14.83	4269.14	16.42	4476.96	19.96
2	229.58	229.58	78.5915	70.0469	69.0141	P00450|CERU_HUMAN	Ceruloplasmin	0	auto - low confidence	0	0	NNEGTYYSPNYNPQSR	iTRAQ4plex@N-term; Deamidated(N)@1; iTRAQ4plex(Y)@7		-0.0798056	2191.92	2192.93	2192	2193.01	1	5	16.SAMPLE 1.6.130.4	37.2	0.859001	0.179209	0.69003	0.361952											10216.1	11.43	9436.11	13.21	10464.3	13.06	7108.08	24.15
2	229.58	229.58	78.5915	70.0469	69.0141	P00450|CERU_HUMAN	Ceruloplasmin	0	auto - low confidence	0	0	NNEGTYYSPNYNPQSR	iTRAQ4plex@N-term; iTRAQ4plex(Y)@7		-0.0194625	2191	2192.01	2191.02	2192.02	1	4	23.SAMPLE 4.5.82.6	36.2	0.820118	2.23104	0.724775	1.49915											485.96	5.46	428.54	8.26	571.12	5.26	407.48	4.82
2	229.58	229.58	78.5915	70.0469	69.0141	P00450|CERU_HUMAN	Ceruloplasmin	0	auto - low confidence	0	0	NNEGTYYSPNYNPQSR	iTRAQ4plex@N-term; iTRAQ4plex(Y)@7; Deamidated(N)@10		-0.00145648	2192	2193.01	2192	2193.01	1	4	23.SAMPLE 4.5.85.1	36.8	0.976559	1.66941	1.3186	1.35512											408.33	4.55	428.77	5.33	431.78	4.49	560.47	4.87
2	229.58	229.58	78.5915	70.0469	69.0141	P00450|CERU_HUMAN	Ceruloplasmin	0	auto - low confidence	0	0	NNEGTYYSPNYNPQSR	iTRAQ4plex@N-term; Deamidated(N)@10; Deamidated(N)@12; Deamidated(Q)@14		0.0844024	2049.95	2050.96	2049.87	2050.87	1	8	24.SAMPLE 3.4.171.1	42.6667	0.801886	0.329585	1.10015	0.245683											10881.5	22.94	9382.49	23.77	11950.1	22.38	12941.9	20.58
2	229.58	229.58	78.5915	70.0469	69.0141	P00450|CERU_HUMAN	Ceruloplasmin	1	auto	0	99	PTKDIFTGLIGPMK	No iTRAQ4plex@N-term; iTRAQ4plex(K)@3; iTRAQ4plex(K)@14	cleaved D-P@N-term	-0.0179635	1805.02	1806.03	1805.04	1806.04	1	20	4.SAMPLE 3.4.212.1	48.1333	1.19515	0.506839	6.10788	0.336732											5111.63	21.77	6568.95	18.05	5226.86	17.38	31427.3	16.7
2	229.58	229.58	78.5915	70.0469	69.0141	P00450|CERU_HUMAN	Ceruloplasmin	1	auto	0	99	PYSIHAHGVQTESSTVTPTLPGETLTYVWK	iTRAQ4plex@N-term; iTRAQ4plex(K)@30	cleaved R-P@N-term	-0.0150352	3586.84	3587.85	3586.86	3587.86	1	13	13.SAMPLE 4.9.274.2	56.4	1.01365	0.692528	0.477032	1.04302											5863.25	29.57	6390.6	30.33	6505.1	27.1	3054.76	29.21
2	229.58	229.58	78.5915	70.0469	69.0141	P00450|CERU_HUMAN	Ceruloplasmin	1	auto	0	99	PYTFHSHGITYYK	iTRAQ4plex@N-term; iTRAQ4plex(K)@13	cleaved R-P@N-term	-0.0113481	1900.96	1901.97	1900.97	1901.98	1	17	3.SAMPLE 4.4.99.5	33.0667	0.912444	0.114187	0.614474	0.173478											14129.2	11.36	13862.4	11.24	12537.4	10.23	7583.77	11.61
2	229.58	229.58	78.5915	70.0469	69.0141	P00450|CERU_HUMAN	Ceruloplasmin	1	auto	0	99	PYTFHSHGITYYK	iTRAQ4plex@N-term; iTRAQ4plex(T)@10; iTRAQ4plex(K)@13	cleaved R-P@N-term	-0.0216062	2045.05	2046.06	2045.07	2046.08	1	19	4.SAMPLE 3.4.87.2	31.4667	0.59781	0.091875	0.485061	0.336733											14529.2	7.38	9339.44	7.15	13389.4	7.73	6393.43	21.21
2	229.58	229.58	78.5915	70.0469	69.0141	P00450|CERU_HUMAN	Ceruloplasmin	1	auto	0	99	PYTFHSHGITYYK	iTRAQ4plex@N-term; iTRAQ4plex(K)@13	cleaved R-P@N-term	-0.0169765	1900.95	1901.96	1900.97	1901.98	1	23	4.SAMPLE 3.4.98.2	32.9333	0.949289	0.0492722	0.529226	0.0828047											87790.1	30.44	89610.5	31.37	92899.5	31.38	48398.3	36.59
2	229.58	229.58	78.5915	70.0469	69.0141	P00450|CERU_HUMAN	Ceruloplasmin	1	auto	0	99	PYTFHSHGITYYK	iTRAQ4plex@N-term; iTRAQ4plex(K)@13	cleaved R-P@N-term	-0.0244234	1900.95	1901.95	1900.97	1901.98	1	24	4.SAMPLE 3.4.145.5	39.2	0.99523	0.0854566	0.618368	0.128631											31816	19.8	34047.4	19.94	32406.6	21.25	19726.8	21.83
2	229.58	229.58	78.5915	70.0469	69.0141	P00450|CERU_HUMAN	Ceruloplasmin	1	auto	0	99	PYTFHSHGITYYK	iTRAQ4plex@N-term; iTRAQ4plex(K)@13	cleaved R-P@N-term	-0.120251	1900.85	1901.86	1900.97	1901.98	1	21	5.SAMPLE 2.4.99.5	33.0667	0.775199	0.114593	0.528494	0.167683											10457.5	7.86	8716.76	7.54	10086.8	7.21	5247.71	7.96
2	229.58	229.58	78.5915	70.0469	69.0141	P00450|CERU_HUMAN	Ceruloplasmin	1	auto	0	99	PYTFHSHGITYYK	No iTRAQ4plex@N-term; iTRAQ4plex(S)@6; iTRAQ4plex(K)@13	cleaved R-P@N-term	-0.0571503	1900.91	1901.92	1900.97	1901.98	1	18	6.SAMPLE 1.4.117.1	35.4667	0.611604	0.232969	0.898799	0.236062											9813.58	11.87	6453.76	12.85	7610.36	13.15	6733.54	10.83
2	229.58	229.58	78.5915	70.0469	69.0141	P00450|CERU_HUMAN	Ceruloplasmin	1	auto	0	99	PYTFHSHGITYYK	iTRAQ4plex@N-term; iTRAQ4plex(S)@6; iTRAQ4plex(K)@13	cleaved R-P@N-term	-0.073302	2045	2046.01	2045.07	2046.08	1	20	6.SAMPLE 1.4.118.3	35.6	0.59036	0.0846124	0.526635	0.121304											47884.2	21.27	30396.5	21.89	39991.9	21.48	20732.8	22.55
2	229.58	229.58	78.5915	70.0469	69.0141	P00450|CERU_HUMAN	Ceruloplasmin	1	auto	0	99	PYTFHSHGITYYK	iTRAQ4plex@N-term; iTRAQ4plex(K)@13	cleaved R-P@N-term	-0.0882795	1900.88	1901.89	1900.97	1901.98	1	22	6.SAMPLE 1.4.131.5	37.3333	0.845425	0.0954967	0.574228	0.151043											29449.3	19.07	26771	18.79	25989	18.83	14690.9	19.47
2	229.58	229.58	78.5915	70.0469	69.0141	P00450|CERU_HUMAN	Ceruloplasmin	1	auto	0	99	PYTFHSHGITYYK	iTRAQ4plex@N-term; iTRAQ4plex(S)@6; iTRAQ4plex(K)@13	cleaved R-P@N-term	-0.00451786	2045.07	2046.08	2045.07	2046.08	1	22	13.SAMPLE 4.6.129.10	37.0667	0.687974	0.0532941	0.515429	0.0935292											113587	34.16	84026.5	36.97	97301.9	34.83	49370.3	42.66
2	229.58	229.58	78.5915	70.0469	69.0141	P00450|CERU_HUMAN	Ceruloplasmin	1	auto	0	99	PYTFHSHGITYYK	Acetyl@N-term; Amino(Y)@2; iTRAQ4plex(K)@13	cleaved R-P@N-term	-0.0346375	1813.86	1814.86	1813.89	1814.9	1	18	13.SAMPLE 4.6.140.2	38.5333	1.03133	0.362588	0.588069	0.329418											13028.3	36.31	14447.8	33.51	18295	29.2	10591	30.52
2	229.58	229.58	78.5915	70.0469	69.0141	P00450|CERU_HUMAN	Ceruloplasmin	1	auto	0	99	PYTFHSHGITYYK	iTRAQ4plex@N-term; iTRAQ4plex(K)@13	cleaved R-P@N-term	-0.00641754	1900.97	1901.97	1900.97	1901.98	1	24	13.SAMPLE 4.6.140.8	38.5333	1.01372	0.0336618	0.529105	0.0626263											323267	78.29	352365	82.38	395978	85.58	206248	121.23
2	229.58	229.58	78.5915	70.0469	69.0141	P00450|CERU_HUMAN	Ceruloplasmin	1	auto	0	99	PYTFHSHGITYYK	iTRAQ4plex@N-term; iTRAQ4plex(K)@13	cleaved R-P@N-term	-0.0277346	1900.94	1901.95	1900.97	1901.98	1	14	23.SAMPLE 4.5.143.1	48.4	1.59224	0.600027	0.378639	1.33019											822.2	4.13	1407.67	4.62	1176.33	5.13	438.46	5.51
2	229.58	229.58	78.5915	70.0469	69.0141	P00450|CERU_HUMAN	Ceruloplasmin	1	auto	0	99	PYTFHSHGITYYK	iTRAQ4plex@N-term; iTRAQ4plex(S)@6; iTRAQ4plex(K)@13	cleaved R-P@N-term	-0.0401625	2045.03	2046.04	2045.07	2046.08	1	12	4.SAMPLE 3.4.132.5	37.4667	0.82511	0.133023	0.633707	0.187508											8224.97	7.4	7297.28	7.15	7489.77	6.3	4672.32	7.83
2	229.58	229.58	78.5915	70.0469	69.0141	P00450|CERU_HUMAN	Ceruloplasmin	1	auto	0	99	PYTFHSHGITYYK	iTRAQ4plex@N-term; iTRAQ4plex(T)@3; iTRAQ4plex(K)@13	cleaved R-P@N-term	-0.134377	2044.94	2045.95	2045.07	2046.08	1	14	5.SAMPLE 2.4.86.1	31.3333	0.824299	0.151505	0.650271	0.255425											4875.98	4.9	4321.77	4.9	4275.61	4.83	2736.96	6.27
2	229.58	229.58	78.5915	70.0469	69.0141	P00450|CERU_HUMAN	Ceruloplasmin	1	auto	0	99	PYTFHSHGITYYK	iTRAQ4plex@N-term; iTRAQ4plex(Y)@2; iTRAQ4plex(Y)@11; iTRAQ4plex(K)@13	cleaved R-P@N-term	-0.0677242	2189.11	2190.11	2189.18	2190.18	1	15	6.SAMPLE 1.4.112.4	34.8	0.551959	0.0787437	0.484007	0.148178											38836.4	14.96	23049.4	15.83	28544.3	16.28	13600.3	18.6
2	229.58	229.58	78.5915	70.0469	69.0141	P00450|CERU_HUMAN	Ceruloplasmin	1	auto	0	99	PYTFHSHGITYYK	iTRAQ4plex@N-term; Methyl(I)@9; iTRAQ4plex(K)@13	cleaved R-P@N-term	-0.0415947	1914.95	1915.95	1914.99	1915.99	1	16	13.SAMPLE 4.6.140.5	38.5333	1.07123	0.148134	0.548133	0.20959											33860.9	36.88	39002.7	39.16	40938.9	38.56	22090.1	41.36
2	229.58	229.58	78.5915	70.0469	69.0141	P00450|CERU_HUMAN	Ceruloplasmin	1	auto	0	99	PYTFHSHGITYYK	iTRAQ4plex@N-term; iTRAQ4plex(K)@13	cleaved R-P@N-term	-4.01341	1896.96	1897.96	1900.97	1901.98	1	15	13.SAMPLE 4.6.142.2	38.8	0.779048	0.0446848	0.442983	0.201391											280650	79.48	235096	81.26	229726	90.41	100178	197.86
2	229.58	229.58	78.5915	70.0469	69.0141	P00450|CERU_HUMAN	Ceruloplasmin	1	auto	0	99	PYTFHSHGITYYK	No iTRAQ4plex@N-term; Dehydrated(T)@3; Oxidation(F)@4; Methyl(H)@5; iTRAQ4plex(K)@13	cleaved R-P@N-term	0.00985769	1768.88	1769.89	1768.87	1769.88	1	15	13.SAMPLE 4.6.149.10	39.7333	0.910141	0.321817	0.645693	0.605481											3598.03	7.48	3521.18	8.65	3342.8	8.62	2124.77	11.64
2	229.58	229.58	78.5915	70.0469	69.0141	P00450|CERU_HUMAN	Ceruloplasmin	1	auto	0	99	PYTFHSHGITYYK	No iTRAQ4plex@N-term; Dichloro(Y)@2; Oxidation(F)@4; Oxidation(H)@5; iTRAQ4plex(K)@13	cleaved R-P@N-term	0.0448145	1856.83	1857.83	1856.78	1857.79	1	13	17.SAMPLE 4.10.221.3	49.3333	0.805577	0.498994	0.954365	0.586192											11680.8	39.04	10118	37.49	11189.4	35.56	10512.2	51.78
2	229.58	229.58	78.5915	70.0469	69.0141	P00450|CERU_HUMAN	Ceruloplasmin	1	auto	0	99	PYTFHSHGITYYK	iTRAQ4plex@N-term; iTRAQ4plex(Y)@11; iTRAQ4plex(K)@13	cleaved R-P@N-term	-0.0246177	2045.05	2046.06	2045.07	2046.08	1	9	23.SAMPLE 4.5.135.6	46.8	0.979939	0.707515	0.522647	1.28299											1050.06	4.85	1106.44	5.93	936.31	4.15	481.73	5.8
2	229.58	229.58	78.5915	70.0469	69.0141	P00450|CERU_HUMAN	Ceruloplasmin	1	auto	0	97	PYTFHSHGITYYK	iTRAQ4plex@N-term; iTRAQ4plex(T)@3; iTRAQ4plex(Y)@11; iTRAQ4plex(K)@13	cleaved R-P@N-term	0.00458403	2189.18	2190.19	2189.18	2190.18	1	11	13.SAMPLE 4.6.121.3	36	0.375503	0.180186	0.601671	0.250007											32860.9	21.02	13268.1	22.35	17348.5	19.82	10275.4	22.85
2	229.58	229.58	78.5915	70.0469	69.0141	P00450|CERU_HUMAN	Ceruloplasmin	1	auto	0	2	PYTFHSHGITYYK	iTRAQ4plex@N-term; Phospho(T)@10; Trioxidation(Y)@11; iTRAQ4plex(K)@13	cleaved R-P@N-term	-0.0248166	2028.9	2029.9	2028.92	2029.93	1	9	5.SAMPLE 2.4.182.4	44.1333	0.960406	0.150166	0.726436	0.223527											6406.96	6.64	6616.4	7.19	6067.33	7.13	4338.81	8.25
2	229.58	229.58	78.5915	70.0469	69.0141	P00450|CERU_HUMAN	Ceruloplasmin	0	auto - low confidence	0	0	QEQNVSNAFLDK	iTRAQ4plex@N-term; Deamidated(N)@7; iTRAQ4plex(K)@12	cleaved L-Q@N-term	0.0311441	1680.89	1681.89	1680.86	1681.86	1	5	15.SAMPLE 2.8.123.8	36.2667	1.22732	0.118311	0.98533	0.130321											24591.7	22.68	32453.4	24.05	28377.9	24.64	27525.7	26.75
2	229.58	229.58	78.5915	70.0469	69.0141	P00450|CERU_HUMAN	Ceruloplasmin	1	auto	0	99	QKYTVNQCR	iTRAQ4plex@N-term; No iTRAQ4plex(K)@2; Methylthio(C)@8	missed K-Y@2	0.00736877	1328.65	1329.66	1328.65	1329.65	1	15	21.SAMPLE 2.4.81.3	30.6667	1.03767	0.206734	0.944561	0.211113											19980	29.76	22293	31.96	22016.3	32.33	20471.5	31.05
2	229.58	229.58	78.5915	70.0469	69.0141	P00450|CERU_HUMAN	Ceruloplasmin	1	auto	0	99	QKYTVNQCR	Gln->pyro-Glu@N-term; iTRAQ4plex(K)@2; Methylthio(C)@8	missed K-Y@2	0.0209557	1311.64	1312.65	1311.62	1312.63	1	14	21.SAMPLE 2.4.111.4	34.6667	1.38672	0.608049	3.19716	0.497216											5389.92	28.16	8036.88	25	5830.04	27.41	18349	29.69
2	229.58	229.58	78.5915	70.0469	69.0141	P00450|CERU_HUMAN	Ceruloplasmin	1	auto	0	97	QKYTVNQCR	iTRAQ4plex@N-term; iTRAQ4plex(K)@2; Deamidated(N)@6; Methylthio(C)@8	missed K-Y@2	-0.0168763	1473.71	1474.72	1473.73	1474.74	1	10	22.SAMPLE 1.4.86.1	31.3333	1.05638	0.574492	5.7855	0.422797											3021.78	11.99	3432.39	14.26	3534.81	14.79	20131.8	12.23
2	229.58	229.58	78.5915	70.0469	69.0141	P00450|CERU_HUMAN	Ceruloplasmin	0	auto - low confidence	0	0	QKYTVNQCR	iTRAQ4plex@N-term; Deamidated(Q)@1; iTRAQ4plex(K)@2; Phospho(T)@4; Deamidated(N)@6; Deamidated(Q)@7; Methylthio(C)@8	missed K-Y@2	-0.0302882	1555.64	1556.64	1555.67	1556.67	1	6	12.SAMPLE 1.5.251.1	53.3333	0.442068	0.513642	0.842209	0.668767											3523.31	8.75	1674.77	7.53	2397.24	9.56	1987.5	10.67
2	229.58	229.58	78.5915	70.0469	69.0141	P00450|CERU_HUMAN	Ceruloplasmin	1	auto	0	99	QSEDSTFYLGER	iTRAQ4plex@N-term		0.013337	1574.75	1575.75	1574.73	1575.74	1	21	1.SAMPLE 2.6.270.5	55.8667	0.890384	0.0616063	0.569403	0.105456											151949	62.94	145475	66.34	167466	68.84	93868.8	91.16
2	229.58	229.58	78.5915	70.0469	69.0141	P00450|CERU_HUMAN	Ceruloplasmin	1	auto	0	99	QSEDSTFYLGER	iTRAQ4plex@N-term		0.99254	1575.73	1576.73	1574.73	1575.74	1	18	1.SAMPLE 2.6.276.1	56.6667	0.840798	0.222444	0.654944	0.399852											13185.7	19.08	11921	20.14	13185.5	19.31	8501.14	31.63
2	229.58	229.58	78.5915	70.0469	69.0141	P00450|CERU_HUMAN	Ceruloplasmin	1	auto	0	99	QSEDSTFYLGER	iTRAQ4plex@N-term; Deamidated(Q)@1		0.00895854	1575.73	1576.73	1575.72	1576.72	1	18	2.SAMPLE 1.4.279.1	57.0667	0.917453	0.176135	0.551887	0.235573											22380.6	26.82	22078.6	28.5	26530.6	28.46	14413.6	30.23
2	229.58	229.58	78.5915	70.0469	69.0141	P00450|CERU_HUMAN	Ceruloplasmin	1	auto	0	99	QSEDSTFYLGER	iTRAQ4plex@N-term		-0.0311662	1574.7	1575.71	1574.73	1575.74	1	22	16.SAMPLE 1.8.204.6	47.0667	0.800025	0.05978	0.597046	0.0766781											211229	82.25	181707	82.42	217798	83.69	128008	84.94
2	229.58	229.58	78.5915	70.0469	69.0141	P00450|CERU_HUMAN	Ceruloplasmin	1	auto	0	99	QSEDSTFYLGER	iTRAQ4plex@N-term; Methyl(Q)@1		-0.0228135	1588.73	1589.73	1588.75	1589.76	1	13	1.SAMPLE 2.6.270.2	55.8667	1.08579	0.481761	0.643941	0.760469											6893.48	25.92	8048.23	24.24	6360.28	26.28	4031.79	25.74
2	229.58	229.58	78.5915	70.0469	69.0141	P00450|CERU_HUMAN	Ceruloplasmin	0	auto - no iTRAQ	0	99	QSEDSTFYLGER	Delta:H(2)C(2)@N-term		-0.0242206	1456.62	1457.63	1456.65	1457.65	1	13	1.SAMPLE 2.6.290.1	58.5333	1.3284	1.88213	0.310182	3.41924											845.34	13.98	1207.47	10.85	1597.73	18.82	487.86	15.66
2	229.58	229.58	78.5915	70.0469	69.0141	P00450|CERU_HUMAN	Ceruloplasmin	0	auto - no iTRAQ	0	99	QSEDSTFYLGER	Gln->pyro-Glu@N-term; Methyl(D)@4		-0.00777924	1427.61	1428.62	1427.62	1428.63	1	12	1.SAMPLE 2.6.315.2	61.8667	0.64407	1.95912	0.137385	2.33673											1078.53	11.08	746.93	12.46	3948.88	12.74	534.06	12.36
2	229.58	229.58	78.5915	70.0469	69.0141	P00450|CERU_HUMAN	Ceruloplasmin	1	auto	0	99	QSEDSTFYLGER	iTRAQ4plex@N-term; iTRAQ4plex(S)@2		-0.0353298	1718.8	1719.81	1718.84	1719.84	1	11	16.SAMPLE 1.8.197.3	46.1333	0.910645	0.196966	0.857107	0.383278											26099.1	32.55	25555.8	38.96	24276.7	38.48	20483.3	71.48
2	229.58	229.58	78.5915	70.0469	69.0141	P00450|CERU_HUMAN	Ceruloplasmin	1	auto	0	99	QSEDSTFYLGER	iTRAQ4plex@N-term; Methyl(S)@2		-0.0608879	1588.69	1589.69	1588.75	1589.76	1	11	16.SAMPLE 1.8.204.1	47.0667	1.09833	0.3129	0.888609	0.364584											16820.9	39.92	19865.5	40.51	17621.2	45.9	15414.2	39.32
2	229.58	229.58	78.5915	70.0469	69.0141	P00450|CERU_HUMAN	Ceruloplasmin	1	auto	0	99	QSEDSTFYLGER	Gln->pyro-Glu@N-term; iTRAQ4plex(Y)@8		-0.0107159	1557.7	1558.7	1557.71	1558.71	1	12	16.SAMPLE 1.8.206.2	47.3333	0.688481	0.29243	0.925649	0.460368											21052.2	38.08	15584.9	35.81	14861.8	34.08	13542.4	54.06
2	229.58	229.58	78.5915	70.0469	69.0141	P00450|CERU_HUMAN	Ceruloplasmin	0	auto - no iTRAQ	0	99	QSEDSTFYLGER	No iTRAQ4plex@N-term; Oxidation(D)@4		0.0288116	1446.66	1447.66	1446.63	1447.63	1	14	16.SAMPLE 1.8.206.4	47.3333	0.780433	0.396154	0.862135	0.397378											12176.5	32.53	10218.2	29.89	11741.9	27.98	9965.3	31.69
2	229.58	229.58	78.5915	70.0469	69.0141	P00450|CERU_HUMAN	Ceruloplasmin	0	auto - no iTRAQ	0	99	QSEDSTFYLGER	Gln->pyro-Glu@N-term		0.0222577	1413.63	1414.63	1413.6	1414.61	1	12	16.SAMPLE 1.8.221.1	49.3333	1.02349	0.832723	0.716812	0.978451											7356.31	48.8	8095.77	40.75	7956.76	43.12	5614.58	45.74
2	229.58	229.58	78.5915	70.0469	69.0141	P00450|CERU_HUMAN	Ceruloplasmin	0	auto - no iTRAQ	0	99	QSEDSTFYLGER	Gln->pyro-Glu@N-term; Dehydrated(S)@2; Carboxy(E)@3		0.0229291	1439.61	1440.61	1439.58	1440.59	1	15	16.SAMPLE 1.8.250.4	53.2	1.0057	1.38691	0.457906	1.51995											4257.03	44.97	4603.5	41.37	5565.11	45.02	2508.57	32.28
2	229.58	229.58	78.5915	70.0469	69.0141	P00450|CERU_HUMAN	Ceruloplasmin	0	auto - no iTRAQ	0	99	QSEDSTFYLGER	Gln->pyro-Glu@N-term		-0.00965478	1413.6	1414.6	1413.6	1414.61	1	12	24.SAMPLE 3.4.103.1	33.6	1.11457	1.09284	0.583029	1.88033											2119.67	18.05	2540.33	17.4	2243.41	19.02	1287.58	21.61
2	229.58	229.58	78.5915	70.0469	69.0141	P00450|CERU_HUMAN	Ceruloplasmin	1	auto	0	95	QSEDSTFYLGER	Gln->pyro-Glu@N-term; iTRAQ4plex(S)@2		0.00783968	1557.71	1558.72	1557.71	1558.71	1	10	16.SAMPLE 1.8.213.3	48.2667	0.898684	0.366082	0.666885	0.607244											13941	36.65	13471.5	34.32	13899.3	39.52	9124.72	48.96
2	229.58	229.58	78.5915	70.0469	69.0141	P00450|CERU_HUMAN	Ceruloplasmin	1	auto	0	84	QSEDSTFYLGER	iTRAQ4plex@N-term; Methyl(E)@3; Oxidation(D)@4		-0.032663	1604.71	1605.72	1604.74	1605.75	1	10	16.SAMPLE 1.8.204.2	47.0667	1.07322	0.384784	0.669244	0.563021											14266.3	41.01	16463.1	42.11	16594.8	44.06	10932.8	54.28
2	229.58	229.58	78.5915	70.0469	69.0141	P00450|CERU_HUMAN	Ceruloplasmin	0	auto - no iTRAQ	0	79	QSEDSTFYLGER	Gln->pyro-Glu@N-term; Dehydrated(T)@6		-0.00668133	1395.59	1396.6	1395.59	1396.6	1	10	1.SAMPLE 2.6.302.1	60.1333	0.811774	2.04329	0.39606	3.35553											888.62	11.59	775.65	12.2	761.66	10.18	296.96	9.14
2	229.58	229.58	78.5915	70.0469	69.0141	P00450|CERU_HUMAN	Ceruloplasmin	0	auto - no iTRAQ	0	14	QSEDSTFYLGER	Gln->pyro-Glu@N-term		-0.00644029	1413.6	1414.61	1413.6	1414.61	1	6	23.SAMPLE 4.5.144.7	48.6	1.69354	4.05901	0.827502	6.51705											135.25	4.62	246.29	5.4	120.82	4.71	98.42	5.14
2	229.58	229.58	78.5915	70.0469	69.0141	P00450|CERU_HUMAN	Ceruloplasmin	0	auto - low confidence	0	0	QSEDSTFYLGER	No iTRAQ4plex@N-term		0.0294144	1430.66	1431.67	1430.63	1431.64	1	6	1.SAMPLE 2.6.270.4	55.8667	0.758647	0.353788	0.786096	0.461958											8646.52	17.12	7053.36	20.68	8309.49	19.07	6430.22	25.78
2	229.58	229.58	78.5915	70.0469	69.0141	P00450|CERU_HUMAN	Ceruloplasmin	0	auto - low confidence	0	0	QSEDSTFYLGER	No iTRAQ4plex@N-term		0.0205043	1430.65	1431.66	1430.63	1431.64	1	4	2.SAMPLE 1.4.271.4	56	0.890128	0.338422	0.559535	0.476447											7982.42	16.49	7640.15	20.48	9837.41	18.03	5418.56	23.83
2	229.58	229.58	78.5915	70.0469	69.0141	P00450|CERU_HUMAN	Ceruloplasmin	0	auto - low confidence	0	0	QTLEMFPR	iTRAQ4plex@N-term; Deamidated(Q)@1	cleaved Y-Q@N-term	-0.00252167	1165.59	1166.6	1165.59	1166.6	1	8	15.SAMPLE 2.8.300.2	59.8667	1.0062	0.127538	0.907684	0.126777											50329.8	48.09	54453.4	46	56438.7	49.33	50429.8	46.31
2	229.58	229.58	78.5915	70.0469	69.0141	P00450|CERU_HUMAN	Ceruloplasmin	1	auto	0	99	QYTDSTFR	iTRAQ4plex@N-term		0.00845699	1160.57	1161.57	1160.56	1161.57	1	14	16.SAMPLE 1.6.117.3	35.4667	0.875574	0.0494495	0.750402	0.0547551											346278	111.98	326011	121.96	375822	125.04	277621	120.73
2	229.58	229.58	78.5915	70.0469	69.0141	P00450|CERU_HUMAN	Ceruloplasmin	0	auto - no iTRAQ	0	99	QYTDSTFR	Gln->pyro-Glu@N-term		-0.00928962	999.42	1000.43	999.43	1000.44	1	11	16.SAMPLE 1.6.143.7	38.9333	1.82289	2.34612	0.0654616	7.18262											2788.32	61.17	5465.35	45.45	10613.1	41.64	683.92	49.05
2	229.58	229.58	78.5915	70.0469	69.0141	P00450|CERU_HUMAN	Ceruloplasmin	1	auto	0	94	QYTDSTFR	iTRAQ4plex@N-term		-0.0163245	1160.54	1161.55	1160.56	1161.57	1	9	16.SAMPLE 1.6.95.1	32.5333	1.01429	0.289935	0.859283	0.335087											18124.3	36.49	19766.8	41.24	17001.3	36.92	14381.2	36.7
2	229.58	229.58	78.5915	70.0469	69.0141	P00450|CERU_HUMAN	Ceruloplasmin	0	auto - low confidence	0	0	QYTDSTFR	iTRAQ4plex@N-term		0.0109137	1160.57	1161.58	1160.56	1161.57	1	5	15.SAMPLE 2.8.105.2	33.8667	1.07221	0.300143	0.752566	0.347959											9978.66	22.08	11504.4	23.33	11017.2	21	8161.94	23.76
2	229.58	229.58	78.5915	70.0469	69.0141	P00450|CERU_HUMAN	Ceruloplasmin	0	auto - low confidence	0	0	REYTDASFTNR	No iTRAQ4plex@N-term; Methyl(E)@2	cleaved Y-R@N-term; missed R-E@1	0.0272142	1372.66	1373.67	1372.64	1373.64	1	7	16.SAMPLE 1.8.168.11	42.2667	1.02193	0.178139	0.744736	0.156484											5383.49	7.07	5915.6	7.12	7208.84	6.44	5284.98	6.79
2	229.58	229.58	78.5915	70.0469	69.0141	P00450|CERU_HUMAN	Ceruloplasmin	0	auto - shared MS/MS	0	2	RPYLK	iTRAQ4plex@N-term; iTRAQ4plex(K)@5		-0.00355193	963.607	964.615	963.611	964.618	1	6	13.SAMPLE 4.6.34.1	24.4	0.590185	0.189452	0.636032	0.371674											38164.1	36.44	24219.1	39.63	33703.7	35.86	21102.4	75.15
2	229.58	229.58	78.5915	70.0469	69.0141	P00450|CERU_HUMAN	Ceruloplasmin	0	auto - shared MS/MS	0	1	RPYLK	iTRAQ4plex@N-term; iTRAQ4plex(K)@5		0.00259718	963.614	964.621	963.611	964.618	1	6	5.SAMPLE 2.4.85.5	31.2	0.827058	0.0941488	0.772056	0.104631											43740.2	27.55	38898.4	27.22	44887.5	28.33	34115.4	28.47
2	229.58	229.58	78.5915	70.0469	69.0141	P00450|CERU_HUMAN	Ceruloplasmin	0	auto - shared MS/MS	0	1	RPYLK	iTRAQ4plex@N-term; iTRAQ4plex(K)@5		0.011762	963.623	964.63	963.611	964.618	1	6	14.SAMPLE 3.4.71.4	29.3333	0.553339	0.0948498	0.595791	0.102589											100629	46.96	59872.5	49.44	88253	43.78	51760.6	46.48
2	229.58	229.58	78.5915	70.0469	69.0141	P00450|CERU_HUMAN	Ceruloplasmin	0	auto - low confidence	0	0	RPYLK	iTRAQ4plex@N-term; iTRAQ4plex(K)@5		0.0121217	963.623	964.63	963.611	964.618	1	6	6.SAMPLE 1.4.34.1	24.4	0.578353	0.123419	0.560584	0.146113											50611.8	32.11	31474.6	33.32	47237.5	29.4	26067.7	34.46
2	229.58	229.58	78.5915	70.0469	69.0141	P00450|CERU_HUMAN	Ceruloplasmin	0	auto - low confidence	0	0	RPYLK	iTRAQ4plex@N-term; iTRAQ4plex(Y)@3; iTRAQ4plex(K)@5		0.0124405	1107.73	1108.73	1107.71	1108.72	1	6	14.SAMPLE 3.4.68.1	28.9333	0.396073	0.0814671	0.559759	0.195256											115145	33.9	49038.2	37.25	91177.1	36.2	50241.5	96.05
2	229.58	229.58	78.5915	70.0469	69.0141	P00450|CERU_HUMAN	Ceruloplasmin	0	auto - low confidence	0	0	RPYLK	iTRAQ4plex@N-term; iTRAQ4plex(K)@5		0.0177085	963.629	964.636	963.611	964.618	1	6	17.SAMPLE 4.6.57.6	27.4667	0.545181	0.090865	0.5488	0.115088											105032	46.49	61571.2	48.86	95734.7	45.83	51720.1	54.13
2	229.58	229.58	78.5915	70.0469	69.0141	P00450|CERU_HUMAN	Ceruloplasmin	0	auto - low confidence	0	0	RPYLK	iTRAQ4plex@N-term; iTRAQ4plex(K)@5		0.0338829	963.645	964.652	963.611	964.618	1	6	18.SAMPLE 3.9.60.6	27.8667	0.555434	0.0471098	0.574436	0.072885											368153	87.08	219875	89.58	340001	87.43	192264	131.12
2	229.58	229.58	78.5915	70.0469	69.0141	P00450|CERU_HUMAN	Ceruloplasmin	0	auto - low confidence	0	0	RPYLK	iTRAQ4plex@N-term; iTRAQ4plex(Y)@3; iTRAQ4plex(K)@5		0.0182115	1107.73	1108.74	1107.71	1108.72	1	5	23.SAMPLE 4.5.68.3	33.4	0.446624	0.272373	0.712295	0.401638											4754.97	5.23	2283.52	5.69	3540.68	5.13	2482.69	9.3
2	229.58	229.58	78.5915	70.0469	69.0141	P00450|CERU_HUMAN	Ceruloplasmin	0	auto - low confidence	0	0	RPYLKVFNPR	No iTRAQ4plex@N-term; Amino(Y)@3; iTRAQ4plex(K)@5	missed K-V@5	-0.0834441	1447.77	1448.78	1447.85	1448.86	1	8	6.SAMPLE 1.4.186.1	44.6667	0.783043	0.220633	0.807667	0.384457											5511.75	7.53	4640.77	8.04	5530.85	8.69	4397.44	15.43
2	229.58	229.58	78.5915	70.0469	69.0141	P00450|CERU_HUMAN	Ceruloplasmin	1	auto	0	99	RQSEDSTFYLGER	iTRAQ4plex@N-term	missed R-Q@1	-0.00956539	1730.82	1731.83	1730.83	1731.84	1	18	15.SAMPLE 2.8.193.2	45.6	1.13985	0.201095	1.51783	0.203378											24436.5	36.23	29950.2	40.69	25353.4	40.01	37882.2	48.6
2	229.58	229.58	78.5915	70.0469	69.0141	P00450|CERU_HUMAN	Ceruloplasmin	1	auto	0	99	RQSEDSTFYLGER	iTRAQ4plex@N-term	missed R-Q@1	-0.0397605	1730.79	1731.8	1730.83	1731.84	1	17	16.SAMPLE 1.8.200.5	46.5333	0.896241	0.103877	1.41991	0.0885781											75350.6	52.53	72615	55.92	79265.8	58.16	110796	54.98
2	229.58	229.58	78.5915	70.0469	69.0141	P00450|CERU_HUMAN	Ceruloplasmin	0	auto - no iTRAQ	0	99	RQSEDSTFYLGER	No iTRAQ4plex@N-term; Deamidated(Q)@2	missed R-Q@1	0.01067	1587.73	1588.73	1587.72	1588.72	1	11	1.SAMPLE 2.6.268.1	55.6	1.51147	0.747116	1.00919	1.40604											2095.79	12.68	3406.14	14.93	1582.39	14.11	1572.04	17.09
2	229.58	229.58	78.5915	70.0469	69.0141	P00450|CERU_HUMAN	Ceruloplasmin	1	auto	0	99	RQSEDSTFYLGER	iTRAQ4plex@N-term; Deamidated(Q)@2	missed R-Q@1	0.00899798	1731.83	1732.84	1731.82	1732.83	1	12	1.SAMPLE 2.6.270.3	55.8667	1.21721	0.51952	1.47199	0.605008											3257.35	11.99	4263.27	15.63	3014.82	13.42	4368.59	17.9
2	229.58	229.58	78.5915	70.0469	69.0141	P00450|CERU_HUMAN	Ceruloplasmin	1	auto	0	99	RQSEDSTFYLGER	iTRAQ4plex@N-term; Deamidated(R)@1	missed R-Q@1	-0.02161	1731.8	1732.8	1731.82	1732.83	1	13	15.SAMPLE 2.8.198.1	46.2667	0.927566	0.286103	0.884779	0.279988											13808.3	27.28	13772.1	28.5	15383.7	26.03	13399	29.89
2	229.58	229.58	78.5915	70.0469	69.0141	P00450|CERU_HUMAN	Ceruloplasmin	1	auto	0	97	RQSEDSTFYLGER	iTRAQ4plex@N-term; Deamidated(R)@1	missed R-Q@1	-0.0167677	1731.8	1732.81	1731.82	1732.83	1	10	16.SAMPLE 1.8.192.1	45.4667	1.02027	0.315992	1.10339	0.333774											16363.8	37.35	17952	39.23	16903.2	40.36	18360	42.82
2	229.58	229.58	78.5915	70.0469	69.0141	P00450|CERU_HUMAN	Ceruloplasmin	1	auto	0	2	RQSEDSTFYLGER	iTRAQ4plex@N-term	missed R-Q@1	-0.00819722	1730.83	1731.83	1730.83	1731.84	1	4	23.SAMPLE 4.5.129.1	45.6	100		0.663434	3.35802											0	7.12	330.75	4.94	216.8	4.12	141.59	3.92
2	229.58	229.58	78.5915	70.0469	69.0141	P00450|CERU_HUMAN	Ceruloplasmin	0	auto - low confidence	0	0	RQSEDSTFYLGER	iTRAQ4plex@N-term; Deamidated(R)@1; Deamidated(Q)@2; iTRAQ4plex(S)@3	missed R-Q@1	-0.0143401	1876.89	1877.9	1876.9	1877.91	1	5	20.SAMPLE 3.5.275.1	56.5333	0.6431	0.505288	0.870967	0.613855											2808.05	6.96	1941.77	8.55	2492.21	9.2	2136.79	10.48
2	229.58	229.58	78.5915	70.0469	69.0141	P00450|CERU_HUMAN	Ceruloplasmin	0	auto - low confidence	0	0	RQSEDSTFYLGER	iTRAQ4plex@N-term; Deamidated(Q)@2	missed R-Q@1	-0.00337572	1731.82	1732.82	1731.82	1732.83	1	4	23.SAMPLE 4.5.132.5	46.2	0.859721	1.94939	0.79942	3.15119											421.44	4.44	389.59	6.39	382.27	4.9	300.83	8.66
2	229.58	229.58	78.5915	70.0469	69.0141	P00450|CERU_HUMAN	Ceruloplasmin	1	auto	0	0.665102	RTTIEKPVWLGFLGPIIK	Carbamyl@N-term; Methyl(E)@5; iTRAQ4plex(K)@6; iTRAQ4plex(K)@18	cleaved F-R@N-term; missed R-T@1	0.0116439	2412.46	2413.47	2412.45	2413.46	1	9	3.SAMPLE 4.4.267.4	55.4667	0.84135	0.215587	0.97323	0.442336											28293	41.56	25595.9	40.39	17228.8	37.87	16506.1	63.36
2	229.58	229.58	78.5915	70.0469	69.0141	P00450|CERU_HUMAN	Ceruloplasmin	1	auto	0	99	SGAGTEDSACIPWAYYSTVDQVK	iTRAQ4plex@N-term; Methylthio(C)@10; iTRAQ4plex(K)@23		-0.12685	2781.16	2782.17	2781.29	2782.29	1	38	17.SAMPLE 4.10.327.1	63.4667	0.860485	0.233699	0.823776	0.228065											20055.5	32.11	18556.3	31.59	21713.2	28.64	17607.9	32.76
2	229.58	229.58	78.5915	70.0469	69.0141	P00450|CERU_HUMAN	Ceruloplasmin	1	auto	0	99	SGAGTEDSACIPWAYYSTVDQVK	iTRAQ4plex@N-term; No Methylthio(C)@10; iTRAQ4plex(K)@23		-0.0265891	2735.27	2736.28	2735.3	2736.31	1	20	19.SAMPLE 4.4.327.1	63.4667	0.968579	0.274705	0.913864	0.255764											7196.06	13.85	7494.53	14.69	7577.6	12.89	6816.93	13.02
2	229.58	229.58	78.5915	70.0469	69.0141	P00450|CERU_HUMAN	Ceruloplasmin	1	auto	0	99	SGAGTEDSACIPWAYYSTVDQVK	iTRAQ4plex@N-term; Methylthio(C)@10; iTRAQ4plex(K)@23		-0.0340283	2781.25	2782.26	2781.29	2782.29	1	36	19.SAMPLE 4.4.327.2	63.4667	0.877307	0.0609262	0.833676	0.0691787											126483	51.86	119316	53.77	132021	54.08	108347	60.4
2	229.58	229.58	78.5915	70.0469	69.0141	P00450|CERU_HUMAN	Ceruloplasmin	1	auto	0	99	SGAGTEDSACIPWAYYSTVDQVK	No iTRAQ4plex@N-term; Methylthio(C)@10; iTRAQ4plex(K)@23		-0.0451012	2637.14	2638.15	2637.18	2638.19	1	23	19.SAMPLE 4.4.330.4	63.8667	0.936124	0.350974	0.872279	0.43789											4878.62	12.31	4910.72	11.98	4931.58	10.57	4234.65	16.17
2	229.58	229.58	78.5915	70.0469	69.0141	P00450|CERU_HUMAN	Ceruloplasmin	1	auto	0	99	SGAGTEDSACIPWAYYSTVDQVK	Delta:H(2)C(2)@N-term; Methylthio(C)@10; iTRAQ4plex(K)@23		-0.0280454	2663.17	2664.18	2663.2	2664.21	1	27	19.SAMPLE 4.4.334.1	64.4	0.799035	0.312326	0.851093	0.317711											10480.2	20.75	9004.32	21.75	9839.51	20.83	8243.78	19.53
2	229.58	229.58	78.5915	70.0469	69.0141	P00450|CERU_HUMAN	Ceruloplasmin	1	auto	0	99	SGAGTEDSACIPWAYYSTVDQVK	iTRAQ4plex@N-term; No Methylthio(C)@10; FormaldehydeAdduct(W)@13; iTRAQ4plex(K)@23		-0.0027665	2747.3	2748.3	2747.3	2748.31	1	33	20.SAMPLE 3.5.306.8	60.6667	0.898656	0.223356	0.871691	0.396951											13674.1	19.53	13213.1	22.69	10817.2	19.24	9282.23	32.94
2	229.58	229.58	78.5915	70.0469	69.0141	P00450|CERU_HUMAN	Ceruloplasmin	1	auto	0	99	SGAGTEDSACIPWAYYSTVDQVK	iTRAQ4plex@N-term; Methylthio(C)@10; Deamidated(Q)@21; iTRAQ4plex(K)@23		-0.0426572	2782.23	2783.24	2782.27	2783.28	1	29	20.SAMPLE 3.5.335.2	64.5333	1.05983	0.342469	0.822889	0.442934											4852.2	12.79	5529.57	12.09	6141.5	12.48	4974.98	19.58
2	229.58	229.58	78.5915	70.0469	69.0141	P00450|CERU_HUMAN	Ceruloplasmin	1	auto	0	97	SSDVFDIFPGTYQTLEMFPR	iTRAQ4plex@N-term; NeuAc(S)@2	cleaved Y-S@N-term	0.0341209	2784.33	2785.34	2784.3	2785.3	1	12	4.SAMPLE 3.4.338.2	64.9333	1.16248	1.25502	1.0158	1.25471											735.15	7.81	918.92	6.14	819.28	6.43	819.25	8.02
2	229.58	229.58	78.5915	70.0469	69.0141	P00450|CERU_HUMAN	Ceruloplasmin	1	auto	0	99	SVPPSASHVAPTETFTYEWTVP	iTRAQ4plex@N-term; iTRAQ4plex(S)@5; Oxidation(W)@19; Hex(1)HexNAc(1)(T)@20	cleaved P-K@C-term	0.0627465	3071.54	3072.54	3071.47	3072.48	1	17	14.SAMPLE 3.4.274.2	56.4	0.585605	0.331342	1.06407	0.45709											8863.64	14.89	5581.25	15.94	6317.66	14.79	6617.61	25.98
2	229.58	229.58	78.5915	70.0469	69.0141	P00450|CERU_HUMAN	Ceruloplasmin	1	auto	0	99	SVPPSASHVAPTETFTYEWTVPK	iTRAQ4plex@N-term; iTRAQ4plex(S)@7; iTRAQ4plex(K)@23		-0.110101	2962.43	2963.44	2962.54	2963.55	1	12	17.SAMPLE 4.10.251.11	53.3333	0.542545	0.402751	1.18745	0.434842											4671.29	9.15	2725.13	9.59	3236.35	7.98	3783.08	13.55
2	229.58	229.58	78.5915	70.0469	69.0141	P00450|CERU_HUMAN	Ceruloplasmin	1	auto	0	99	SVPPSASHVAPTETFTYEWTVPK	iTRAQ4plex@N-term; iTRAQ4plex(K)@23		-0.0676085	2818.37	2819.38	2818.44	2819.45	1	8	23.SAMPLE 4.5.202.2	60.2	1.37823	5.20409	0.946311	4.43958											88.16	4	130.65	3.33	133.98	4.54	124.81	3.58
2	229.58	229.58	78.5915	70.0469	69.0141	P00450|CERU_HUMAN	Ceruloplasmin	0	auto - low confidence	0	0	TFGSLPGLSMCAEDRVK	iTRAQ4plex@N-term; Oxidation(P)@6; Methylthio(C)@11; iTRAQ4plex(K)@17	cleaved Y-T@N-term; missed R-V@15	-0.0105415	2160.05	2161.06	2160.06	2161.07	1	9	9.SAMPLE 2.4.249.4	53.0667	0.728994	0.167841	0.675339	0.180252											32763.4	32.83	25682	34.58	34892.8	33.4	23197.1	35.43
2	229.58	229.58	78.5915	70.0469	69.0141	P00450|CERU_HUMAN	Ceruloplasmin	0	auto - low confidence	0	0	TFGSLPGLSMCAEDRVK	iTRAQ4plex@N-term; Oxidation(P)@6; Methylthio(C)@11; iTRAQ4plex(K)@17	cleaved Y-T@N-term; missed R-V@15	-0.00523428	2160.06	2161.06	2160.06	2161.07	1	9	10.SAMPLE 1.4.294.5	59.0667	0.618498	0.179792	0.640293	0.212104											30762.8	27.3	20458.7	31.99	29030.8	30.82	18298.4	33.6
2	229.58	229.58	78.5915	70.0469	69.0141	P00450|CERU_HUMAN	Ceruloplasmin	1	auto	0	99	TTIEKPVWLGFLGPIIK	iTRAQ4plex@N-term; iTRAQ4plex(K)@5; FormaldehydeAdduct(W)@8; iTRAQ4plex(K)@17		-0.040009	2355.39	2356.4	2355.43	2356.44	1	23	3.SAMPLE 4.4.267.7	55.4667	0.718345	0.169558	0.766533	0.275533											14769.7	15.39	11408.3	15.26	10313.6	17.94	7782.46	16.63
2	229.58	229.58	78.5915	70.0469	69.0141	P00450|CERU_HUMAN	Ceruloplasmin	1	auto	0	99	TTIEKPVWLGFLGPIIK	iTRAQ4plex@N-term; iTRAQ4plex(K)@5; iTRAQ4plex(K)@17		-0.00557593	2343.42	2344.43	2343.43	2344.44	1	27	3.SAMPLE 4.4.321.3	62.6667	0.954577	0.128266	0.927076	0.141208											13704.7	12.31	14066.8	12.88	13795.6	12.65	12590.2	13.52
2	229.58	229.58	78.5915	70.0469	69.0141	P00450|CERU_HUMAN	Ceruloplasmin	1	auto	0	99	TTIEKPVWLGFLGPIIK	iTRAQ4plex@N-term; iTRAQ4plex(K)@5; iTRAQ4plex(K)@17		-0.0586571	2343.37	2344.38	2343.43	2344.44	1	24	23.SAMPLE 4.5.301.5	80	0.750844	0.159287	0.937969	0.175687											6431.71	6.24	5192.67	6.56	6058.22	6.6	5593.83	7.71
2	229.58	229.58	78.5915	70.0469	69.0141	P00450|CERU_HUMAN	Ceruloplasmin	0	auto - low confidence	0	0	TVLQNEDTKSG	iTRAQ4plex@N-term; Oxidation(N)@5; Oxidation(D)@7; iTRAQ4plex(K)@9	cleaved Y-T@N-term; missed K-S@9	0.0722659	1510.84	1511.85	1510.77	1511.78	1	9	4.SAMPLE 3.4.86.1	31.3333	0.853497	0.189693	0.991875	0.351755											22137.2	28.68	20316.1	28.15	21209	27.64	20708.7	67.66
2	229.58	229.58	78.5915	70.0469	69.0141	P00450|CERU_HUMAN	Ceruloplasmin	1	auto	0	99	TYCSEPEK	iTRAQ4plex@N-term; Methylthio(C)@3; iTRAQ4plex(K)@8		0.00596343	1289.59	1290.6	1289.59	1290.59	1	14	11.SAMPLE 2.4.147.4	39.4667	0.906973	0.0264588	0.264423	0.0667029											578385	104.27	564061	109.24	590794	108.42	153784	98.62
2	229.58	229.58	78.5915	70.0469	69.0141	P00450|CERU_HUMAN	Ceruloplasmin	1	auto	0	99	TYCSEPEKVDKDNEDFQESNR	iTRAQ4plex@N-term; Methylthio(C)@3; iTRAQ4plex(K)@8; iTRAQ4plex(K)@11	missed K-V@8	-0.044653	3010.32	3011.33	3010.36	3011.37	1	20	1.SAMPLE 2.6.250.5	53.2	0.869547	0.380869	1.41805	0.268763											6784.94	16.96	6343.86	18.23	6505.23	14.44	9080.91	13.76
2	229.58	229.58	78.5915	70.0469	69.0141	P00450|CERU_HUMAN	Ceruloplasmin	1	auto	0	99	TYCSEPEKVDKDNEDFQESNR	iTRAQ4plex@N-term; iTRAQ4plex(Y)@2; Methylthio(C)@3; iTRAQ4plex(K)@8; iTRAQ4plex(K)@11	missed K-V@8	0.0163634	3154.48	3155.49	3154.47	3155.47	1	12	11.SAMPLE 2.4.193.4	45.6	0.654612	0.258391	1.79777	0.302889											4908.48	7.44	3454.98	7.23	3315.11	8.79	5866.89	8.59
2	229.58	229.58	78.5915	70.0469	69.0141	P00450|CERU_HUMAN	Ceruloplasmin	0	auto - low confidence	0	0	TYCSEPEKVDKDNEDFQESNR	iTRAQ4plex@N-term; iTRAQ4plex(Y)@2; Methylthio(C)@3; iTRAQ4plex(K)@8; iTRAQ4plex(K)@11; Cation:K(D)@12; Deamidated(N)@13	missed K-V@8	-0.0652091	3193.34	3194.35	3193.41	3194.41	1	9	12.SAMPLE 1.5.188.2	44.9333	0.863204	0.513225	1.86497	0.626664											1612.86	6.63	1497.01	4.6	1205.61	5.62	2213.37	9.27
2	229.58	229.58	78.5915	70.0469	69.0141	P00450|CERU_HUMAN	Ceruloplasmin	0	auto - low confidence	0	0	TYCSEPEKVDKDNEDFQESNR	iTRAQ4plex@N-term; Methylthio(C)@3; iTRAQ4plex(K)@8; iTRAQ4plex(K)@11; Deamidated(Q)@17; Dehydrated(S)@19; Deamidated(N)@20; Oxidation(R)@21	missed K-V@8	0.0771075	3010.39	3011.4	3010.32	3011.32	1	6	23.SAMPLE 4.5.120.2	43.8	0.305181	5.36443	1.25811	2.33566											295.2	4.42	96.87	4.99	289.78	5.7	358.89	4.52
2	229.58	229.58	78.5915	70.0469	69.0141	P00450|CERU_HUMAN	Ceruloplasmin	1	auto	0	99	TYSDHPEK	iTRAQ4plex@N-term; iTRAQ4plex(S)@3; iTRAQ4plex(K)@8		-0.0119114	1407.72	1408.73	1407.74	1408.74	1	12	1.SAMPLE 2.6.111.5	34.6667	0.447455	0.0786382	0.858331	0.0849857											106899	33.62	51432.4	37.07	68225.1	36.77	57646.7	37.88
2	229.58	229.58	78.5915	70.0469	69.0141	P00450|CERU_HUMAN	Ceruloplasmin	1	auto	0	99	TYSDHPEK	iTRAQ4plex@N-term; iTRAQ4plex(K)@8		0.0393503	1263.67	1264.68	1263.63	1264.64	1	14	2.SAMPLE 1.4.111.2	34.6667	1.21358	0.157239	0.666787	0.357558											16430.6	19.01	21440.6	22.83	20068.5	20.69	13172.8	45.1
2	229.58	229.58	78.5915	70.0469	69.0141	P00450|CERU_HUMAN	Ceruloplasmin	1	auto	0	99	TYSDHPEK	iTRAQ4plex@N-term; Dehydrated(S)@3; iTRAQ4plex(K)@8		0.00801206	1245.63	1246.64	1245.62	1246.63	1	13	2.SAMPLE 1.4.129.1	37.0667	0.433499	0.352357	0.79223	0.466932											11745.3	15.85	5474.8	17.82	7569.37	16.12	5903.19	24.53
2	229.58	229.58	78.5915	70.0469	69.0141	P00450|CERU_HUMAN	Ceruloplasmin	1	auto	0	99	TYSDHPEK	iTRAQ4plex@N-term; iTRAQ4plex(K)@8		-0.00680419	1263.63	1264.63	1263.63	1264.64	1	12	23.SAMPLE 4.5.28.2	25.4	1.52039	0.248812	0.694907	0.285722											3180.87	6.8	5200.16	6.62	4416.72	6.3	3021.36	7.48
2	229.58	229.58	78.5915	70.0469	69.0141	P00450|CERU_HUMAN	Ceruloplasmin	1	auto	0	99	TYSDHPEK	iTRAQ4plex@N-term; iTRAQ4plex(S)@3; iTRAQ4plex(K)@8		0.00144001	1407.74	1408.74	1407.74	1408.74	1	12	23.SAMPLE 4.5.28.3	25.4	0.521638	0.146667	0.901725	0.1359											10024.3	7.2	5622.61	7.19	7765.24	7	6892.94	7.01
2	229.58	229.58	78.5915	70.0469	69.0141	P00450|CERU_HUMAN	Ceruloplasmin	1	auto	0	96	TYSDHPEK	iTRAQ4plex@N-term; iTRAQ4plex(S)@3; iTRAQ4plex(K)@8		0.0324428	1407.77	1408.78	1407.74	1408.74	1	10	16.SAMPLE 1.6.49.3	26.4	0.450674	0.19155	0.894306	0.257224											41675.6	32.61	20195.7	35.31	25276.5	33.15	22252.5	49.24
2	229.58	229.58	78.5915	70.0469	69.0141	P00450|CERU_HUMAN	Ceruloplasmin	1	auto	0	99	VNKDDEEFIESNK	iTRAQ4plex@N-term; iTRAQ4plex(K)@3; iTRAQ4plex(K)@13		-0.0222337	1998	1999.01	1998.03	1999.03	1	24	1.SAMPLE 2.6.244.2	52.4	0.864773	0.0330093	0.811213	0.0371906											190411	42.12	177055	43.38	187752	41.91	149932	44.6
2	229.58	229.58	78.5915	70.0469	69.0141	P00450|CERU_HUMAN	Ceruloplasmin	1	auto	0	99	VNKDDEEFIESNK	No iTRAQ4plex@N-term; iTRAQ4plex(K)@3; iTRAQ4plex(K)@13		0.00136055	1853.93	1854.93	1853.93	1854.93	1	21	2.SAMPLE 1.4.229.2	50.4	0.861469	0.164691	0.834628	0.188016											14596.9	16.72	13521.2	16	14363.4	17.34	11801.2	17.01
2	229.58	229.58	78.5915	70.0469	69.0141	P00450|CERU_HUMAN	Ceruloplasmin	1	auto	0	99	VNKDDEEFIESNK	iTRAQ4plex@N-term; iTRAQ4plex(K)@3; iTRAQ4plex(K)@13		0.0204169	1998.05	1999.06	1998.03	1999.03	1	18	16.SAMPLE 1.8.163.3	41.6	0.801737	0.130516	0.908988	0.176025											41186.9	35.59	35506.4	34.73	36385	34.63	32557.9	48.21
2	229.58	229.58	78.5915	70.0469	69.0141	P00450|CERU_HUMAN	Ceruloplasmin	1	auto	0	99	VNKDDEEFIESNK	iTRAQ4plex@N-term; iTRAQ4plex(K)@3; iTRAQ4plex(K)@13		0.0358818	1998.06	1999.07	1998.03	1999.03	1	19	23.SAMPLE 4.5.116.10	43	0.911904	0.444845	0.799434	0.524387											1653.84	4.82	1621.65	5.45	1667.23	4.39	1312.06	5.95
2	229.58	229.58	78.5915	70.0469	69.0141	P00450|CERU_HUMAN	Ceruloplasmin	1	auto	0	97	VTFHNK	iTRAQ4plex@N-term; iTRAQ4plex(K)@6		0.0328413	1032.63	1033.64	1032.6	1033.6	1	10	18.SAMPLE 3.9.51.8	26.6667	0.907275	0.187303	0.952562	0.215193											11677.4	15.15	11392	15.39	11195.1	13.18	10497.8	18.91
2	229.58	229.58	78.5915	70.0469	69.0141	P00450|CERU_HUMAN	Ceruloplasmin	0	auto - shared MS/MS	0	93	VTFHNK	iTRAQ4plex@N-term; iTRAQ4plex(K)@6		0.0194935	1032.62	1033.62	1032.6	1033.6	1	10	17.SAMPLE 4.6.49.6	26.4	0.919269	0.038063	0.95907	0.0387812											647832	169.76	640353	176.78	683805	179.02	645592	184.71
2	229.58	229.58	78.5915	70.0469	69.0141	P00450|CERU_HUMAN	Ceruloplasmin	1	auto	0	92	VTFHNK	iTRAQ4plex@N-term; iTRAQ4plex(T)@2; iTRAQ4plex(K)@6		0.0112322	1176.71	1177.72	1176.7	1177.71	1	10	17.SAMPLE 4.6.47.6	26.1333	0.43419	0.0585201	1.09778	0.0550608											272652	61.17	127293	68.8	157885	61.34	170621	66.57
2	229.58	229.58	78.5915	70.0469	69.0141	P00450|CERU_HUMAN	Ceruloplasmin	0	auto - shared MS/MS	0	89	VTFHNK	iTRAQ4plex@N-term; iTRAQ4plex(K)@6		0.0211787	1032.62	1033.62	1032.6	1033.6	1	10	23.SAMPLE 4.5.64.4	32.6	0.859121	0.155325	0.755095	0.16534											6267.44	6.03	5789.74	7.06	6572.02	6.85	4885.13	6.27
2	229.58	229.58	78.5915	70.0469	69.0141	P00450|CERU_HUMAN	Ceruloplasmin	0	auto - shared MS/MS	0	88	VTFHNK	iTRAQ4plex@N-term; iTRAQ4plex(K)@6		0.0121333	1032.61	1033.62	1032.6	1033.6	1	9	6.SAMPLE 1.4.24.3	23.0667	1.00396	0.200476	1.02723	0.240871											18610.3	25.54	20090.3	29.36	16263.3	26.76	16445.8	28.93
2	229.58	229.58	78.5915	70.0469	69.0141	P00450|CERU_HUMAN	Ceruloplasmin	1	auto	0	98	VTFHNKGAYPLSIEPIGVR	iTRAQ4plex@N-term; iTRAQ4plex(K)@6	missed K-G@6	-0.17202	2385.17	2386.18	2385.34	2386.35	1	11	5.SAMPLE 2.4.182.6	44.1333	0.993553	0.473243	1.03479	0.474875											1442.55	4.44	1541.12	5.54	1946.73	6.27	1983.05	6.92
2	229.58	229.58	78.5915	70.0469	69.0141	P00450|CERU_HUMAN	Ceruloplasmin	1	auto	0	99	VYPGEQYTYMLLATEEQSPGEGDGNCVTR	iTRAQ4plex@N-term; Deamidated(N)@25; Methylthio(C)@26		-0.135423	3397.36	3398.36	3397.49	3398.5	1	19	18.SAMPLE 3.15.346.4	66	1.03353	1.79867	0.226097	5.95216											586.89	6.95	652.22	8.83	835.28	8.31	185.91	10.91
2	229.58	229.58	78.5915	70.0469	69.0141	P00450|CERU_HUMAN	Ceruloplasmin	1	auto	0	99	VYPGEQYTYMLLATEEQSPGEGDGNCVTR	iTRAQ4plex@N-term; Methylthio(C)@26		-0.00336579	3396.5	3397.51	3396.51	3397.51	1	31	19.SAMPLE 4.4.340.2	65.2	0.813592	0.532991	0.410003	1.03144											11198.4	40.32	9796.64	38.5	11635.5	41.97	4696.23	45.38
2	229.58	229.58	78.5915	70.0469	69.0141	P00450|CERU_HUMAN	Ceruloplasmin	1	auto	0	99	VYPGEQYTYMLLATEEQSPGEGDGNCVTR	iTRAQ4plex@N-term; Methylthio(C)@26		-0.017098	3396.49	3397.5	3396.51	3397.51	1	19	20.SAMPLE 3.5.344.2	65.7333	0.584722	1.00242	0.467977	1.11721											6493.19	36.01	4082.46	34.09	6672.91	31.72	3074.08	31.08
2	229.58	229.58	78.5915	70.0469	69.0141	P00450|CERU_HUMAN	Ceruloplasmin	1	auto	0	99	VYPGEQYTYMLLATEEQSPGEGDGNCVTR	iTRAQ4plex@N-term; Methylthio(C)@26		-0.132896	3396.37	3397.38	3396.51	3397.51	1	13	18.SAMPLE 3.15.343.7	65.6	3.27896	3.3012	0.01												164.09	4.4	578.54	11.14	363.59	6.64	0	18.34
2	229.58	229.58	78.5915	70.0469	69.0141	P00450|CERU_HUMAN	Ceruloplasmin	1	auto	0	99	VYPGEQYTYMLLATEEQSPGEGDGNCVTR	iTRAQ4plex@N-term; Methylthio(C)@26		-0.0744696	3396.43	3397.44	3396.51	3397.51	1	8	23.SAMPLE 4.5.257.1	71.2	0.568216	5.09502	0.01												124.03	3.7	75.78	3.13	95.16	5.1	0	4.72
2	229.58	229.58	78.5915	70.0469	69.0141	P00450|CERU_HUMAN	Ceruloplasmin	0	auto - no iTRAQ	0	98	VYPGEQYTYMLLATEEQSPGEGDGNCVTR	No iTRAQ4plex@N-term; Methylthio(C)@26		-0.0181149	3252.39	3253.39	3252.41	3253.41	1	10	20.SAMPLE 3.5.341.2	65.3333	0.01		0.669875	2.92016											492.24	5.95	0	44.5	392.52	5.85	258.84	6.5
2	229.58	229.58	78.5915	70.0469	69.0141	P00450|CERU_HUMAN	Ceruloplasmin	1	auto	0	98	VYPGEQYTYMLLATEEQSPGEGDGNCVTR	iTRAQ4plex@N-term; Oxidation(M)@10; Deamidated(N)@25; Methylthio(C)@26		0.0107184	3413.5	3414.5	3413.49	3414.49	1	11	21.SAMPLE 2.4.304.1	60.4	100		0.657214	6.35426											0	6.46	300.29	4.11	109.48	4.78	70.83	3.27
2	229.58	229.58	78.5915	70.0469	69.0141	P00450|CERU_HUMAN	Ceruloplasmin	1	auto	0	86	VYPGEQYTYMLLATEEQSPGEGDGNCVTR	iTRAQ4plex@N-term; Oxidation(M)@10; Methylthio(C)@26		-0.00580594	3412.5	3413.5	3412.5	3413.51	1	10	21.SAMPLE 2.4.302.3	60.1333	0.462069	4.57813	0.883363	4.77615											226.71	2.84	112.64	4.96	258.34	4.56	224.65	9.97
2	229.58	229.58	78.5915	70.0469	69.0141	P00450|CERU_HUMAN	Ceruloplasmin	1	auto	0	81	VYPGEQYTYMLLATEEQSPGEGDGNCVTR	iTRAQ4plex@N-term; Oxidation(M)@10; Methylthio(C)@26		-0.00945689	3412.49	3413.5	3412.5	3413.51	1	9	20.SAMPLE 3.5.302.1	60.1333	1.68492	1.29937	1.8797	2.45398											742.7	8.3	1345.57	8.92	471.52	10.22	872.5	10.04
2	229.58	229.58	78.5915	70.0469	69.0141	P00450|CERU_HUMAN	Ceruloplasmin	0	auto - no iTRAQ	0	1	VYPGEQYTYMLLATEEQSPGEGDGNCVTR	No iTRAQ4plex@N-term; Hex(T)@8; Methylthio(C)@26		0.0264874	3414.48	3415.49	3414.46	3415.47	1	9	21.SAMPLE 2.4.303.1	60.2667	2.6629	3.4589													86.11	2.73	246.56	3.41	0	15.15	0	0
2	229.58	229.58	78.5915	70.0469	69.0141	P00450|CERU_HUMAN	Ceruloplasmin	1	auto	0	98	VYVHLK	iTRAQ4plex@N-term; iTRAQ4plex(K)@6		0.00654264	1045.66	1046.67	1045.65	1046.66	1	10	23.SAMPLE 4.5.121.2	44	0.5586	0.816586	0.842461	1.07202											1192.89	5.14	716.5	4.97	766.2	5.13	635.43	5.32
2	229.58	229.58	78.5915	70.0469	69.0141	P00450|CERU_HUMAN	Ceruloplasmin	1	auto	0	97	VYVHLK	iTRAQ4plex@N-term; iTRAQ4plex(K)@6		0.0146226	1045.67	1046.67	1045.65	1046.66	1	10	4.SAMPLE 3.4.69.3	29.0667	0.899451	0.0761159	0.76207	0.0955779											66818.9	35.43	64623.7	35.29	62140.4	33.89	46617.1	36.59
2	229.58	229.58	78.5915	70.0469	69.0141	P00450|CERU_HUMAN	Ceruloplasmin	1	auto	0	97	VYVHLK	iTRAQ4plex@N-term; iTRAQ4plex(K)@6		-0.00271291	1045.65	1046.66	1045.65	1046.66	1	10	4.SAMPLE 3.4.123.5	36.2667	1.03564	0.188692	0.919552	0.214916											15182.4	22.04	16906.8	20.38	13812.7	20.13	12503.5	19.75
2	229.58	229.58	78.5915	70.0469	69.0141	P00450|CERU_HUMAN	Ceruloplasmin	1	auto	0	95	VYVHLK	iTRAQ4plex@N-term; iTRAQ4plex(K)@6		-0.0129989	1045.64	1046.65	1045.65	1046.66	1	10	13.SAMPLE 4.6.106.3	34	0.818169	0.0378869	0.791976	0.0497405											663785	165.65	583962	166.47	643122	171.19	501396	210.68
2	229.58	229.58	78.5915	70.0469	69.0141	P00450|CERU_HUMAN	Ceruloplasmin	1	auto	0	94	VYVHLK	iTRAQ4plex@N-term; iTRAQ4plex(K)@6		0.0240771	1045.68	1046.68	1045.65	1046.66	1	10	5.SAMPLE 2.4.71.1	29.3333	0.865601	0.201207	0.655754	0.399925											8706.71	12.09	8103.76	11.8	8360.67	14.4	5397.07	19.48
2	229.58	229.58	78.5915	70.0469	69.0141	P00450|CERU_HUMAN	Ceruloplasmin	1	auto	0	94	VYVHLK	iTRAQ4plex@N-term; Oxidation(H)@4; iTRAQ4plex(K)@6		-0.0121636	1061.64	1062.64	1061.65	1062.66	1	10	13.SAMPLE 4.6.106.2	34	0.771599	0.171599	0.713583	0.22408											39399.5	43.73	32688.7	42.78	36276.8	47.04	25482.9	46.57
2	229.58	229.58	78.5915	70.0469	69.0141	P00450|CERU_HUMAN	Ceruloplasmin	1	auto	0	91	VYVHLK	iTRAQ4plex@N-term; iTRAQ4plex(K)@6		-0.00353623	1045.65	1046.66	1045.65	1046.66	1	10	14.SAMPLE 3.4.145.5	39.2	0.741804	0.0639733	0.727442	0.0802671											147418	58.74	117585	58.85	128150	54.99	91768	62.25
2	229.58	229.58	78.5915	70.0469	69.0141	P00450|CERU_HUMAN	Ceruloplasmin	1	auto	0	89	VYVHLK	iTRAQ4plex@N-term; iTRAQ4plex(K)@6		0.0148464	1045.67	1046.67	1045.65	1046.66	1	10	6.SAMPLE 1.4.105.1	33.8667	0.831735	0.189807	0.7038	0.244376											13657.3	16.86	12214.2	17.61	12001.5	17.57	8314.97	16.27
2	229.58	229.58	78.5915	70.0469	69.0141	P00450|CERU_HUMAN	Ceruloplasmin	0	auto - shared MS/MS	0	87	VYVHLK	iTRAQ4plex@N-term; iTRAQ4plex(Y)@2; iTRAQ4plex(K)@6		-0.00353076	1189.75	1190.76	1189.75	1190.76	1	10	13.SAMPLE 4.6.96.1	32.6667	0.682767	0.0841519	0.716098	0.0946926											77280.1	36.51	56735.5	39.51	71164.9	39.06	50166.5	38.71
2	229.58	229.58	78.5915	70.0469	69.0141	P00450|CERU_HUMAN	Ceruloplasmin	0	auto - shared MS/MS	0	75	VYVHLK	iTRAQ4plex@N-term; iTRAQ4plex(Y)@2; iTRAQ4plex(K)@6		0.0284596	1189.78	1190.79	1189.75	1190.76	1	10	23.SAMPLE 4.5.114.3	42.6	0.616366	0.476997	1.24777	0.532926											2143.37	5.8	1420.53	5.58	1381.69	4.52	1697.15	7.14
2	229.58	229.58	78.5915	70.0469	69.0141	P00450|CERU_HUMAN	Ceruloplasmin	1	auto	0	52	VYVHLKNLASR	iTRAQ4plex@N-term; No iTRAQ4plex(K)@6	cleaved R-P@C-term; missed K-N@6	-0.00661808	1442.84	1443.85	1442.85	1443.86	1	9	3.SAMPLE 4.4.105.2	33.8667	1.16595	0.315554	0.504846	0.757869											6257.38	15.06	7844.9	16.01	5233.6	17.58	2600.97	17.67
2	229.58	229.58	78.5915	70.0469	69.0141	P00450|CERU_HUMAN	Ceruloplasmin	0	auto - low confidence	0	0	YHSHIDAPK	iTRAQ4plex@N-term; Oxidation(P)@8; iTRAQ4plex(K)@9	cleaved I-Y@N-term	0.119482	1370.84	1371.85	1370.72	1371.73	1	7	8.SAMPLE 3.4.123.6	36.2667	1.14941	0.173831	3.22076	0.167346											19897.7	25.36	24592	29.07	21106.8	32.38	66920	44.74
2	229.58	229.58	78.5915	70.0469	69.0141	P00450|CERU_HUMAN	Ceruloplasmin	0	auto - low confidence	0	0	YHSHIDAPK	iTRAQ4plex@N-term; Oxidation(P)@8; iTRAQ4plex(K)@9	cleaved I-Y@N-term	0.0652183	1370.78	1371.79	1370.72	1371.73	1	6	24.SAMPLE 3.4.88.1	31.6	0.820847	0.0431586	1.08175	0.0465432											135614	37.3	119697	39.81	122752	38.45	130717	45
2	229.58	229.58	78.5915	70.0469	69.0141	P00450|CERU_HUMAN	Ceruloplasmin	1	auto	0	99	YTVNQCR	iTRAQ4plex@N-term; Methylthio(C)@6		0.019634	1072.51	1073.52	1072.49	1073.5	1	10	9.SAMPLE 2.4.67.3	28.8	0.761947	0.424585	0.868479	0.463008											7915.02	22.69	6484.72	20.31	7691.63	22.7	6575.87	23.46
2	229.58	229.58	78.5915	70.0469	69.0141	P00450|CERU_HUMAN	Ceruloplasmin	1	auto	0	99	YTVNQCR	iTRAQ4plex@N-term; Methylthio(C)@6		0.0131774	1072.5	1073.51	1072.49	1073.5	1	11	10.SAMPLE 1.4.106.3	34	0.898479	0.25024	0.841497	0.273655											10071.6	17.63	9730.18	17.4	11349.8	18.56	9401.94	20.63
2	229.58	229.58	78.5915	70.0469	69.0141	P00450|CERU_HUMAN	Ceruloplasmin	1	auto	0	99	YTVNQCR	iTRAQ4plex@N-term; Methylthio(C)@6		-0.00499337	1072.49	1073.49	1072.49	1073.5	1	12	18.SAMPLE 3.9.97.6	32.8	1.02863	0.203806	0.81529	0.243797											18949.4	28.96	20959	28.26	19043.5	29.55	15284	28.74
2	229.58	229.58	78.5915	70.0469	69.0141	P00450|CERU_HUMAN	Ceruloplasmin	1	auto	0	99	YTVNQCR	iTRAQ4plex@N-term; Methylthio(C)@6		3.00625	1075.5	1076.51	1072.49	1073.5	1	11	18.SAMPLE 3.9.99.1	33.0667	1.07706	0.331793	0.870457	0.316873											10373.9	26.62	12014.3	25.27	12897	26.97	11051.3	26.31
2	229.58	229.58	78.5915	70.0469	69.0141	P00450|CERU_HUMAN	Ceruloplasmin	1	auto	0	99	YTVNQCR	iTRAQ4plex@N-term; Methylthio(C)@6		-0.00585513	1072.49	1073.49	1072.49	1073.5	1	12	19.SAMPLE 4.4.98.3	32.9333	0.885551	0.183348	0.881601	0.183866											24393.6	30.91	23227.6	30.78	24577.2	31.38	21329.5	28.22
2	229.58	229.58	78.5915	70.0469	69.0141	P00450|CERU_HUMAN	Ceruloplasmin	1	auto	0	99	YTVNQCR	iTRAQ4plex@N-term; No Methylthio(C)@6		-0.00653922	1026.5	1027.51	1026.5	1027.51	1	12	20.SAMPLE 3.5.99.4	33.0667	0.84442	0.102769	0.795193	0.118674											63144.6	43.32	57333.6	43.87	63399.8	47.96	49629.1	45.38
[truncated: 35,048 more rows]
